# Supplementary material for: Single-cell transcriptome dissection of the toxic impact of Di (2-ethylhexyl) phthalate on primordial follicle assembly
Source: Theranostics. 2021 Mar 5;11(10):4992–5009. doi: 10.7150/thno.55006 (PMC7978297; doi:10.7150/thno.55006)
Supplement: Supplementary file 2 — Supplementary table 1: Top-50 marker genes of cell clusters in ovaries. [file thnov11p4992s2.csv]

	p_val	avg_logFC	pct.1	pct.2	p_val_adj	cluster	gene
1	0	2.40494685238831	1	0.772	0	0	Col1a1
2	0	2.38143036385238	0.996	0.821	0	0	Mfap4
3	0	2.29517694814324	0.998	0.785	0	0	Col1a2
4	0	2.21297070623336	0.994	0.865	0	0	Meg3
5	0	2.1716343220269	0.997	0.786	0	0	Bgn
6	0	2.17127342682502	0.994	0.783	0	0	Ptn
7	0	2.15847661333202	1	0.854	0	0	Col3a1
8	0	2.14739215437204	0.968	0.727	0	0	Dlk1
9	0	2.13235644249768	1	0.889	0	0	Mfap2
10	0	1.9615397774908	0.986	0.8	0	0	Dcn
11	0	1.94727709808306	0.988	0.771	0	0	Rbp1
12	0	1.94262443975084	0.956	0.68	0	0	Lsp1
13	0	1.92881424060981	0.99	0.879	0	0	Mgp
14	0	1.85915741625686	0.987	0.794	0	0	Igfbp4
15	0	1.83245138970863	1	0.862	0	0	Mdk
16	0	1.78661060918718	0.868	0.73	0	0	Sfrp1
17	0	1.73302799082276	0.948	0.7	0	0	Id2
18	0	1.72496835017101	0.979	0.635	0	0	Sparcl1
19	0	1.6854285703638	0.975	0.82	0	0	Itm2a
20	0	1.59849847164495	0.874	0.639	0	0	Tcf21
21	0	1.58574087986202	0.924	0.722	0	0	Itih5
22	0	1.57816018431131	0.983	0.797	0	0	Igfbp7
23	0	1.5534912002323	0.939	0.752	0	0	Mmp2
24	0	1.54253477658916	0.715	0.704	0	0	Acta2
25	0	1.52609072438726	0.866	0.672	0	0	Tgfbi
26	0	1.51560234619809	0.917	0.711	0	0	Islr
27	0	1.46827758841419	0.967	0.838	0	0	Col6a1
28	0	1.43263223826736	0.764	0.752	0	0	Lum
29	0	1.42585492357429	0.904	0.707	0	0	Loxl1
30	0	1.37993693431526	0.942	0.794	0	0	Col6a2
31	0	1.37392668791432	0.887	0.669	0	0	Emilin1
32	0	1.37350328461071	0.907	0.758	0	0	Sulf2
33	0	1.3667524838528	0.954	0.763	0	0	Fstl1
34	0	1.3663897810609	0.882	0.761	0	0	Htra3
35	0	1.36583548714367	0.92	0.877	0	0	Jun
36	0	1.35901578408283	0.829	0.685	0	0	Gucy1a1
37	0	1.35247140310262	0.995	0.934	0	0	Serpinh1
38	0	1.35096226705661	0.842	0.833	0	0	Fos
39	0	1.336012177857	0.904	0.724	0	0	Fbln1
40	0	1.33427861042636	1	0.933	0	0	Sparc
41	0	1.32904117530311	0.789	0.799	0	0	Junb
42	0	1.30921434101268	0.918	0.728	0	0	Gas1
43	0	1.30861827639888	0.923	0.784	0	0	Igfbp5
44	0	1.30793878113452	0.903	0.678	0	0	Pmp22
45	0	1.29150411177924	0.905	0.746	0	0	Selenom
46	0	1.27103705280326	0.782	0.707	0	0	Socs3
47	0	1.20686428639638	0.863	0.839	0	0	Egr1
48	0	1.19380050391592	0.818	0.688	0	0	Mylk
49	2.24529466500559e-290	1.52100410637017	0.687	0.69	4.49058933001118e-287	0	Cyr61
50	3.83241510691451e-140	1.33085787419677	0.576	0.601	7.66483021382903e-137	0	Tagln
51	0	1.8156425280973	0.988	0.818	0	1	Gatm
52	0	1.75869557181356	0.825	0.697	0	1	Cst12
53	0	1.64884589806391	0.964	0.677	0	1	Bst2
54	0	1.61788010408123	0.999	0.854	0	1	Gstm2
55	0	1.58796332771746	0.969	0.618	0	1	Aldh1a1
56	0	1.49678030298696	0.961	0.679	0	1	Aldh1b1
57	0	1.49304636424222	0.994	0.793	0	1	Gstm6
58	0	1.42439759142662	0.988	0.793	0	1	Serpinb6a
59	0	1.37995564225783	1	0.905	0	1	Maged2
60	0	1.34342123187678	0.991	0.834	0	1	Anxa2
61	0	1.33314694215915	0.977	0.876	0	1	Fxyd6
62	0	1.32867112247186	0.999	0.863	0	1	Gstm1
63	0	1.3153627212604	0.978	0.752	0	1	Idh1
64	0	1.26798074708191	0.99	0.675	0	1	Amhr2
65	0	1.26662370347977	0.996	0.87	0	1	Chchd10
66	0	1.23658587569285	0.852	0.678	0	1	Gng13
67	0	1.23428332895748	0.942	0.54	0	1	Irx3
68	0	1.21825904258519	0.99	0.7	0	1	Wnt6
69	0	1.19630715532093	0.997	0.822	0	1	Isyna1
70	0	1.18605282202562	0.995	0.798	0	1	Mgst1
71	0	1.16657306149975	0.976	0.769	0	1	Cdc42ep5
72	0	1.15282835342744	0.77	0.631	0	1	Crygb
73	0	1.14870668350529	0.909	0.58	0	1	Gm14226
74	0	1.14817635106638	0.99	0.826	0	1	Bmyc
75	0	1.14458606726621	0.977	0.785	0	1	Tst
76	0	1.12881114485273	0.902	0.644	0	1	Prcd
77	0	1.11401767379011	0.995	0.89	0	1	Acaa2
78	0	1.10571147234439	0.831	0.486	0	1	Tgfbr3l
79	0	1.10200979178628	0.998	0.835	0	1	Kctd14
80	0	1.09287516623775	0.983	0.712	0	1	S100a10
81	0	1.08648280429052	0.912	0.745	0	1	Hs6st2
82	0	1.06112555786491	0.954	0.787	0	1	Arxes2
83	0	1.02562125218801	0.942	0.583	0	1	Cdkn1b
84	0	1.02193096212167	0.888	0.672	0	1	Tmem184a
85	0	0.980567528519466	0.955	0.635	0	1	Itga6
86	0	0.980458211167683	0.958	0.8	0	1	Peg3
87	0	0.967846952850828	0.817	0.676	0	1	Folr1
88	0	0.952057853014258	0.87	0.633	0	1	Smpx
89	0	0.933681663921719	0.857	0.696	0	1	Tnni1
90	0	0.924366072924399	1	0.988	0	1	Tmsb4x
91	0	0.914770972579245	0.988	0.776	0	1	Cpe
92	0	0.881888794785317	0.825	0.596	0	1	Krt79
93	0	0.878002746597581	0.888	0.678	0	1	Pcsk6
94	0	0.864986891661924	0.921	0.718	0	1	Col18a1
95	0	0.862433509596877	0.849	0.605	0	1	Wfdc1
96	0	0.845428252489809	0.743	0.432	0	1	U90926
97	0	0.82697716854924	0.981	0.852	0	1	Wt1
98	0	0.825023983313558	0.984	0.848	0	1	Tmem176b
99	0	0.809825919038833	0.821	0.51	0	1	Me1
100	1.29281782253818e-189	0.880169643429792	0.657	0.607	2.58563564507636e-186	1	Rhox8
101	0	1.54079931164912	0.99	0.509	0	2	Sycp3
102	0	1.50518381791662	0.98	0.506	0	2	Figla
103	0	1.45847684966922	0.991	0.589	0	2	Uchl1
104	0	1.27654030966945	0.964	0.43	0	2	Smc1b
105	0	1.27036048761845	0.974	0.637	0	2	Dppa3
106	0	1.22683395676588	0.964	0.403	0	2	Sycp1
107	0	1.19129911101482	0.96	0.773	0	2	Acat1
108	0	1.11491366079572	0.99	0.707	0	2	Ckb
109	0	1.08773271146577	0.998	0.774	0	2	Ift27
110	0	1.05818593229644	0.924	0.469	0	2	Mageb4
111	0	1.05776579449447	0.937	0.381	0	2	Slc25a31
112	0	1.04747377495678	0.984	0.437	0	2	Mael
113	0	1.03812468638228	0.915	0.418	0	2	Rpl39l
114	0	1.03528415658186	0.923	0.359	0	2	1700018B24Rik
115	0	1.02581256689076	0.977	0.63	0	2	Gdpd1
116	0	1.00757411384547	0.986	0.831	0	2	Eif1b
117	0	1.00079481074284	0.927	0.458	0	2	Sohlh1
118	0	1.00070574620726	0.931	0.486	0	2	Fkbp6
119	0	0.998218639540959	0.906	0.574	0	2	Cetn4
120	0	0.997873205583513	0.97	0.594	0	2	Gm15389
121	0	0.989793827252997	0.986	0.474	0	2	Rbakdn
122	0	0.988671736581144	0.867	0.374	0	2	Syce3
123	0	0.946147119046654	0.96	0.679	0	2	Syce2
124	0	0.913762384479408	0.978	0.854	0	2	Vkorc1
125	0	0.910967993660738	0.876	0.34	0	2	Stk31
126	0	0.905787848133521	0.997	0.946	0	2	Hsp90aa1
127	0	0.891680577410654	0.999	0.979	0	2	Tmsb10
128	0	0.880720049234772	0.979	0.89	0	2	Rdx
129	0	0.878146833357728	0.999	0.914	0	2	Reep5
130	0	0.865529083255616	0.994	0.924	0	2	Uqcc2
131	0	0.853292311073744	0.983	0.756	0	2	Cks2
132	0	0.843586740002977	0.964	0.407	0	2	Tex11
133	0	0.843511730904677	0.899	0.395	0	2	Mbl2
134	0	0.834672242809198	0.99	0.906	0	2	Tmem14c
135	0	0.831897994205162	0.982	0.836	0	2	Lsm2
136	0	0.824498419012578	0.865	0.475	0	2	Kdm1b
137	0	0.824267082924073	0.955	0.455	0	2	Dazl
138	0	0.81799418424723	0.969	0.581	0	2	Gtsf1
139	0	0.805975114646708	0.976	0.84	0	2	Arpc5l
140	0	0.795482833574277	0.965	0.785	0	2	Mien1
141	0	0.792746386999358	0.938	0.616	0	2	Zswim7
142	0	0.784765682801141	0.891	0.418	0	2	Fmr1nb
143	0	0.771484217535424	0.904	0.368	0	2	Rhox1
144	0	0.741003827258956	0.89	0.424	0	2	Tex12
145	0	0.739656650354674	0.976	0.838	0	2	Npm3
146	0	0.739266228680045	0.976	0.695	0	2	Sec11c
147	1.23307859677678e-306	0.787506989029481	0.895	0.56	2.46615719355356e-303	2	Alg13
148	5.60785691867682e-243	0.850502987236779	0.809	0.51	1.12157138373536e-239	2	Crlf1
149	4.0085338723076e-241	0.739121411589885	0.758	0.315	8.01706774461521e-238	2	Nxf2
150	3.56683464153494e-205	0.774587306222685	0.791	0.358	7.13366928306989e-202	2	Ccdc73
151	0	2.76579950297038	0.996	0.68	0	3	Krt19
152	0	2.42609046276322	0.992	0.548	0	3	Upk3b
153	0	2.35145194033537	0.996	0.787	0	3	Mt1
154	0	2.21414093490274	0.996	0.53	0	3	Krt18
155	0	2.13941326142713	1	0.755	0	3	Lgals7
156	0	2.12904403025611	0.991	0.757	0	3	Mt2
157	0	1.92126831629805	0.988	0.571	0	3	Igfbp2
158	0	1.83983174255866	0.988	0.612	0	3	Krt8
159	0	1.78562667547887	0.989	0.671	0	3	Gng13
160	0	1.58738672022941	0.957	0.466	0	3	Krt7
161	0	1.47607242969653	0.988	0.642	0	3	Hspb1
162	0	1.43192039750612	0.916	0.525	0	3	Lgals2
163	0	1.41020367549146	0.974	0.69	0	3	Tnni1
164	0	1.38910131718563	0.948	0.542	0	3	Upk1b
165	0	1.38562177294893	0.955	0.514	0	3	Tm4sf5
166	0	1.37575976703963	0.914	0.67	0	3	Crip1
167	0	1.35607825428624	0.991	0.782	0	3	Igfbp5
168	0	1.35184792934085	0.97	0.599	0	3	Bcam
169	0	1.3446783201714	0.981	0.659	0	3	Lsr
170	0	1.34064724011402	0.992	0.743	0	3	Apoe
171	0	1.31871343849673	1	0.961	0	3	Lgals1
172	0	1.2533332251964	0.982	0.708	0	3	Rspo1
173	0	1.23727001457071	0.983	0.77	0	3	Soat1
174	0	1.22482707500567	0.992	0.838	0	3	Smim1
175	0	1.2020024692467	0.964	0.593	0	3	Cav1
176	0	1.19917721877596	0.971	0.683	0	3	Epcam
177	0	1.19691757703185	0.939	0.561	0	3	Lhx9
178	0	1.13537741464227	0.955	0.663	0	3	Gxylt2
179	0	1.13527317108851	0.967	0.606	0	3	Aldh1a2
180	0	1.10547101267286	0.994	0.869	0	3	Cald1
181	0	1.10127762546468	0.92	0.55	0	3	Fabp3
182	0	1.06420317574609	0.998	0.91	0	3	S100a11
183	0	1.05683179546344	0.881	0.637	0	3	Fabp5
184	0	1.02924990217072	0.845	0.537	0	3	Gm20186
185	0	1.01588227148189	0.927	0.566	0	3	Lgr5
186	0	0.992570549934349	0.918	0.582	0	3	Apoc1
187	0	0.986567850225138	0.994	0.721	0	3	S100a10
188	0	0.983691719052848	0.962	0.741	0	3	Ezr
189	0	0.977211396007041	0.992	0.685	0	3	Amhr2
190	0	0.971783595173864	0.858	0.543	0	3	Nrgn
191	0	0.968167376379514	0.904	0.486	0	3	Egfl6
192	0	0.966256410932376	0.892	0.416	0	3	Ildr2
193	0	0.964093641711469	0.991	0.71	0	3	Wnt6
194	0	0.936435368752641	0.969	0.724	0	3	Mest
195	0	0.914763285942314	0.896	0.572	0	3	Podxl
196	0	0.913989980493119	0.961	0.741	0	3	Eln
197	0	0.908520956757973	0.892	0.542	0	3	Tmem151a
198	0	0.905902913552181	0.92	0.707	0	3	Rarres2
199	0	0.903980482706385	0.995	0.782	0	3	Cpe
200	0	0.893984066241365	0.958	0.647	0	3	Prcd
201	0	2.37249696435026	0.976	0.829	0	4	Akr1cl
202	0	2.17976798109705	0.996	0.822	0	4	Clu
203	0	1.96781501459105	0.992	0.83	0	4	Serpine2
204	0	1.88244378681773	0.974	0.775	0	4	Inha
205	0	1.84022751881237	0.901	0.675	0	4	Hsd3b1
206	0	1.77699091431818	0.945	0.636	0	4	Akr1c14
207	0	1.70842450868454	1	0.845	0	4	Kctd14
208	0	1.63677280060857	0.988	0.766	0	4	St3gal5
209	0	1.59649816764917	0.984	0.78	0	4	Hmgcs2
210	0	1.55682591639476	1	0.871	0	4	Gstm1
211	0	1.52296353034354	0.966	0.775	0	4	Aard
212	0	1.52261393973556	0.973	0.768	0	4	Kitl
213	0	1.51781918701892	1	0.877	0	4	Chchd10
214	0	1.49884755043099	1	0.903	0	4	Ccnd2
215	0	1.48766867232654	0.999	0.911	0	4	Maged2
216	0	1.48230606304401	1	0.977	0	4	Tceal9
217	0	1.46069305326587	0.939	0.644	0	4	Thbs1
218	0	1.4349461986186	0.94	0.633	0	4	Ephx2
219	0	1.42757960954337	0.865	0.502	0	4	Fst
220	0	1.40983212234309	0.987	0.804	0	4	Serpinb6a
221	0	1.39489660452992	0.999	0.787	0	4	Cpe
222	0	1.38973974538281	0.993	0.863	0	4	Gstm2
223	0	1.37666569230755	0.967	0.795	0	4	Arxes2
224	0	1.37421816827441	0.962	0.719	0	4	Map1b
225	0	1.36850357147246	0.917	0.617	0	4	Metrnl
226	0	1.34115141250757	0.986	0.651	0	4	Itga6
227	0	1.31111113196976	0.95	0.727	0	4	Col18a1
228	0	1.29466434532891	0.978	0.717	0	4	Foxl2
229	0	1.28768886795633	0.923	0.597	0	4	Gm14226
230	0	1.28699217120071	0.975	0.799	0	4	Rgs2
231	0	1.27503319953211	0.957	0.782	0	4	Cdc42ep5
232	0	1.27450660872048	0.973	0.829	0	4	Gatm
233	0	1.17260913913411	0.982	0.811	0	4	Tgfb1i1
234	0	1.16817806712285	0.927	0.786	0	4	Ifitm1
235	0	1.13453022837536	0.954	0.807	0	4	Gstm6
236	0	1.11822812037864	0.916	0.67	0	4	Tenm4
237	0	1.11494293371904	0.866	0.579	0	4	AC167229.1
238	0	1.11090893223331	0.936	0.756	0	4	Gpc4
239	0	1.11079026213059	0.952	0.743	0	4	Sdc4
240	0	1.09271797061487	0.889	0.607	0	4	Fndc5
241	0	1.09138140895751	0.97	0.872	0	4	Tuba1a
242	0	1.08544363049129	0.997	0.915	0	4	Gas6
243	0	1.08329541866248	0.855	0.591	0	4	Kazald1
244	0	1.07939950197913	0.941	0.785	0	4	Slc40a1
245	0	1.06169403060364	0.995	0.766	0	4	Sox4
246	0	1.05948258542234	0.944	0.852	0	4	Myl9
247	0	1.04077055249389	0.949	0.694	0	4	Bst2
248	0	1.03218285408928	0.994	0.809	0	4	Mgst1
249	5.45898700680878e-258	1.07217276389143	0.766	0.655	1.09179740136176e-254	4	Tnni3
250	1.31283236305017e-80	1.05357920594083	0.641	0.678	2.62566472610033e-77	4	Wfdc10
251	0	1.87406761312569	0.998	0.663	0	5	Padi6
252	0	1.74592698515351	0.961	0.656	0	5	Ooep
253	0	1.73480343907372	1	0.644	0	5	Dppa3
254	0	1.50056190485448	1	0.599	0	5	Uchl1
255	0	1.47597780943292	0.985	0.51	0	5	Zp3
256	0	1.44121897051132	0.994	0.631	0	5	Cd164l2
257	0	1.38881818500741	0.989	0.59	0	5	Gtsf1
258	0	1.33131423084095	0.998	0.575	0	5	Xdh
259	0	1.30779168099203	0.996	0.701	0	5	Ube2c
260	0	1.30312716215026	0.99	0.563	0	5	Cox4i2
261	0	1.23613453247751	0.998	0.538	0	5	Elavl2
262	0	1.19727115149075	1	0.934	0	5	Ldhb
263	0	1.18198611193558	0.999	0.919	0	5	Sfr1
264	0	1.14239198866522	0.995	0.436	0	5	Gm11985
265	0	1.13388121217145	0.981	0.467	0	5	Sohlh1
266	0	1.11669289253282	0.977	0.593	0	5	E330017A01Rik
267	0	1.10724952321726	0.928	0.681	0	5	Mphosph6
268	0	1.09847669807358	0.981	0.365	0	5	Nobox
269	0	1.09261233019325	0.973	0.715	0	5	Ckb
270	0	1.07842798375863	0.998	0.69	0	5	Spc24
271	0	1.07570176418558	1	0.98	0	5	Tmsb10
272	0	1.07472272061762	0.99	0.618	0	5	Mtmr14
273	0	1.0744605867115	0.96	0.52	0	5	Figla
274	0	1.07303210029054	0.937	0.655	0	5	Tle6
275	0	1.04932801274278	0.967	0.662	0	5	Tubb2b
276	0	1.03212642764861	0.973	0.639	0	5	Gdpd1
277	0	1.02191051872872	0.989	0.536	0	5	Dppa5a
278	0	1.00843070032192	0.899	0.515	0	5	Nlrp4f
279	0	0.993838846912661	0.978	0.569	0	5	Iqca
280	0	0.978453650095769	0.994	0.653	0	5	Polr3c
281	0	0.970549069810693	0.992	0.703	0	5	Cenpm
282	0	0.949956415753935	0.999	0.842	0	5	Arpc5l
283	0	0.945915834711426	0.871	0.469	0	5	Unc13c
284	0	0.940701509481693	0.995	0.725	0	5	Gfer
285	0	0.936965440270782	0.932	0.584	0	5	E2f5
286	0	0.913387395487885	0.943	0.473	0	5	Npm2
287	0	0.912743647426751	0.998	0.891	0	5	Rdx
288	0	0.89634350316587	0.947	0.421	0	5	Lhx8
289	0	0.890901516317323	0.958	0.73	0	5	Parl
290	0	0.88665428687779	0.988	0.528	0	5	Zp2
291	0	0.878984291490206	0.952	0.532	0	5	4930562C15Rik
292	0	0.878138578232499	0.971	0.594	0	5	Oas1h
293	0	0.875452231224619	0.922	0.471	0	5	Gm47448
294	0	0.87178540080785	0.96	0.67	0	5	Med27
295	0	0.869721135578956	0.978	0.805	0	5	Mat2b
296	0	0.867544369042872	0.955	0.427	0	5	Arhgap20os
297	0	0.8615124252089	0.932	0.448	0	5	Tcl1
298	1.20530587094113e-307	0.874758427238422	0.973	0.523	2.41061174188226e-304	5	Sycp3
299	5.78047723959196e-270	1.20543237498915	0.84	0.525	1.15609544791839e-266	5	Nlrp5
300	2.82228190619083e-233	1.09081747432029	0.859	0.612	5.64456381238166e-230	5	Gm15389
301	0	1.74744406599248	0.996	0.365	0	6	Tex101
302	0	1.55052034103235	0.976	0.33	0	6	Taf7l
303	0	1.43663858176714	0.987	0.421	0	6	Sycp1
304	0	1.38299676341972	0.993	0.428	0	6	Fmr1nb
305	0	1.36639188481039	0.961	0.307	0	6	4930447C04Rik
306	0	1.22825894149385	0.99	0.526	0	6	Sycp3
307	0	1.17122093587029	0.995	0.469	0	6	Dazl
308	0	1.12344812871487	0.993	0.455	0	6	Mael
309	0	1.079717595578	0.97	0.351	0	6	Hormad1
310	0	1.07470065751019	0.962	0.288	0	6	Tktl1
311	0	1.06715662635802	0.986	0.446	0	6	Smc1b
312	0	1.06626671453665	0.99	0.434	0	6	Tex12
313	0	1.06555545253419	0.964	0.499	0	6	Fkbp6
314	0	1.05830072952831	0.983	0.384	0	6	Syce3
315	0	1.01633311548794	0.939	0.369	0	6	Ly6k
316	0	1.00300332426381	0.984	0.439	0	6	Gm4779
317	0	0.99273005355038	0.923	0.277	0	6	Pet2
318	0	0.987627220147999	1	0.939	0	6	Ube2s
319	0	0.977105259276309	0.864	0.261	0	6	1700013H16Rik
320	0	0.943051458641406	0.984	0.472	0	6	Gm364
321	0	0.93451278810189	0.96	0.353	0	6	Stk31
322	0	0.922453500297053	0.943	0.285	0	6	Ccnb1ip1
323	0	0.903618986033141	0.951	0.239	0	6	Meioc
324	0	0.887675519773576	0.984	0.647	0	6	Hells
325	0	0.8642426408852	0.981	0.398	0	6	Slc25a31
326	0	0.855668985187926	0.995	0.947	0	6	Hsp90aa1
327	0	0.852365581152901	0.978	0.72	0	6	Smc4
328	0	0.850941679570813	0.979	0.348	0	6	Gm6880
329	0	0.811438173657171	0.939	0.435	0	6	Zcwpw1
330	0	0.804463485409865	0.945	0.333	0	6	Mov10l1
331	0	0.802366936619062	0.973	0.498	0	6	Caprin2
332	0	0.799359630625132	0.937	0.46	0	6	Spata5
333	0	0.787614033365794	0.962	0.273	0	6	Tsga8
334	0	0.749229552277914	0.967	0.376	0	6	1700018B24Rik
335	0	0.74255596236775	0.966	0.432	0	6	Rpl39l
336	0	0.734399642148234	0.918	0.321	0	6	Tex19.1
337	0	0.725168472721256	0.988	0.759	0	6	Cisd1
338	0	0.720774521442508	0.926	0.434	0	6	Ddx4
339	0	0.713449493494424	0.957	0.383	0	6	Rhox1
340	0	0.697553609443095	0.841	0.237	0	6	Dmrtc2
341	0	0.690959999422953	0.976	0.557	0	6	Siah1b
342	0	0.664459964488371	0.956	0.397	0	6	Asz1
343	0	0.657861525690081	0.919	0.363	0	6	8030474K03Rik
344	3.35984008938758e-295	0.697446307342231	0.97	0.401	6.71968017877515e-292	6	Map7d2
345	1.50348840773546e-291	1.02365525883561	0.93	0.443	3.00697681547091e-288	6	Tex15
346	2.49210521834479e-258	0.695182065737478	0.832	0.343	4.98421043668959e-255	6	Scml2
347	1.21348659841266e-254	0.681466953329795	0.938	0.553	2.42697319682532e-251	6	Ofd1
348	1.65610635484704e-247	0.653692013249877	0.913	0.365	3.31221270969407e-244	6	Ccdc73
349	3.75568120742518e-238	0.747194909909034	0.918	0.582	7.51136241485037e-235	6	Aen
350	2.45753968723233e-138	0.725874573490116	0.717	0.243	4.91507937446465e-135	6	Ccnb3
351	0	2.89075900131293	1	0.763	0	7	Car2
352	0	2.28491199364776	0.993	0.773	0	7	Hist1h2ap
353	0	2.23631885142825	1	0.65	0	7	Gypa
354	0	2.21368521392187	1	0.774	0	7	Cd24a
355	0	2.00019813731085	1	0.697	0	7	Rhd
356	0	1.9765933972885	0.999	0.72	0	7	Aqp1
357	0	1.92526458015096	1	0.906	0	7	Hba-a1
358	0	1.90170025757125	1	0.709	0	7	Rrm2
359	0	1.83609124539854	0.994	0.668	0	7	Ctse
360	0	1.77274206085408	0.998	0.655	0	7	Hemgn
361	0	1.75527690046549	1	0.911	0	7	Gpx1
362	0	1.65932896715799	1	0.952	0	7	Hbb-bs
363	0	1.63897819554889	0.998	0.622	0	7	Klf1
364	0	1.63206716218752	0.999	0.802	0	7	Hbb-bt
365	0	1.60904703754858	0.998	0.674	0	7	Cd47
366	0	1.60257425732364	0.993	0.683	0	7	Cldn13
367	0	1.52003612505112	0.939	0.66	0	7	Hist1h2ae
368	0	1.51890509532751	0.994	0.646	0	7	Acp5
369	0	1.50171900574013	0.998	0.693	0	7	Hebp1
370	0	1.46018673597251	0.992	0.597	0	7	Top2a
371	0	1.45963457023034	0.945	0.542	0	7	Slc4a1
372	0	1.44254573788944	1	0.873	0	7	Hmgb2
373	0	1.43264301517027	0.907	0.52	0	7	Hist1h1b
374	0	1.41509518791439	0.999	0.8	0	7	Hba-a2
375	0	1.4150136918159	0.993	0.704	0	7	Rgcc
376	0	1.39058228736295	0.985	0.545	0	7	Mki67
377	0	1.35251670642907	0.986	0.586	0	7	Ermap
378	0	1.27919625089009	0.999	0.724	0	7	Pclaf
379	0	1.27156661297105	0.991	0.665	0	7	Lmo2
380	0	1.27115077714054	0.94	0.655	0	7	Cenpa
381	0	1.25895595635824	0.997	0.729	0	7	Tk1
382	0	1.19088123346414	0.896	0.616	0	7	Nusap1
383	0	1.17679708223944	0.946	0.547	0	7	Alas2
384	0	1.1740603286079	0.973	0.508	0	7	Hist1h1e
385	0	1.14504438516104	0.968	0.613	0	7	Tspo2
386	0	1.1435508922849	0.945	0.539	0	7	Isg20
387	0	1.10859731161001	0.991	0.676	0	7	Ccna2
388	0	1.09908074495455	0.995	0.687	0	7	Rrm1
389	0	1.07630419614984	0.914	0.596	0	7	Fbxo5
390	0	1.06061806611943	0.952	0.623	0	7	Icam4
391	0	1.03791777868895	0.914	0.646	0	7	Asns
392	0	1.03742758246726	0.974	0.644	0	7	Cdca3
393	0	0.965702188288084	1	0.976	0	7	H2afz
394	0	0.945089153830904	0.954	0.553	0	7	Kcnn4
395	0	0.944091698608307	0.941	0.524	0	7	Snca
396	0	0.936538724668413	0.977	0.763	0	7	Lockd
397	2.78407870389303e-305	0.996020542484647	0.91	0.687	5.56815740778607e-302	7	Ccnb1
398	1.19076862246567e-240	1.03057527555617	0.857	0.524	2.38153724493134e-237	7	Hist1h1c
399	6.44603331622632e-161	0.962234818877053	0.741	0.57	1.28920666324526e-157	7	Hist3h2ba
400	2.56743585006647e-97	1.11131085589124	0.721	0.63	5.13487170013295e-94	7	Hist1h2bc
401	8.10865230892251e-305	1.65304074764016	0.972	0.848	1.6217304617845e-301	8	Kctd14
402	5.80913549603115e-301	1.17010363036791	0.98	0.825	1.16182709920623e-297	8	Clu
403	2.02115401741547e-293	0.846985084931395	0.922	0.669	4.04230803483094e-290	8	Lpl
404	1.52905591298803e-287	1.03384598925668	0.973	0.72	3.05811182597606e-284	8	Foxl2
405	4.73872872917393e-287	1.19500037293194	0.977	0.783	9.47745745834787e-284	8	Hmgcs2
406	4.14024722035328e-275	0.86632824823417	0.894	0.642	8.28049444070655e-272	8	Akr1c14
407	1.7999399134881e-265	1.13421381154481	0.978	0.744	3.5998798269762e-262	8	Sdc4
408	3.35296088368033e-265	1.4294360088401	0.981	0.784	6.70592176736066e-262	8	Ifitm1
409	1.37164342010296e-261	1.15379540760566	0.935	0.779	2.74328684020591e-258	8	Aard
410	2.77579340643787e-251	0.828285331055887	0.917	0.609	5.55158681287575e-248	8	Fndc5
411	5.06026579312943e-251	0.718967686867572	0.896	0.588	1.01205315862589e-247	8	1190002N15Rik
412	3.19697329689059e-248	0.690445409536904	0.923	0.717	6.39394659378118e-245	8	Dhrs7
413	1.5582597310742e-243	1.20488271738719	0.986	0.873	3.11651946214841e-240	8	Gstm1
414	7.67427441068512e-240	0.713208650108606	0.877	0.447	1.53485488213702e-236	8	Enpp2
415	3.41754874441943e-237	1.30147392302537	0.955	0.809	6.83509748883886e-234	8	Gstm6
416	6.19218667453513e-226	1.18720537147881	0.991	0.916	1.23843733490703e-222	8	Gas6
417	8.57459715040027e-226	1.23093600376785	0.978	0.838	1.71491943008005e-222	8	Bmyc
418	1.51054922051741e-224	0.751125056322623	0.848	0.666	3.02109844103481e-221	8	Wfdc10
419	7.90460168428594e-207	1.02169543259052	0.959	0.771	1.58092033685719e-203	8	Kitl
420	3.14232422555972e-206	1.25629652598753	0.943	0.853	6.28464845111943e-203	8	Myl9
421	2.12285774673037e-204	1.00177000281686	0.991	0.812	4.24571549346073e-201	8	Mgst1
422	2.62562874783597e-202	0.936776511971113	0.917	0.705	5.25125749567194e-199	8	Cited2
423	7.89609076094921e-201	1.02489007051069	0.974	0.813	1.57921815218984e-197	8	Plin2
424	1.98274587343114e-196	0.800339311702316	0.975	0.791	3.96549174686228e-193	8	Cpe
425	9.48346253983575e-196	1.06275430095249	0.983	0.917	1.89669250796715e-192	8	Gm42418
426	1.65156373931021e-190	1.01074779181642	0.954	0.867	3.30312747862042e-187	8	Gstm2
427	5.35552415027289e-188	0.815823423516578	0.966	0.722	1.07110483005458e-184	8	Wnt6
428	2.4286819406626e-187	0.816815803295405	0.844	0.507	4.8573638813252e-184	8	Fst
429	5.21653288317056e-187	0.920818775315095	0.977	0.846	1.04330657663411e-183	8	Anxa2
430	1.44016962024344e-185	1.10245978557121	0.982	0.898	2.88033924048689e-182	8	Acaa2
431	3.97107030456055e-184	0.74550842539099	0.949	0.802	7.9421406091211e-181	8	Rgs2
432	3.03176536529163e-183	0.79762920327506	0.963	0.685	6.06353073058325e-180	8	Ifi27
433	3.90053746470911e-183	0.821552595130778	0.963	0.814	7.80107492941821e-180	8	Tgfb1i1
434	4.45095436400276e-183	0.956431816371845	0.986	0.835	8.90190872800551e-180	8	Isyna1
435	3.04579027206457e-179	0.926860454488883	0.893	0.657	6.09158054412914e-176	8	Emx2
436	6.94507418737893e-178	0.76328539320109	0.97	0.831	1.38901483747579e-174	8	Gatm
437	1.23604851505638e-176	1.01281542723943	0.994	0.879	2.47209703011277e-173	8	Chchd10
438	1.43343878341508e-165	0.992069478891807	0.994	0.769	2.86687756683016e-162	8	Sox4
439	3.34947165890462e-163	0.802389147026019	0.988	0.857	6.69894331780924e-160	8	Tmem176b
440	1.73231619677899e-148	0.761004240022742	0.992	0.905	3.46463239355799e-145	8	Ccnd2
441	1.81040757261882e-135	0.718509360362562	0.859	0.678	3.62081514523765e-132	8	Cib2
442	6.53814201457315e-129	0.705349817958184	0.859	0.617	1.30762840291463e-125	8	Smarca1
443	7.50747301230052e-122	0.820096282041212	0.962	0.811	1.5014946024601e-118	8	Peg3
444	2.92183362857143e-115	0.704162961590363	0.949	0.874	5.84366725714286e-112	8	Tuba1a
445	4.38330297488095e-111	0.819382480099711	0.854	0.738	8.76660594976191e-108	8	S100a10
446	1.4798616986301e-102	0.796189316031272	0.993	0.978	2.9597233972602e-99	8	Tceal9
447	1.67966658651532e-96	0.754927069587072	0.992	0.941	3.35933317303064e-93	8	Aldoa
448	3.29819015538612e-50	0.682684718166707	0.861	0.862	6.59638031077224e-47	8	Ptms
449	4.57520602730077e-40	0.691774787123109	0.766	0.795	9.15041205460155e-37	8	Cdc42ep5
450	3.71444205109018e-37	0.812368163972861	0.658	0.623	7.42888410218037e-34	8	Cdkn1b
451	0	3.53711455643005	0.999	0.8	0	9	Hba-a2
452	0	3.46262606515599	0.999	0.952	0	9	Hbb-bs
453	0	3.40156394474211	0.997	0.803	0	9	Hbb-bt
454	0	3.30387018271958	0.999	0.906	0	9	Hba-a1
455	0	2.20703114285778	0.982	0.547	0	9	Alas2
456	0	1.39166627046544	0.937	0.526	0	9	Snca
457	0	1.14439495349069	0.968	0.694	0	9	Ube2l6
458	0	0.912957185980267	0.984	0.912	0	9	Gpx1
459	0	0.90502818990976	0.958	0.653	0	9	Gypa
460	0	0.799644744588179	0.975	0.777	0	9	Cd24a
461	0	0.778544598795708	0.914	0.545	0	9	Slc4a1
462	0	0.629733687234444	0.967	0.766	0	9	Car2
463	0	0.567296674607568	0.996	0.67	0	9	Ctse
464	2.26374019703252e-280	1.01951207245448	0.869	0.565	4.52748039406505e-277	9	Slc25a37
465	6.36340797233957e-250	0.282928144984639	0.997	0.622	1.27268159446791e-246	9	Icam4
466	6.35104940702529e-235	0.868727023201971	0.832	0.547	1.27020988140506e-231	9	Trim10
467	6.19358697244173e-222	0.418563997714831	0.998	0.694	1.23871739448835e-218	9	Hebp1
468	5.5058105469987e-208	0.684187746341286	0.924	0.607	1.10116210939974e-204	9	Bpgm
469	1.61661583587575e-189	0.47393664776172	0.842	0.546	3.23323167175149e-186	9	Isg20
470	1.30341509732355e-186	0.721229326925085	0.831	0.622	2.60683019464709e-183	9	Tspo2
471	7.13713342578492e-157	0.265081336505375	0.995	0.598	1.42742668515698e-153	9	Tspan32
472	3.51473220166382e-140	0.457690736016241	0.843	0.674	7.02946440332765e-137	9	Lmo2
473	2.65043033386845e-116	0.404322771271378	0.872	0.682	5.3008606677369e-113	9	Cd47
474	3.02120389750128e-111	0.406329661811444	0.797	0.695	6.04240779500257e-108	9	Cldn13
475	4.52309580783579e-100	0.467983152789354	0.887	0.662	9.04619161567158e-97	9	Hemgn
476	9.62042460999914e-96	0.439449204980306	0.819	0.708	1.92408492199983e-92	9	Rhd
477	6.5437577078083e-94	0.536697820864786	0.772	0.705	1.30875154156166e-90	9	Ptp4a3
478	2.44552496541682e-89	0.444305407030659	0.755	0.6	4.89104993083364e-86	9	Ermap
479	3.97243809341223e-60	0.454759202980097	0.693	0.607	7.94487618682446e-57	9	Cdc25b
480	3.71379818871771e-58	0.574273715183558	0.728	0.533	7.42759637743542e-55	9	Hist1h1c
481	6.47252448854847e-58	0.40471463913378	0.674	0.47	1.29450489770969e-54	9	Tmcc2
482	7.28739431426e-45	0.300292946863544	0.824	0.782	1.457478862852e-41	9	Btg2
483	1.85776273896886e-43	0.488234342250683	0.385	0.357	3.71552547793772e-40	9	Isg15
484	1.41782296024141e-27	0.295638369406255	0.702	0.693	2.83564592048281e-24	9	Tuba4a
485	6.24811447392527e-21	0.473270719669997	0.61	0.512	1.24962289478505e-17	9	Cd36
486	6.56009288102987e-10	0.27532728842219	0.619	0.645	1.31201857620597e-06	9	Klf1
487	2.94170784601879e-07	0.441331156508921	0.603	0.473	0.000588341569203758	9	Neat1
488	7.56352728706362e-06	0.314003114566431	0.608	0.617	0.0151270545741272	9	Tspan8
489	0.000847027368078115	0.439505367863669	0.468	0.214	1	9	Rsad2
490	0.00202599698407708	0.503631054266083	0.556	0.55	1	9	Itga4
491	5.11058952519871e-184	0.761629928932343	0.993	0.563	1.02211790503974e-180	10	Hmmr
492	6.06210776681651e-150	0.945609266104326	0.934	0.599	1.2124215533633e-146	10	Gtsf1
493	6.02395073044645e-148	0.77359993365479	0.976	0.403	1.20479014608929e-144	10	Slc25a31
494	1.3238929052778e-133	0.800869180216821	0.928	0.438	2.6477858105556e-130	10	Ddx4
495	3.6996980396617e-121	0.742943426218268	0.932	0.438	7.39939607932339e-118	10	Rpl39l
496	9.58545504941848e-118	0.772547131456463	0.958	0.609	1.9170910098837e-114	10	Mvp
497	2.44798812528051e-113	0.881624420785331	0.998	0.608	4.89597625056102e-110	10	Ncapg
498	2.15836289747651e-112	0.733107432481464	0.967	0.572	4.31672579495302e-109	10	Cd55
499	4.51323968024053e-108	1.04506337226678	0.983	0.91	9.02647936048107e-105	10	Tmem14c
500	2.118612082443e-102	1.06778542642666	0.998	0.699	4.23722416488599e-99	10	Birc5
501	6.75335037399095e-100	0.925206408665285	0.999	0.73	1.35067007479819e-96	10	Gfer
502	1.87387143467672e-99	0.919217536071025	0.964	0.625	3.74774286935344e-96	10	Mtmr14
503	1.20056472870197e-98	0.95679956616167	0.98	0.66	2.40112945740393e-95	10	Ooep
504	2.10423968618915e-98	0.814613388317051	0.982	0.616	4.2084793723783e-95	10	Cenpe
505	1.46129528463002e-90	0.927874649583946	0.986	0.689	2.92259056926004e-87	10	Syce2
506	2.45978871991429e-75	0.764539826942066	0.975	0.556	4.91957743982857e-72	10	Cenpf
507	6.01148627062187e-68	0.810810119147338	0.278	0.398	1.20229725412437e-64	10	Larp1b
508	1.29254046990905e-64	0.790291650201772	0.841	0.714	2.5850809398181e-61	10	Ube2c
509	5.3007866448947e-63	0.785215193121268	0.881	0.724	1.06015732897894e-59	10	Ckb
510	2.9985471922403e-61	0.743996965327851	0.376	0.586	5.99709438448061e-58	10	Ect2
511	1.39959273357247e-52	0.752406888922521	0.971	0.766	2.79918546714493e-49	10	Cks2
512	2.65056830640483e-49	0.850913592747406	0.963	0.72	5.30113661280967e-46	10	Ccdc115
513	2.75924076022655e-46	0.772788858089442	0.997	0.776	5.51848152045309e-43	10	Eef1e1
514	4.87084471628438e-45	0.969332895224017	0.363	0.51	9.74168943256876e-42	10	Nexn
515	1.68826892262465e-43	1.05727608014946	1	0.927	3.3765378452493e-40	10	Uqcc2
516	1.95906853347938e-43	0.878452426845619	0.992	0.843	3.91813706695876e-40	10	Npm3
517	2.05046519196061e-43	0.731539065518113	0.345	0.494	4.10093038392123e-40	10	Spata5
518	3.46755179947027e-36	0.831028887096304	0.366	0.567	6.93510359894054e-33	10	Prc1
519	2.64785821696841e-34	0.736455647359603	0.386	0.678	5.29571643393681e-31	10	Eea1
520	3.24444343549238e-32	0.735530220726451	0.954	0.735	6.48888687098476e-29	10	Pop5
521	1.56442175501739e-30	0.751955796930754	0.374	0.561	3.12884351003478e-27	10	Afdn
522	5.21431681780761e-30	0.80708760942556	0.994	0.817	1.04286336356152e-26	10	Dut
523	5.76139205823077e-28	0.917710733523631	0.923	0.717	1.15227841164615e-24	10	Nolc1
524	7.06423257018009e-19	0.892525894581586	0.927	0.832	1.41284651403602e-15	10	Eif1ax
525	2.17009820182193e-17	1.09201894106405	0.79	0.73	4.34019640364386e-14	10	Rad50
526	8.32019430454612e-16	0.798509838821167	0.951	0.847	1.66403886090922e-12	10	Arpc5l
527	1.06954205200454e-15	0.844513062347968	0.896	0.763	2.13908410400907e-12	10	Gclm
528	4.8540328635661e-15	0.878188143444261	0.987	0.786	9.70806572713219e-12	10	Adss
529	2.76075913573192e-14	0.89583032425231	0.438	0.433	5.52151827146384e-11	10	Map7d2
530	3.13865917714736e-14	0.778818076541788	0.976	0.79	6.27731835429472e-11	10	Lyar
531	9.41203795661225e-13	0.736136375526638	0.677	0.424	1.88240759132245e-09	10	Kit
532	2.03173994210919e-12	0.733330793924935	0.988	0.815	4.06347988421837e-09	10	Pfdn4
533	1.38947293990632e-11	0.964357487842301	0.891	0.802	2.77894587981263e-08	10	Alyref
534	1.19834295992339e-10	0.837413868598618	0.935	0.81	2.39668591984678e-07	10	Mat2b
535	5.61461122598318e-10	0.724180340293859	0.847	0.729	1.12292224519664e-06	10	Smc4
536	2.85094057826084e-08	0.755356654501128	0.502	0.51	5.70188115652169e-05	10	Kdm1b
537	7.30637590191017e-07	0.738259677063887	0.787	0.667	0.00146127518038203	10	Tle6
538	2.43913022767e-06	0.802371623270214	0.652	0.661	0.00487826045534001	10	Gdpd1
539	0.00125836188519159	0.840229820878517	0.663	0.523	1	10	Pcgf6
540	0.00167577077555953	0.900763989655178	0.458	0.588	1	10	Dnajc21
541	0	1.2819155924565	1	0.477	0	11	Dazl
542	0	1.23005027656971	0.998	0.629	0	11	D10Wsu102e
543	0	1.21952764649634	1	0.429	0	11	Sycp1
544	0	1.17357524916929	1	0.478	0	11	Sohlh1
545	0	1.16727321985343	0.998	0.391	0	11	Ybx2
546	0	1.15983347997862	1	0.447	0	11	Tex15
547	0	1.12043770819301	0.999	0.528	0	11	Figla
548	0	1.10684384065411	0.998	0.427	0	11	Ccno
549	0	1.08940665175436	0.998	0.505	0	11	Fkbp6
550	0	1.06176737602266	0.993	0.34	0	11	Mov10l1
551	0	1.04437244071669	0.999	0.571	0	11	Alg13
552	0	1.03791051686006	1	0.538	0	11	Lsm14b
553	0	1.00933846625691	0.996	0.431	0	11	Lhx8
554	0	1.00849028775818	0.999	0.556	0	11	Ofd1
555	0	0.955228047342416	0.999	0.463	0	11	Mael
556	0	0.949563318097714	1	0.905	0	11	Rnaset2a
557	0	0.945627805436821	1	0.705	0	11	Ninj1
558	0	0.938717387872178	1	0.733	0	11	Parl
559	0	0.934528073953407	0.99	0.412	0	11	Kit
560	0	0.923997822138531	0.996	0.729	0	11	Taf10
561	0	0.917574901096605	0.998	0.451	0	11	Syce1
562	0	0.913838090285756	1	0.587	0	11	Cspg5
563	0	0.833348295268406	0.999	0.563	0	11	Siah1b
564	0	0.833250106437518	0.99	0.532	0	11	Pcgf5
565	0	0.830682675288491	0.996	0.639	0	11	Cd164l2
566	0	0.829210617420312	1	0.826	0	11	Drap1
567	0	0.819537490840906	1	0.71	0	11	BC005561
568	0	0.808726391934294	0.988	0.468	0	11	Taf5
569	0	0.798513899663087	0.998	0.585	0	11	Xdh
570	0	0.797832627986359	1	0.649	0	11	Tspan13
571	0	0.796123106710337	0.991	0.379	0	11	Nobox
572	0	0.795684540047065	0.998	0.711	0	11	A430005L14Rik
573	0	0.779968908449308	0.993	0.564	0	11	Dnajc21
574	0	0.77792002297745	1	0.587	0	11	Mrnip
575	0	0.776428591603082	0.996	0.383	0	11	1700018B24Rik
576	0	0.77375356153556	1	0.762	0	11	Cisd1
577	1.77528542514534e-306	0.823433452697119	0.995	0.408	3.55057085029069e-303	11	Map7d2
578	3.91651542544509e-306	1.12274468734244	1	0.72	7.83303085089018e-303	11	Ckb
579	3.15068002384821e-305	0.769883589514597	0.994	0.584	6.30136004769642e-302	11	Aen
580	6.85167703249675e-301	1.00787192293164	1	0.646	1.37033540649935e-297	11	Gdpd1
581	2.7246966498516e-300	0.90765153576036	1	0.785	5.4493932997032e-297	11	Ift27
582	2.13169093827026e-296	0.862368058815559	1	0.691	4.26338187654052e-293	11	Syce2
583	3.73022749364308e-295	0.797584099721724	0.999	0.684	7.46045498728617e-292	11	Kpna2
584	2.02975835916681e-292	0.843191892157433	0.983	0.612	4.05951671833362e-289	11	Gm15389
585	3.74312175143837e-292	1.22375515821084	1	0.652	7.48624350287674e-289	11	Dppa3
586	5.47197295990179e-291	0.995420075311225	0.999	0.599	1.09439459198036e-287	11	Gtsf1
587	2.54513924121489e-268	1.00423680103058	1	0.532	5.09027848242978e-265	11	Sycp3
588	7.12450174649967e-265	0.951011572079976	0.996	0.454	1.42490034929993e-261	11	Smc1b
589	3.66820364831721e-256	1.03561957135945	1	0.608	7.33640729663442e-253	11	Uchl1
590	5.37729430187576e-256	0.769198577319893	1	0.921	1.07545886037515e-252	11	Sfr1
591	0	1.54568416434359	1	0.642	0	12	Cd164l2
592	0	1.34656816516784	1	0.589	0	12	Xdh
593	0	1.25621427408107	1	0.397	0	12	Ybx2
594	0	1.17325179924609	1	0.543	0	12	Lsm14b
595	0	1.06965950056206	1	0.591	0	12	Mrnip
596	0	1.0264316947399	1	0.462	0	12	Tcl1
597	0	0.964023068963725	1	0.544	0	12	4930562C15Rik
598	0	0.946128347158752	0.997	0.422	0	12	Neb
599	2.87419240996863e-306	1.57876566623841	1	0.603	5.74838481993725e-303	12	Gtsf1
600	4.13886831866235e-303	1.19615163970063	1	0.921	8.2777366373247e-300	12	Sfr1
601	2.45059028803481e-301	0.879738840757561	1	0.609	4.90118057606962e-298	12	Setd4
602	8.64628382739366e-298	1.13619953450307	1	0.736	1.72925676547873e-294	12	Parl
603	7.06535371625726e-294	0.825059799573025	0.995	0.503	1.41307074325145e-290	12	Zfp57
604	5.59070339277719e-292	0.843359618703555	1	0.483	1.11814067855544e-288	12	Gm47448
605	2.4535585036923e-285	0.984968732201816	1	0.602	4.90711700738461e-282	12	Csnk1e
606	3.02387335477959e-283	1.05704130602772	1	0.687	6.04774670955919e-280	12	Mphosph6
607	9.309824924049e-283	1.51964661600481	1	0.656	1.8619649848098e-279	12	Dppa3
608	2.38457409673877e-279	0.865179072476345	1	0.633	4.76914819347754e-276	12	Fdft1
609	1.43913109918729e-278	1.23548417214256	1	0.649	2.87826219837458e-275	12	Gdpd1
610	6.22471606384451e-278	1.09560227122473	0.998	0.633	1.2449432127689e-274	12	D10Wsu102e
611	4.76614693899206e-277	0.818633369763142	1	0.671	9.53229387798413e-274	12	Tubb2b
612	2.68000939719379e-275	1.14352222553008	1	0.665	5.36001879438758e-272	12	Ooep
613	1.05711553226541e-274	0.805092260441618	1	0.479	2.11423106453081e-271	12	Cpeb1
614	2.34379889958775e-274	0.967733593873644	0.994	0.434	4.68759779917551e-271	12	Ccno
615	1.94206522872494e-273	0.865283938596656	0.995	0.732	3.88413045744987e-270	12	Taf10
616	1.25634231416842e-270	0.944904750342813	1	0.688	2.51268462833684e-267	12	Kpna2
617	9.96035667944019e-270	1.0205863625667	1	0.454	1.99207133588804e-266	12	Gm11985
618	1.20785989320124e-269	0.832436689765928	0.998	0.618	2.41571978640248e-266	12	Zbed3
619	7.77157938910211e-267	0.992360382169676	1	0.553	1.55431587782042e-263	12	Elavl2
620	6.81393887376783e-265	0.817811521434204	0.997	0.418	1.36278777475357e-261	12	Kit
621	5.10525859782766e-263	1.0346745384947	1	0.576	1.02105171956553e-259	12	Alg13
622	1.95819608618047e-262	0.798625669449033	1	0.734	3.91639217236095e-259	12	Gfer
623	7.80047505632458e-262	0.994098417934105	1	0.662	1.56009501126492e-258	12	Tle6
624	4.73304140386808e-256	0.846879981479924	0.998	0.593	9.46608280773617e-253	12	E2f5
625	7.50321770635643e-253	0.876818503236551	0.987	0.385	1.50064354127129e-249	12	Nobox
626	5.43117967262386e-251	0.81203509597052	1	0.716	1.08623593452477e-247	12	Hjurp
627	2.06860193816063e-247	0.998685779908433	0.951	0.532	4.13720387632126e-244	12	Nlrp5
628	1.33653348858782e-246	1.11183986098742	1	0.711	2.67306697717563e-243	12	Ube2c
629	6.42929919430095e-245	0.804329890137656	0.995	0.708	1.28585983886019e-241	12	Ninj1
630	8.38754781228444e-244	0.816125487090819	0.998	0.561	1.67750956245689e-240	12	Ofd1
631	1.13713867858871e-241	1.37925196301096	0.968	0.616	2.27427735717742e-238	12	Gm15389
632	1.65792732636272e-237	0.853656139636371	1	0.847	3.31585465272543e-234	12	Arpc5l
633	4.1622322530926e-236	0.855709748156178	0.995	0.437	8.32446450618521e-233	12	Lhx8
634	5.7201535619965e-234	0.905357075949888	0.998	0.453	1.1440307123993e-230	12	Tex15
635	5.05355921797029e-215	1.10257862367383	1	0.612	1.01071184359406e-211	12	Uchl1
636	1.20042856075597e-213	0.947295686274745	0.998	0.482	2.40085712151194e-210	12	Dazl
637	4.409337160369e-206	0.918547772956364	1	0.723	8.81867432073801e-203	12	Ckb
638	2.678105175072e-201	0.897048130796044	0.997	0.483	5.35621035014401e-198	12	Sohlh1
639	1.82758933878625e-189	0.90234609410065	1	0.533	3.6551786775725e-186	12	Figla
640	4.81735581692419e-182	0.808171404602647	1	0.936	9.63471163384839e-179	12	Ldhb
641	0	2.0674441544499	0.998	0.394	0	13	Clec12a
642	0	2.0126951023159	1	0.328	0	13	Cebpe
643	4.87758670550341e-302	1.31978641325605	0.968	0.306	9.75517341100681e-299	13	Ltb4r1
644	1.08307999739945e-301	1.49518978382596	0.903	0.178	2.16615999479891e-298	13	Stfa2
645	1.69586567469689e-300	2.03972369577663	1	0.375	3.39173134939377e-297	13	Gmfg
646	1.5884216860463e-298	3.02304727765699	1	0.556	3.17684337209261e-295	13	Arhgdib
647	1.16278126769785e-296	1.64088007368006	0.981	0.374	2.32556253539571e-293	13	Clec4a2
648	1.39172654308635e-295	2.22169587538955	1	0.65	2.78345308617271e-292	13	Rac2
649	8.44236869035812e-295	5.82710299611142	0.998	0.851	1.68847373807162e-291	13	S100a8
650	1.11337305361644e-294	2.12512997445909	1	0.57	2.22674610723288e-291	13	Fcer1g
651	9.33878758312888e-294	2.00403100251338	1	0.471	1.86775751662578e-290	13	Coro1a
652	2.88524240475438e-293	1.45896638208408	0.981	0.243	5.77048480950876e-290	13	Spi1
653	1.56554917400005e-292	5.69602832942341	1	0.826	3.13109834800009e-289	13	S100a9
654	3.26978313266453e-292	3.0998117223786	0.994	0.638	6.53956626532906e-289	13	Pglyrp1
655	4.71475634778694e-292	1.98115083445519	1	0.448	9.42951269557388e-289	13	Cd52
656	8.85595046575461e-292	2.43929915628068	0.998	0.473	1.77119009315092e-288	13	Serpinb1a
657	2.46759964138122e-291	1.47149783696544	0.983	0.388	4.93519928276244e-288	13	Cd53
658	2.09602894000184e-290	2.19238054244884	0.985	0.452	4.19205788000368e-287	13	Hp
659	4.181422154107e-288	3.32275609796186	0.987	0.684	8.36284430821401e-285	13	Lcn2
660	1.16725671078916e-287	1.6576115988928	0.983	0.334	2.33451342157833e-284	13	Alox5ap
661	2.45070301145207e-287	2.219108777214	0.998	0.611	4.90140602290414e-284	13	Tyrobp
662	5.13450339855339e-287	4.80552579042148	0.987	0.623	1.02690067971068e-283	13	BC100530
663	1.68393039128278e-285	4.88116058589303	0.985	0.55	3.36786078256557e-282	13	Stfa1
664	8.94675141428002e-285	4.32539668234094	0.981	0.623	1.789350282856e-281	13	Gm5483
665	6.60152507310722e-284	1.77785956846634	1	0.686	1.32030501462144e-280	13	Tuba4a
666	5.21056364052464e-280	2.78431010864144	0.991	0.662	1.04211272810493e-276	13	Lyz2
667	9.0591495818725e-280	1.95030259885021	1	0.843	1.8118299163745e-276	13	Cyba
668	5.70439616889934e-278	2.39781134641104	0.981	0.516	1.14087923377987e-274	13	Ly6c2
669	5.07184032269908e-277	1.47908385383515	0.97	0.326	1.01436806453982e-273	13	Ncf4
670	8.917474436622e-277	1.74636919952806	0.998	0.807	1.7834948873244e-273	13	Gsr
671	2.75057245620735e-276	2.51793678196076	0.996	0.667	5.5011449124147e-273	13	Anxa1
672	1.10534820286335e-275	1.33194026080872	0.959	0.526	2.21069640572669e-272	13	Cybb
673	6.20477040466874e-274	2.68638248979818	0.97	0.628	1.24095408093375e-270	13	Wfdc21
674	2.45908718843276e-273	2.24055432409558	0.948	0.485	4.91817437686552e-270	13	Stfa2l1
675	3.79826144780283e-273	1.87069870724005	0.959	0.399	7.59652289560567e-270	13	F630028O10Rik
676	4.80274914387517e-259	1.59013851045165	1	0.989	9.60549828775034e-256	13	Tmsb4x
677	4.16104539606008e-258	2.68495007512354	0.963	0.364	8.32209079212017e-255	13	Plac8
678	7.01696044882769e-254	1.20622732046261	0.92	0.31	1.40339208976554e-250	13	Igsf6
679	8.44690805859608e-254	1.35653597120631	0.989	0.679	1.68938161171922e-250	13	Limd2
680	7.21876179040349e-253	2.02284355625398	0.933	0.531	1.4437523580807e-249	13	Stfa3
681	2.35110644458614e-244	1.28103526603728	0.985	0.688	4.70221288917229e-241	13	Cotl1
682	6.27537429833474e-243	1.2848728593246	1	0.882	1.25507485966695e-239	13	Arpc1b
683	1.14434405005642e-227	1.49534080906819	1	0.878	2.28868810011284e-224	13	Hmgb2
684	3.53001769177363e-216	1.32895595103224	0.989	0.733	7.06003538354725e-213	13	Pclaf
685	5.10508994684058e-212	1.70536326965008	0.91	0.634	1.02101798936812e-208	13	Ifitm6
686	1.33323627605732e-211	1.27779551553158	1	0.914	2.66647255211464e-208	13	Gpx1
687	3.40367671155344e-203	1.45321260253594	0.974	0.718	6.80735342310688e-200	13	Cmtm7
688	6.22602718887431e-177	2.03840390883754	0.867	0.603	1.24520543777486e-173	13	Srgn
689	7.54833587791912e-152	3.04103129925795	0.809	0.445	1.50966717558382e-148	13	Prtn3
690	6.63002943625397e-110	1.27506188848914	0.725	0.213	1.32600588725079e-106	13	Nkg7
691	3.63777932371553e-257	1.17317833861412	0.984	0.674	7.27555864743107e-254	14	Sphk1
692	7.57560449483917e-249	1.6462597520829	0.998	0.78	1.51512089896783e-245	14	C1qtnf12
693	1.16968912815386e-245	0.864887550553268	0.98	0.541	2.33937825630772e-242	14	Apbb1ip
694	5.5676399490945e-241	1.03335901513958	1	0.984	1.1135279898189e-237	14	Npm1
695	3.5421916174877e-237	1.27517344565503	1	0.96	7.0843832349754e-234	14	Slc25a5
696	4.32476135613616e-233	1.11510021539285	0.984	0.724	8.64952271227231e-230	14	Ddx39
697	2.63413968711072e-225	1.81450771528931	1	0.771	5.26827937422143e-222	14	Car2
698	4.51999504234486e-222	1.21166240349288	0.973	0.654	9.03999008468973e-219	14	Asns
699	1.52149141196791e-216	0.813445123665572	0.968	0.566	3.04298282393581e-213	14	Kcnn4
700	5.17501670290944e-216	1.16961688695584	0.993	0.873	1.03500334058189e-212	14	Ldha
701	3.21065909421445e-211	1.01197906694441	0.966	0.689	6.42131818842891e-208	14	Vamp5
702	1.77184163029373e-207	1.07258747952528	0.984	0.822	3.54368326058745e-204	14	Dut
703	4.92951315493996e-200	1.00646140486056	0.966	0.672	9.85902630987992e-197	14	Mns1
704	7.13911539950555e-200	0.975436547657209	0.98	0.694	1.42782307990111e-196	14	Cldn13
705	4.93400201917147e-199	0.927572734378295	0.998	0.973	9.86800403834294e-196	14	Gapdh
706	2.14073961248007e-198	0.959858786374921	0.995	0.703	4.28147922496014e-195	14	Hebp1
707	4.897268651263e-197	0.893590970069762	0.991	0.887	9.794537302526e-194	14	Prdx6
708	1.24232597768666e-196	1.05994047190507	0.955	0.723	2.48465195537332e-193	14	Lgals9
709	2.15738396604967e-195	1.00473787344239	0.971	0.75	4.31476793209935e-192	14	Srm
710	3.21808246588515e-193	0.762064183672792	0.914	0.582	6.43616493177029e-190	14	Sapcd1
711	5.93984650025225e-193	0.744356086950465	0.975	0.625	1.18796930005045e-189	14	Tspo2
712	1.45004722683729e-190	0.77008497259247	0.977	0.73	2.90009445367459e-187	14	Aqp1
713	3.34771438169232e-190	1.13525036791297	1	0.772	6.69542876338464e-187	14	Mt2
714	4.79013553977468e-190	0.716934454175252	0.959	0.601	9.58027107954936e-187	14	Srgn
715	3.16924365865464e-189	0.869859199964375	0.989	0.813	6.33848731730928e-186	14	C1qbp
716	4.15786209656073e-188	0.844674888105337	0.984	0.836	8.31572419312145e-185	14	Nhp2
717	4.80087083847365e-187	0.872551293242345	0.955	0.6	9.6017416769473e-184	14	Ermap
718	5.22792507330764e-186	0.88678956368791	0.993	0.761	1.04558501466153e-182	14	Minpp1
719	1.21723981683535e-185	1.05037347298719	1	0.977	2.4344796336707e-182	14	H2afz
720	2.69033269498532e-185	1.00718210404335	0.935	0.676	5.38066538997064e-182	14	Casp3
721	9.65994458906687e-185	1.01203565332521	0.948	0.636	1.93198891781337e-181	14	Klf1
722	4.32677102174147e-179	0.890004311721629	0.989	0.707	8.65354204348295e-176	14	Rhd
723	8.98968881353078e-178	0.932646490502001	0.95	0.677	1.79793776270616e-174	14	Lmo2
724	1.88173293542361e-176	0.830455611620474	1	0.988	3.76346587084722e-173	14	Tuba1b
725	1.50370517131584e-175	0.837261760756324	0.993	0.869	3.00741034263168e-172	14	Hspd1
726	7.52767783324032e-172	0.68345513416988	0.903	0.581	1.50553556664806e-168	14	Fermt3
727	2.73019462353336e-170	0.881183316481483	0.998	0.782	5.46038924706672e-167	14	Cd24a
728	1.89285176438231e-168	0.779198435904525	0.993	0.714	3.78570352876463e-165	14	Rgcc
729	5.47898448478125e-167	0.75359700467576	0.977	0.8	1.09579689695625e-163	14	Slc29a1
730	3.42158791704402e-166	0.682255035482026	0.948	0.621	6.84317583408803e-163	14	Pnp
731	2.194326438508e-165	0.727485829429812	0.903	0.604	4.38865287701601e-162	14	Mthfd1
732	4.03454997507766e-162	0.879448518206411	0.894	0.609	8.06909995015532e-159	14	Acsl5
733	2.05770061079275e-153	0.792138121914506	0.982	0.685	4.1154012215855e-150	14	Cd47
734	4.09313862922357e-153	0.850850854340274	1	0.878	8.18627725844715e-150	14	Hmgb2
735	1.04224683535303e-150	0.751877877846268	0.903	0.625	2.08449367070605e-147	14	Tgfb1
736	1.28985863856697e-150	0.792870024371396	0.937	0.664	2.57971727713395e-147	14	Cenpa
737	8.96684174455096e-148	0.76257270419248	0.998	0.914	1.79336834891019e-144	14	Gpx1
738	4.71626990239754e-141	1.10123377315606	0.966	0.781	9.43253980479509e-138	14	Hist1h2ap
739	7.98881372901187e-136	0.841337368367211	0.944	0.688	1.59776274580237e-132	14	Bex4
740	3.10669701777975e-70	0.692192256468311	0.781	0.536	6.2133940355595e-67	14	Hist1h1b
741	4.32167683261394e-215	1.43402331496557	1	0.977	8.64335366522788e-212	15	H2afz
742	3.7799945490779e-213	1.39620120904238	1	0.988	7.55998909815579e-210	15	Tuba1b
743	1.08154049416523e-212	1.67910420569322	0.943	0.701	2.16308098833045e-209	15	Tubb6
744	1.60268311634867e-210	1.96181190747818	0.967	0.734	3.20536623269733e-207	15	Pclaf
745	8.0106951819456e-207	1.46036943222279	1	0.993	1.60213903638912e-203	15	Tubb5
746	7.54806319927562e-205	1.63715054742513	0.998	0.804	1.50961263985512e-201	15	Ptn
747	1.24012451667127e-195	1.40694536798235	1	0.964	2.48024903334253e-192	15	Lgals1
748	2.29615943327815e-194	1.48345046777967	0.998	0.807	4.5923188665563e-191	15	Bgn
749	7.68404319271207e-194	1.67872885255578	0.957	0.611	1.53680863854241e-190	15	Top2a
750	7.95567957777611e-189	1.44521695264879	1	0.807	1.59113591555522e-185	15	Col1a2
751	3.24452026112861e-185	1.37779671123354	1	0.793	6.48904052225721e-182	15	Rbp1
752	7.45017554923213e-185	1.41792945715511	1	0.869	1.49003510984643e-181	15	Col3a1
753	5.66555387938026e-184	1.35243742314852	0.998	0.876	1.13311077587605e-180	15	Mdk
754	6.19536224751601e-184	1.23006623265914	0.962	0.741	1.2390724495032e-180	15	Fbln1
755	7.74393680045738e-181	1.25039521707915	1	0.839	1.54878736009148e-177	15	Mfap4
756	1.92398276941713e-180	1.42099830887602	0.983	0.751	3.84796553883426e-177	15	Dlk1
757	1.02638826118797e-178	1.36192512582667	0.998	0.9	2.05277652237594e-175	15	Mfap2
758	2.39540854893975e-178	1.39420420047154	0.998	0.795	4.79081709787949e-175	15	Col1a1
759	5.68170562060054e-173	1.10960409830716	0.95	0.7	1.13634112412011e-169	15	Pmp22
760	4.04654460328388e-172	1.35398653375998	0.986	0.818	8.09308920656776e-169	15	Dcn
761	2.4798845639026e-170	1.17320967866264	0.938	0.733	4.95976912780521e-167	15	Ncam1
762	2.45292358868457e-168	1.15632700974145	0.981	0.707	4.90584717736914e-165	15	Lsp1
763	2.22644701620704e-165	1.09584838816854	0.976	0.67	4.45289403241408e-162	15	Sparcl1
764	1.70887379123544e-163	1.13647074483593	0.995	0.878	3.41774758247088e-160	15	Hmgb2
765	2.80935984391967e-162	1.05264559680772	0.979	0.814	5.61871968783934e-159	15	Tpm4
766	8.59154440805429e-160	1.14150792183998	0.974	0.836	1.71830888161086e-156	15	Itm2a
767	1.46528499639827e-159	1.1959764851029	0.844	0.558	2.93056999279653e-156	15	Mxd3
768	6.19793980807636e-157	1.1984603986184	0.986	0.876	1.23958796161527e-153	15	Tuba1a
769	5.53356126186173e-154	1.06640325137982	0.931	0.772	1.10671225237235e-150	15	Sulf2
770	2.61671417923327e-151	1.05722065031262	0.981	0.789	5.23342835846655e-148	15	Marcks
771	1.79707072361152e-150	1.16083624874593	0.917	0.662	3.59414144722304e-147	15	Tcf21
772	2.51559554186368e-144	1.08046067802989	0.931	0.72	5.03119108372737e-141	15	Hjurp
773	2.9126519231452e-131	1.0626591669489	0.945	0.726	5.8253038462904e-128	15	Id2
774	2.42822114726945e-130	1.15207391152773	0.827	0.661	4.85644229453891e-127	15	Cdkn2c
775	6.68374766825476e-129	1.1128492642925	0.865	0.563	1.33674953365095e-125	15	Mki67
776	1.21279411394222e-125	1.05844678428595	0.827	0.625	2.42558822788444e-122	15	Pbk
777	2.30136328805405e-125	1.14365552807838	0.865	0.658	4.60272657610809e-122	15	Cdca3
778	2.59767114783768e-124	1.09572226577728	0.882	0.773	5.19534229567536e-121	15	Lockd
779	1.54664489308973e-114	1.08708799588742	0.848	0.742	3.09328978617947e-111	15	Tk1
780	1.01275337775611e-112	1.12775654145353	0.86	0.55	2.02550675551223e-109	15	Prc1
781	5.93645186651335e-109	1.08051123359331	0.863	0.745	1.18729037330267e-105	15	Sfrp1
782	3.15536065495092e-104	1.70703339188617	0.865	0.783	6.31072130990183e-101	15	Hist1h2ap
783	9.24132256672517e-103	1.10305222675594	0.936	0.881	1.84826451334503e-99	15	Jun
784	5.21694731032532e-91	1.21132346744445	0.768	0.537	1.04338946206506e-87	15	Hist1h1b
785	8.5837870055251e-84	1.05084172876183	0.765	0.528	1.71675740110502e-80	15	Hist1h1e
786	1.65906781259739e-78	1.15410762147975	0.822	0.57	3.31813562519479e-75	15	Cenpf
787	4.57226216949245e-75	1.19426136996923	0.765	0.688	9.14452433898491e-72	15	Cyr61
788	1.41639388441876e-70	1.24241035910937	0.756	0.674	2.83278776883751e-67	15	Hist1h2ae
789	1.20829110364201e-49	1.07629737176859	0.72	0.705	2.41658220728403e-46	15	Acta2
790	5.84589114720664e-40	1.12174989033836	0.699	0.67	1.16917822944133e-36	15	Cenpa
791	6.46292764487237e-246	1.82528466694831	0.948	0.362	1.29258552897447e-242	16	Ctss
792	3.61019009960143e-229	2.25596331528048	0.995	0.473	7.22038019920286e-226	16	Coro1a
793	5.85323200482331e-227	2.58511504291784	0.989	0.451	1.17064640096466e-223	16	Cd52
794	1.63206630384133e-215	1.71236907304897	0.997	0.652	3.26413260768265e-212	16	Rac2
795	3.97576861565113e-215	1.83857228839778	1	0.558	7.95153723130226e-212	16	Arhgdib
796	2.41829932880353e-213	1.5524424756246	0.962	0.391	4.83659865760706e-210	16	Cd53
797	2.43953202908962e-211	1.67551067083301	0.978	0.379	4.87906405817924e-208	16	Gmfg
798	3.10768975648175e-210	1.17311854473372	0.913	0.355	6.2153795129635e-207	16	Cd79b
799	3.20513750942789e-205	1.40008644127884	0.954	0.515	6.41027501885578e-202	16	Psmb8
800	4.24426550551992e-204	1.24631114536786	0.948	0.533	8.48853101103985e-201	16	Cd37
801	5.07611999416876e-204	2.17482991079951	0.992	0.685	1.01522399883375e-200	16	Crip1
802	6.58402835418809e-203	1.95810257435457	1	0.854	1.31680567083762e-199	16	B2m
803	7.60160958562275e-185	1.17596480931179	0.956	0.566	1.52032191712455e-181	16	Unc93b1
804	2.21542052324908e-184	1.56328327670921	0.989	0.825	4.43084104649816e-181	16	Ly6e
805	1.86666968797663e-173	2.14601709675871	0.921	0.368	3.73333937595326e-170	16	Plac8
806	3.06275267140513e-173	1.36113066787725	0.973	0.588	6.12550534281026e-170	16	Ptpn18
807	4.66770817722215e-172	1.29704673027108	0.877	0.314	9.3354163544443e-169	16	Ptprcap
808	1.49352356085257e-168	1.33115082311439	0.913	0.403	2.98704712170514e-165	16	Fxyd5
809	1.35852660421453e-167	1.39278795989001	0.967	0.72	2.71705320842906e-164	16	Cmtm7
810	7.00951252276402e-164	1.50583857119717	0.896	0.405	1.4019025045528e-160	16	Laptm5
811	1.74101526116707e-159	1.4378394389425	0.965	0.646	3.48203052233415e-156	16	H2-D1
812	5.5521979641933e-156	1.17600023220187	0.872	0.357	1.11043959283866e-152	16	Irf8
813	1.54290627120138e-147	1.56998212450024	0.826	0.394	3.08581254240276e-144	16	Cd79a
814	4.12021876633421e-147	1.36906711575052	0.94	0.69	8.24043753266842e-144	16	Cotl1
815	2.25093769467214e-146	1.14401045643801	0.921	0.505	4.50187538934427e-143	16	Lcp1
816	1.70098053494963e-145	1.46127799596552	0.989	0.844	3.40196106989927e-142	16	Cyba
817	1.27860429522386e-141	1.13688400583066	0.793	0.238	2.55720859044771e-138	16	Mzb1
818	1.12861311588979e-134	1.18977022115895	0.902	0.604	2.25722623177958e-131	16	Srgn
819	4.64873785703068e-134	1.15593147329029	0.946	0.675	9.29747571406137e-131	16	Tagln2
820	1.59573492941668e-132	1.50788182336613	0.817	0.447	3.19146985883336e-129	16	Vpreb3
821	9.92232763552111e-132	1.51063281040528	0.845	0.34	1.98446552710422e-128	16	Alox5ap
822	1.43854863540408e-130	1.25758500886592	0.989	0.883	2.87709727080817e-127	16	Arpc1b
823	1.12128332626033e-126	2.44855744696437	0.856	0.616	2.24256665252066e-123	16	Tyrobp
824	9.0822856657426e-126	2.80988930776267	0.866	0.666	1.81645713314852e-122	16	Lyz2
825	7.17420782106799e-125	1.30948586043016	0.916	0.638	1.4348415642136e-121	16	Ctsc
826	3.98802938014649e-123	1.45542779991009	1	0.989	7.97605876029297e-120	16	Tmsb4x
827	7.79155215709901e-120	2.23008129750371	0.839	0.575	1.5583104314198e-116	16	Fcer1g
828	4.20600397700799e-117	1.34748382574413	0.809	0.421	8.41200795401597e-114	16	Ighm
829	6.00403062193996e-116	1.29769357488476	0.926	0.736	1.20080612438799e-112	16	Pclaf
830	3.5510265829308e-111	1.74974296228794	0.826	0.521	7.1020531658616e-108	16	Ly6c2
831	4.72440695498963e-109	1.56228281892983	0.82	0.502	9.44881390997927e-106	16	Ebf1
832	2.65777509770551e-104	1.23291339908917	0.798	0.539	5.31555019541103e-101	16	Cd74
833	7.70658094227739e-91	1.4870698324827	0.698	0.29	1.54131618845548e-87	16	C1qc
834	4.46949803150545e-89	1.20268628098793	0.777	0.48	8.9389960630109e-86	16	Lst1
835	4.24681812136845e-88	1.18631631483426	0.749	0.383	8.4936362427369e-85	16	Ms4a6c
836	2.21648771635257e-74	1.69532313615263	0.738	0.459	4.43297543270514e-71	16	Lgals3
837	1.71451358316146e-70	1.17445451195095	0.823	0.727	3.42902716632293e-67	16	Sat1
838	2.11151015785493e-61	1.46122981440469	0.692	0.442	4.22302031570986e-58	16	C1qa
839	3.48812399458779e-50	1.50729327630621	0.684	0.518	6.97624798917558e-47	16	C1qb
840	2.04954625597245e-24	2.52869562243419	0.771	0.765	4.0990925119449e-21	16	Apoe
841	2.28547521355329e-212	2.04108878738808	0.997	0.392	4.57095042710658e-209	17	Emcn
842	5.1046084808316e-209	2.2418328116985	0.994	0.406	1.02092169616632e-205	17	Cdh5
843	7.64522025492692e-209	2.66420270201061	0.997	0.493	1.52904405098538e-205	17	Cldn5
844	9.51109088089358e-202	2.00245600233956	0.991	0.647	1.90221817617872e-198	17	Esam
845	1.16089671683835e-199	1.96352863154041	0.984	0.424	2.3217934336767e-196	17	Ecscr
846	1.68955117418191e-199	1.61386033199869	0.975	0.406	3.37910234836382e-196	17	Rasip1
847	2.13742178995676e-199	1.72228540553338	0.994	0.507	4.27484357991352e-196	17	Pecam1
848	4.85686876720469e-197	1.98353496358139	0.981	0.508	9.71373753440937e-194	17	Tm4sf1
849	8.64852766830348e-196	2.13118364588722	1	0.552	1.7297055336607e-192	17	Gng11
850	1.57952889961849e-195	1.42923605969516	0.956	0.382	3.15905779923698e-192	17	Gimap6
851	4.72818950898379e-195	2.93741449139293	1	0.817	9.45637901796758e-192	17	Igfbp7
852	7.48323028167064e-194	1.46473049985037	0.95	0.453	1.49664605633413e-190	17	Pcdh17
853	2.66308242747968e-191	2.18019490276782	0.968	0.587	5.32616485495936e-188	17	Gpihbp1
854	7.17027526915839e-191	2.10654502716641	0.997	0.682	1.43405505383168e-187	17	Cd34
855	5.87779725730928e-188	2.04351084532324	0.994	0.679	1.17555945146186e-184	17	S100a16
856	1.01694917422494e-187	2.01912663667934	0.95	0.354	2.03389834844989e-184	17	Aplnr
857	1.79459065649069e-187	2.41886144385285	0.978	0.632	3.58918131298139e-184	17	Egfl7
858	1.03241421441531e-184	1.62278829856328	0.975	0.588	2.06482842883062e-181	17	Eng
859	5.35719818882776e-184	2.07505175919027	0.991	0.698	1.07143963776555e-180	17	Crip2
860	2.7618429932064e-182	1.49508501902115	0.956	0.504	5.52368598641281e-179	17	Clec14a
861	7.0942215170073e-179	1.58981200109728	0.937	0.431	1.41884430340146e-175	17	Cd93
862	1.1963128353305e-178	1.31927955796483	0.962	0.422	2.39262567066101e-175	17	Mef2c
863	7.3778305448975e-178	1.79092671645427	0.991	0.734	1.4755661089795e-174	17	Col4a1
864	4.75181443781145e-177	2.01152672268476	0.95	0.362	9.50362887562291e-174	17	Ctla2a
865	6.12364165222789e-177	1.50826828861352	0.959	0.581	1.22472833044558e-173	17	Elk3
866	3.03384144282163e-171	1.55445285000312	0.912	0.425	6.06768288564325e-168	17	Ly6c1
867	2.64323858931195e-166	1.63681569971354	0.968	0.622	5.2864771786239e-163	17	Fscn1
868	3.14125935613021e-165	1.65637108058295	0.968	0.646	6.28251871226041e-162	17	Col4a2
869	9.02161781227453e-165	1.36334398057486	0.927	0.463	1.80432356245491e-161	17	Kdr
870	4.75947941891062e-164	1.56972338899533	0.997	0.674	9.51895883782124e-161	17	Tagln2
871	3.98735075811356e-163	1.37017177120504	0.94	0.504	7.97470151622711e-160	17	BC028528
872	4.1580947853455e-163	1.68044324406374	0.95	0.674	8.316189570691e-160	17	Trp53i11
873	7.18735130913093e-163	1.31135295921034	0.962	0.674	1.43747026182619e-159	17	Ccdc85b
874	1.32338157422289e-162	1.44463890679691	0.965	0.654	2.64676314844577e-159	17	Msn
875	1.12144726448059e-158	1.4833620805882	0.994	0.776	2.24289452896118e-155	17	Ramp2
876	2.63153488072509e-153	1.64939147566681	0.959	0.704	5.26306976145019e-150	17	Ptp4a3
877	3.57199088824202e-153	1.50869182151805	0.931	0.57	7.14398177648404e-150	17	Plk2
878	4.02888083306649e-152	1.50082090974392	0.95	0.604	8.05776166613298e-149	17	Slc9a3r2
879	4.15442676828134e-152	1.6208655131119	0.987	0.672	8.30885353656268e-149	17	Sparcl1
880	7.09688762260935e-152	1.41104253686001	0.994	0.889	1.41937752452187e-148	17	Vim
881	2.17291996329483e-148	1.60789813808723	1	0.94	4.34583992658966e-145	17	Sparc
882	1.53797400084791e-147	1.4650151477024	0.987	0.815	3.07594800169583e-144	17	Tpm4
883	1.4836496033384e-146	1.46558687764187	0.95	0.62	2.96729920667679e-143	17	Cav1
884	1.79044465781259e-144	1.41240613086552	0.975	0.724	3.58088931562518e-141	17	Ifitm3
885	1.97197465452182e-139	1.32165793351261	0.978	0.791	3.94394930904363e-136	17	Selenop
886	2.71925283904206e-136	1.60630348269703	0.94	0.733	5.43850567808412e-133	17	Cavin3
887	5.12439463976041e-135	1.30928950054457	0.972	0.716	1.02487892795208e-131	17	Rgcc
888	4.56412676062478e-123	1.42218790124398	0.883	0.571	9.12825352124957e-120	17	Cavin2
889	5.81984448836423e-116	1.41223310497676	0.956	0.742	1.16396889767285e-112	17	Mest
890	5.99401564358082e-66	1.43058680124865	0.83	0.665	1.19880312871616e-62	17	Klf2
891	8.14810411702953e-115	1.90896692990579	1	0.809	1.62962082340591e-111	18	Col1a2
892	5.0811542558421e-114	1.43604047664151	1	0.94	1.01623085116842e-110	18	Sparc
893	3.04411925547299e-113	1.53772794369405	0.991	0.748	6.08823851094597e-110	18	Gas1
894	6.65480887961035e-110	1.97409294590259	0.968	0.795	1.33096177592207e-106	18	Gsn
895	1.02603858220168e-106	1.53175042028438	1	0.809	2.05207716440336e-103	18	Bgn
896	5.62919845323408e-105	2.16388405450687	0.954	0.798	1.12583969064682e-101	18	Col1a1
897	8.38019107412529e-103	1.91160298134287	0.977	0.871	1.67603821482506e-99	18	Col3a1
898	5.456023313763e-99	1.52215430620554	0.991	0.901	1.0912046627526e-95	18	Mfap2
899	1.80748467739567e-97	2.12161956945643	0.945	0.754	3.61496935479134e-94	18	Dlk1
900	2.07329488881286e-97	1.32801856368625	0.95	0.763	4.14658977762571e-94	18	Selenom
901	1.09106489241277e-93	1.8082071853973	0.959	0.88	2.18212978482553e-90	18	Meg3
902	1.14348676460997e-93	1.24616936406918	0.972	0.784	2.28697352921995e-90	18	Fstl1
903	2.02252970128887e-92	1.88971936624225	0.954	0.807	4.04505940257775e-89	18	Ptn
904	4.87527914432066e-89	1.39868591265685	0.977	0.814	9.75055828864132e-86	18	H19
905	4.87535003943117e-89	1.25834918742335	0.991	0.877	9.75070007886235e-86	18	Mdk
906	2.4927064786988e-86	1.79544913712882	0.936	0.842	4.98541295739759e-83	18	Mfap4
907	5.28394279800031e-85	2.07508635727631	0.922	0.821	1.05678855960006e-81	18	Dcn
908	6.70506513494153e-84	1.2777516213563	0.95	0.81	1.34101302698831e-80	18	Col6a2
909	3.47634856259648e-83	1.70551311369675	0.922	0.759	6.95269712519295e-80	18	Eln
910	1.91188065427992e-82	2.19086177913319	0.881	0.752	3.82376130855983e-79	18	Lum
911	1.40873923984702e-80	1.50500873025416	0.849	0.579	2.81747847969404e-77	18	Pdgfrl
912	1.09238613773336e-79	1.23903555666997	0.945	0.853	2.18477227546672e-76	18	Col6a1
913	3.59651943720355e-79	1.2179969117105	0.94	0.764	7.1930388744071e-76	18	Pbx1
914	5.02274182099338e-78	1.18747895049094	0.982	0.879	1.00454836419868e-74	18	Cald1
915	7.44470998982466e-78	1.53483196241688	0.899	0.77	1.48894199796493e-74	18	Serpinf1
916	1.25509883214884e-77	1.41895832790266	0.872	0.664	2.51019766429768e-74	18	Tpm2
917	1.86628137027554e-77	1.23827698237189	0.899	0.735	3.73256274055107e-74	18	Matn2
918	2.17847066269995e-76	1.26776943384404	0.876	0.694	4.35694132539989e-73	18	Ccdc80
919	1.61810317580187e-75	1.1672596253735	0.858	0.63	3.23620635160373e-72	18	Col5a2
920	4.22123216809751e-74	1.25493151556134	0.849	0.617	8.44246433619501e-71	18	Ar
921	4.9509586354242e-74	1.38088224655411	0.908	0.711	9.90191727084839e-71	18	Lsp1
922	1.15377689080031e-73	1.63581515616479	0.881	0.702	2.30755378160063e-70	18	Mylk
923	1.19930885364891e-73	2.38091515265983	0.872	0.704	2.39861770729782e-70	18	Acta2
924	1.22763870705979e-73	1.70058956769976	0.913	0.838	2.45527741411958e-70	18	Itm2a
925	3.56595224775986e-72	1.16589679397749	0.904	0.773	7.13190449551972e-69	18	Mmp2
926	4.42269820562217e-70	1.74725860695819	0.867	0.746	8.84539641124434e-67	18	Sfrp1
927	1.87297626883802e-67	1.23828901083097	0.876	0.73	3.74595253767604e-64	18	Loxl1
928	1.51976949779406e-66	1.16081663091026	0.927	0.684	3.03953899558812e-63	18	Cdkn1c
929	5.99041843153678e-62	1.21179157974643	0.862	0.744	1.19808368630736e-58	18	Fbln1
930	3.18830151561334e-58	1.32458359597337	0.835	0.701	6.37660303122669e-55	18	Plpp3
931	1.27918436868531e-56	1.41661752003481	0.771	0.579	2.55836873737062e-53	18	Postn
932	2.02852416292036e-55	1.92065241727473	0.784	0.595	4.05704832584072e-52	18	Tagln
933	1.15413200282865e-54	1.28548721245731	0.894	0.892	2.3082640056573e-51	18	Mgp
934	8.70008412781635e-53	1.20089741491201	0.83	0.694	1.74001682556327e-49	18	Tgfbi
935	3.11766149671795e-48	1.14248767792432	0.789	0.686	6.23532299343591e-45	18	S100a6
936	2.44618541411186e-41	1.12771465660359	0.798	0.759	4.89237082822372e-38	18	Igf1
937	1.49687385852647e-40	1.14606109349088	0.702	0.613	2.99374771705294e-37	18	Col15a1
938	1.01726716682119e-12	1.15920229332008	0.587	0.628	2.03453433364237e-09	18	Mfap5
939	4.44061923977059e-12	1.16947452186071	0.596	0.699	8.88123847954119e-09	18	Cxcl12
940	7.81266817392168e-06	1.16862055204816	0.385	0.396	0.0156253363478434	18	Rgs5
