# Supplementary material for: Single-cell transcriptome dissection of the toxic impact of Di (2-ethylhexyl) phthalate on primordial follicle assembly
Source: Theranostics. 2021 Mar 5;11(10):4992–5009. doi: 10.7150/thno.55006 (PMC7978297; doi:10.7150/thno.55006)
Supplement: Supplementary file 3 — Supplementary table 2: Top-50 marker genes of germ cells. [file thnov11p4992s3.csv]

ID	p_val	avg_logFC	pct.1	pct.2	p_val_adj	cluster	gene
1	3.72E-225	0.933170342	0.993	0.722	8.08E-221	0	Ldhb
2	4.85E-211	0.952440954	0.605	0.151	1.05E-206	0	Padi6
3	5.46E-210	0.712852534	1	0.887	1.19E-205	0	Dppa3
4	5.48E-194	0.817786017	0.469	0.096	1.19E-189	0	Zp3
5	4.72E-173	0.682786345	0.511	0.123	1.03E-168	0	Cox4i2
6	9.74E-171	0.520647636	0.306	0.039	2.12E-166	0	Oas1c
7	5.18E-170	0.575599696	0.619	0.184	1.13E-165	0	Unc13c
8	1.43E-168	0.706942056	0.985	0.813	3.11E-164	0	Ube2c
9	2.01E-165	0.663169189	0.999	0.968	4.37E-161	0	Tmsb10
10	1.77E-159	0.600129444	0.457	0.111	3.85E-155	0	E330017A01Rik
11	8.21E-159	0.954044297	0.885	0.521	1.78E-154	0	Ooep
12	7.87E-151	0.553081327	0.391	0.079	1.71E-146	0	Nlrp14
13	1.49E-147	0.539777466	0.656	0.249	3.24E-143	0	Iqca
14	9.53E-147	0.636160117	0.998	0.923	2.07E-142	0	Actb
15	4.19E-146	0.453150765	0.424	0.103	9.11E-142	0	Gdf9
16	1.94E-142	0.575290393	0.868	0.446	4.21E-138	0	Tuba1c
17	1.07E-140	0.481774295	0.449	0.112	2.33E-136	0	Oas1h
18	1.62E-138	0.644348892	0.963	0.768	3.51E-134	0	Gtsf1
19	5.74E-134	0.50161892	0.99	0.897	1.25E-129	0	Tmem14c
20	7.63E-130	0.516688074	0.638	0.25	1.66E-125	0	Tubb2b
21	1.34E-129	0.59116343	0.826	0.439	2.90E-125	0	Cd164l2
22	8.71E-127	0.50466968	0.936	0.698	1.89E-122	0	Mphosph6
23	2.19E-124	0.474460004	1	0.96	4.76E-120	0	Sfr1
24	8.16E-122	0.537332576	0.784	0.459	1.77E-117	0	Pabpc4
25	2.24E-120	0.520325645	0.841	0.57	4.86E-116	0	Mrps36
26	4.98E-118	0.523837136	0.816	0.423	1.08E-113	0	Nlrp4f
27	2.09E-117	0.583637272	0.738	0.385	4.55E-113	0	Hsd17b10
28	1.62E-116	0.649050185	0.294	0.057	3.51E-112	0	Npm2
29	4.97E-110	0.461438858	0.83	0.481	1.08E-105	0	Tcl1
30	2.21E-109	0.514898703	0.821	0.556	4.81E-105	0	Selenoh
31	1.33E-105	0.486796531	0.733	0.405	2.90E-101	0	Tpd52
32	3.06E-105	0.559515792	0.756	0.488	6.64E-101	0	Mgst3
33	7.65E-105	0.484894503	0.706	0.373	1.66E-100	0	Hexdc
34	3.12E-102	0.514470376	0.869	0.646	6.77E-98	0	Tuba1b
35	2.25E-100	0.443259081	0.926	0.71	4.88E-96	0	Mtmr14
36	4.41E-100	0.449750981	0.816	0.479	9.57E-96	0	Zbed3
37	4.82E-95	0.549085636	0.749	0.428	1.05E-90	0	Xdh
38	3.57E-92	0.514023796	0.478	0.182	7.76E-88	0	Gsta4
39	3.21E-86	0.425898339	0.679	0.382	6.98E-82	0	Hint2
40	3.61E-86	0.453096108	0.926	0.76	7.83E-82	0	Mif
41	3.16E-84	0.420269483	0.757	0.447	6.87E-80	0	Pkd2l2
42	2.48E-80	0.430338238	0.788	0.585	5.39E-76	0	Polr3c
43	3.32E-80	0.457105018	0.844	0.623	7.20E-76	0	Tle6
44	6.87E-79	0.439265017	0.835	0.641	1.49E-74	0	Gpx4
45	1.06E-78	0.491942278	0.627	0.378	2.30E-74	0	Med27
46	6.86E-74	0.447030002	0.925	0.776	1.49E-69	0	Pfn1
47	7.16E-68	0.453241773	0.593	0.343	1.56E-63	0	Phgdh
48	1.66E-67	0.486067791	0.839	0.68	3.60E-63	0	Mrpl23
49	1.45E-62	0.556955037	0.517	0.252	3.14E-58	0	Nlrp5
50	8.07E-45	0.425987649	0.765	0.609	1.75E-40	0	Selenow
51	2.73E-92	0.391445793	0.999	0.977	5.93E-88	1	Rps28
52	5.72E-75	0.522917636	0.881	0.695	1.24E-70	1	Syce3
53	3.20E-73	0.375044581	0.999	0.941	6.96E-69	1	Sycp3
54	3.37E-70	0.495223347	0.975	0.884	7.32E-66	1	Prdx1
55	1.46E-67	0.504103544	0.935	0.622	3.17E-63	1	Taf7l
56	3.85E-65	0.330628016	0.982	0.898	8.36E-61	1	Gng5
57	1.62E-64	0.400758076	0.971	0.887	3.52E-60	1	Rpl22l1
58	2.13E-64	1.612712146	0.861	0.75	4.64E-60	1	Hba-a1
59	6.98E-63	1.576619599	0.94	0.887	1.52E-58	1	Hbb-bs
60	6.56E-50	1.537381241	0.779	0.687	1.43E-45	1	Hba-a2
61	4.37E-49	0.504093566	0.887	0.711	9.49E-45	1	Id1
62	2.60E-48	0.404458199	0.908	0.713	5.66E-44	1	Stk31
63	4.56E-44	0.402684188	0.814	0.673	9.90E-40	1	1700018B24Rik
64	1.99E-43	0.399999237	0.776	0.629	4.33E-39	1	Hormad1
65	2.58E-41	0.456018775	0.62	0.49	5.62E-37	1	Ccdc152
66	3.66E-41	0.556273374	0.708	0.534	7.95E-37	1	Tex101
67	4.04E-36	0.309868029	0.993	0.882	8.78E-32	1	Sycp1
68	5.89E-34	0.328930017	0.823	0.704	1.28E-29	1	Serf1
69	1.86E-33	0.30525256	0.918	0.82	4.05E-29	1	Ranbp1
70	3.67E-33	0.308961264	0.861	0.744	7.97E-29	1	Mrpl52
71	1.92E-30	0.301404999	0.899	0.734	4.17E-26	1	Mael
72	6.08E-30	0.315814944	0.793	0.662	1.32E-25	1	Tex12
73	1.62E-29	0.356615283	0.805	0.698	3.52E-25	1	Eif4a2
74	9.12E-29	0.312856234	0.762	0.664	1.98E-24	1	Med21
75	1.45E-28	0.376700472	0.601	0.498	3.16E-24	1	Xlr
76	5.85E-27	1.36317091	0.664	0.611	1.27E-22	1	Hbb-bt
77	7.49E-27	0.329406212	0.938	0.865	1.63E-22	1	Uba52
78	2.05E-25	0.331872121	0.966	0.912	4.46E-21	1	Ftl1
79	4.49E-24	0.308207235	0.977	0.912	9.76E-20	1	Rpl31
80	1.33E-23	0.309848177	0.642	0.579	2.90E-19	1	Spa17
81	2.36E-23	0.515058237	0.515	0.388	5.13E-19	1	Tsga8
82	7.42E-23	0.330549422	0.622	0.552	1.61E-18	1	Polr2h
83	9.54E-23	0.350980509	0.776	0.671	2.07E-18	1	Pdia6
84	7.70E-22	0.35989281	0.622	0.544	1.67E-17	1	Gm27164
85	5.82E-21	0.410620507	0.49	0.392	1.27E-16	1	Gc
86	8.79E-21	0.318625128	0.867	0.754	1.91E-16	1	Prdx4
87	2.90E-20	0.315388233	0.855	0.772	6.31E-16	1	Ccdc73
88	9.21E-20	0.313569366	0.578	0.504	2.00E-15	1	Lgals7
89	3.75E-19	0.344522103	0.688	0.614	8.14E-15	1	Fmr1nb
90	4.90E-19	0.335597837	0.545	0.486	1.06E-14	1	Morn5
91	4.96E-19	0.334682755	0.817	0.71	1.08E-14	1	Ssr2
92	1.41E-18	0.302853134	0.614	0.551	3.07E-14	1	Ddx25
93	5.42E-18	0.322171322	0.789	0.672	1.18E-13	1	Hspa5
94	1.34E-16	0.317013579	0.584	0.52	2.92E-12	1	Tsc22d3
95	6.82E-16	0.349987504	0.465	0.381	1.48E-11	1	Ly6k
96	7.27E-16	0.360031899	0.501	0.418	1.58E-11	1	Nxf2
97	6.79E-06	0.31971024	0.334	0.304	0.147472587	1	Wdpcp
98	6.90E-06	0.307125254	0.966	0.989	0.14991308	1	mt-Atp6
99	2.61E-05	0.308770124	0.949	0.954	0.566837171	1	mt-Cytb
100	0.000156418	0.377474832	0.933	0.928	1	1	mt-Nd1
101	3.07E-272	1.693316294	0.986	0.906	6.67E-268	2	Gm42418
102	9.70E-54	0.713504384	0.991	0.988	2.11E-49	2	mt-Co1
103	4.95E-52	0.755456236	0.824	0.964	1.07E-47	2	Rdx
104	2.01E-42	0.516343454	0.859	0.977	4.37E-38	2	Sfr1
105	3.17E-40	0.397213729	0.202	0.625	6.88E-36	2	Hdlbp
106	2.74E-37	0.408090611	0.247	0.703	5.95E-33	2	Cir1
107	2.65E-36	0.428678979	0.125	0.443	5.76E-32	2	Clip1
108	2.74E-36	0.451497185	0.214	0.62	5.96E-32	2	Nexn
109	4.50E-35	0.523689812	0.795	0.949	9.79E-31	2	Actb
110	1.31E-34	0.399904185	0.134	0.452	2.85E-30	2	Nusap1
111	2.61E-32	0.4095745	0.116	0.404	5.66E-28	2	Diaph1
112	4.47E-32	0.546667728	0.206	0.588	9.71E-28	2	Serpinb6a
113	6.88E-32	0.416195334	0.071	0.315	1.49E-27	2	Dst
114	2.93E-30	0.405057298	0.14	0.441	6.36E-26	2	Med27
115	2.73E-29	0.546833436	0.967	0.975	5.93E-25	2	mt-Co2
116	5.87E-29	0.530443657	0.152	0.456	1.28E-24	2	Tln2
117	1.25E-26	0.387257602	0.171	0.48	2.72E-22	2	Necap2
118	6.10E-26	0.386349814	0.126	0.387	1.33E-21	2	Thra
119	1.99E-25	0.428319808	0.119	0.371	4.33E-21	2	Cobll1
120	4.79E-23	0.437814224	0.17	0.455	1.04E-18	2	4930562C15Rik
121	2.86E-22	0.390880713	0.268	0.647	6.22E-18	2	mt-Nd4l
122	6.07E-22	0.456448635	0.141	0.391	1.32E-17	2	Aes
123	6.48E-22	0.410063148	0.101	0.315	1.41E-17	2	Cyb5a
124	7.21E-22	0.392460671	0.208	0.519	1.57E-17	2	Pkd2l2
125	1.01E-21	0.460439275	0.152	0.411	2.20E-17	2	Prdx2
126	1.92E-21	0.451880344	0.105	0.319	4.16E-17	2	Lars2
127	5.56E-21	0.430512088	0.167	0.432	1.21E-16	2	Arid5b
128	1.23E-20	0.486421009	0.18	0.457	2.67E-16	2	Wdr76
129	2.58E-20	0.402139436	0.174	0.443	5.61E-16	2	Hexdc
130	3.86E-19	0.718311287	0.212	0.509	8.39E-15	2	Sptbn1
131	5.08E-19	0.398566624	0.272	0.635	1.10E-14	2	Txnip
132	1.16E-18	0.529517858	0.681	0.765	2.51E-14	2	Ldhb
133	2.12E-18	0.470911609	0.155	0.391	4.61E-14	2	Akap12
134	2.81E-18	0.445596911	0.242	0.566	6.10E-14	2	Hnrnpa0
135	2.10E-16	0.468471765	0.206	0.475	4.56E-12	2	Tpd52
136	3.57E-16	0.708765377	0.177	0.419	7.77E-12	2	Iqgap1
137	2.89E-14	0.450041519	0.322	0.703	6.28E-10	2	Ddx6
138	5.26E-14	0.524547274	0.123	0.3	1.14E-09	2	Lgals1
139	1.31E-13	0.489481375	0.35	0.762	2.85E-09	2	Nsa2
140	5.75E-13	0.729596087	0.462	0.421	1.25E-08	2	Gm15389
141	2.63E-12	0.56744199	0.794	0.906	5.72E-08	2	mt-Nd2
142	1.08E-11	0.527100393	0.341	0.721	2.34E-07	2	Snx6
143	1.19E-11	0.469479003	0.328	0.682	2.58E-07	2	Prc1
144	2.54E-11	0.715062008	0.227	0.472	5.52E-07	2	Lmo7
145	4.81E-11	0.457895341	0.223	0.453	1.04E-06	2	Hsd17b10
146	8.75E-11	0.581583543	0.639	0.857	1.90E-06	2	Ube2c
147	3.35E-09	0.441476775	0.343	0.687	7.28E-05	2	Tle6
148	8.36E-07	0.426444556	0.272	0.496	0.018168551	2	Nlrp4f
149	1.56E-06	0.430807727	0.391	0.767	0.03383382	2	Mphosph6
150	1.14E-05	0.680318378	0.352	0.666	0.247017605	2	Macf1
151	7.28E-97	0.402299356	0.997	0.917	1.58E-92	3	Figla
152	1.30E-96	0.496446328	0.98	0.813	2.83E-92	3	Acat1
153	8.17E-93	0.396716942	1	0.939	1.78E-88	3	Eif4a1
154	9.26E-84	0.368764642	0.991	0.918	2.01E-79	3	Hspe1
155	4.13E-79	0.484806962	0.973	0.884	8.98E-75	3	Cks2
156	2.65E-76	0.557812041	0.844	0.614	5.77E-72	3	Crlf1
157	4.83E-72	0.364570423	0.988	0.892	1.05E-67	3	Uqcc2
158	3.68E-71	0.429220163	0.971	0.823	8.01E-67	3	Vkorc1
159	1.28E-69	0.421913659	0.947	0.817	2.77E-65	3	Sumo3
160	6.94E-69	0.42458927	0.952	0.812	1.51E-64	3	Minos1
161	2.89E-67	0.328072939	0.995	0.921	6.27E-63	3	Serf2
162	2.52E-66	0.36585578	0.958	0.854	5.48E-62	3	Nedd8
163	1.01E-53	0.315577126	0.965	0.855	2.19E-49	3	Ndufc1
164	6.73E-53	0.343123621	0.961	0.837	1.46E-48	3	Syce2
165	2.09E-52	0.358903336	0.909	0.792	4.53E-48	3	Fbl
166	2.74E-52	0.323053344	0.944	0.837	5.96E-48	3	Banf1
167	9.92E-51	0.339518403	0.982	0.893	2.15E-46	3	Sec61g
168	2.28E-50	0.346767147	0.927	0.806	4.96E-46	3	Pomp
169	2.36E-50	0.317533537	0.961	0.851	5.12E-46	3	Arpc5l
170	3.09E-50	0.361831828	0.88	0.762	6.72E-46	3	Higd1a
171	4.49E-50	0.320624391	0.949	0.824	9.76E-46	3	Usmg5
172	5.49E-49	0.346001762	0.98	0.876	1.19E-44	3	Rps27l
173	7.20E-49	0.347081062	0.917	0.786	1.56E-44	3	Mycbp
174	3.32E-48	0.374485393	0.905	0.762	7.22E-44	3	Timm13
175	1.71E-47	0.348016133	0.939	0.799	3.72E-43	3	Npm3
176	2.60E-47	0.314822478	0.983	0.881	5.66E-43	3	Ube2d3
177	2.00E-45	0.361430629	0.998	0.89	4.35E-41	3	Dppa3
178	2.73E-45	0.331111575	0.95	0.823	5.92E-41	3	Sap18
179	1.10E-44	0.432699326	0.834	0.673	2.39E-40	3	Akr1b3
180	5.00E-44	0.323702275	0.965	0.87	1.09E-39	3	Snrpg
181	1.31E-43	0.33139893	0.678	0.466	2.85E-39	3	Rbakdn
182	2.58E-43	0.400591247	0.998	0.968	5.61E-39	3	Tmsb10
183	3.42E-43	0.322906495	0.961	0.83	7.43E-39	3	Stmn1
184	7.02E-42	0.331876732	0.9	0.77	1.52E-37	3	Lsm7
185	7.51E-42	0.352439087	0.976	0.884	1.63E-37	3	Prdx1
186	5.63E-41	0.324087989	0.917	0.796	1.22E-36	3	Psma4
187	1.33E-40	0.336797004	0.876	0.748	2.90E-36	3	Mien1
188	2.39E-39	0.318944436	0.897	0.758	5.19E-35	3	Slc25a31
189	1.78E-38	0.325990716	0.914	0.758	3.86E-34	3	Rnaset2a
190	1.03E-37	0.324418197	0.887	0.744	2.23E-33	3	Ift27
191	4.16E-37	0.325917855	0.867	0.73	9.05E-33	3	Erh
192	8.06E-37	0.321922132	0.838	0.725	1.75E-32	3	Timm8b
193	1.58E-36	0.325316579	0.846	0.722	3.43E-32	3	Mrps21
194	2.85E-36	0.345960849	0.89	0.784	6.19E-32	3	Pfn1
195	4.37E-36	0.437989357	0.592	0.432	9.49E-32	3	Pcsk1n
196	4.59E-36	0.325381151	0.849	0.719	9.96E-32	3	Diablo
197	1.31E-30	0.317169583	0.809	0.718	2.84E-26	3	Snrpb2
198	8.89E-29	0.338024523	0.766	0.633	1.93E-24	3	Rnaset2b
199	2.91E-26	0.315323981	0.914	0.823	6.32E-22	3	Cox6a1
200	9.04E-22	0.3459872	0.64	0.552	1.96E-17	3	Cdkn2a
201	0	0.57837211	0.878	0.167	0	4	Snhg11
202	0	0.491417965	0.903	0.217	0	4	Tmem108
203	0	0.402889519	0.816	0.14	0	4	Abi3bp
204	3.01E-304	0.832078131	0.628	0.09	6.54E-300	4	Ttn
205	2.13E-300	0.349546184	0.864	0.185	4.63E-296	4	Slc7a11
206	3.27E-293	0.324155459	0.81	0.155	7.10E-289	4	Pdzd2
207	3.46E-273	0.602135237	0.965	0.294	7.52E-269	4	Ptpn18
208	2.05E-256	0.468108669	0.897	0.243	4.46E-252	4	Cnpy1
209	1.35E-238	0.552277235	0.951	0.338	2.94E-234	4	Ogt
210	4.45E-238	0.343241544	0.865	0.222	9.67E-234	4	Nos1
211	5.48E-228	0.350490894	0.848	0.214	1.19E-223	4	Gm26620
212	7.67E-224	0.703765911	0.948	0.362	1.67E-219	4	BC005561
213	8.78E-207	0.485545356	0.959	0.373	1.91E-202	4	Itpr1
214	1.27E-184	0.327637988	0.943	0.318	2.76E-180	4	Zfp57
215	6.49E-183	0.889386729	0.998	0.696	1.41E-178	4	D10Wsu102e
216	1.54E-174	0.45773965	0.826	0.253	3.36E-170	4	Hist1h2ap
217	4.78E-158	0.316298228	0.889	0.308	1.04E-153	4	Bzw2
218	5.87E-158	0.516189177	0.967	0.477	1.28E-153	4	Hjurp
219	2.13E-156	0.362016099	0.945	0.359	4.62E-152	4	Setd4
220	3.13E-151	0.319816238	0.964	0.39	6.80E-147	4	Ppfibp2
221	4.51E-151	0.429669814	0.956	0.431	9.80E-147	4	Mdm4
222	1.82E-149	0.566969096	0.995	0.604	3.95E-145	4	Kit
223	6.98E-146	0.621160984	0.945	0.417	1.52E-141	4	Neb
224	1.24E-145	0.393406996	0.921	0.378	2.69E-141	4	Zfp292
225	1.10E-142	0.408404182	0.976	0.448	2.39E-138	4	Jarid2
226	2.96E-142	0.411760038	0.975	0.473	6.44E-138	4	Zbed3
227	1.33E-129	0.322768972	0.948	0.427	2.89E-125	4	Auts2
228	9.00E-129	0.408511055	0.973	0.471	1.96E-124	4	Ankrd12
229	3.37E-126	0.34468726	0.971	0.529	7.32E-122	4	Stat3
230	1.57E-123	0.388337382	0.983	0.525	3.41E-119	4	Wwc2
231	3.59E-122	0.348717901	0.937	0.376	7.81E-118	4	Ttc14
232	7.57E-119	0.34776763	0.983	0.526	1.65E-114	4	Zfp644
233	1.80E-108	0.325778865	0.983	0.475	3.92E-104	4	Tcl1
234	1.72E-107	0.402002087	0.987	0.576	3.73E-103	4	Atp2b1
235	1.26E-105	0.406282078	0.981	0.546	2.74E-101	4	Ccno
236	1.65E-102	0.463309424	0.995	0.793	3.60E-98	4	Gdpd1
237	9.53E-101	0.395909867	0.971	0.467	2.07E-96	4	Nktr
238	1.06E-100	0.37339003	0.987	0.551	2.31E-96	4	Kmt2c
239	1.55E-100	0.39600537	0.943	0.439	3.37E-96	4	Cd164l2
240	2.32E-100	0.448339402	0.992	0.609	5.04E-96	4	Rnaset2b
241	1.33E-94	0.514611513	0.97	0.606	2.90E-90	4	Malat1
242	5.37E-89	0.355856573	0.995	0.856	1.17E-84	4	G3bp2
243	1.01E-88	0.34840958	0.987	0.597	2.20E-84	4	Chd4
244	3.95E-85	0.32059067	0.992	0.736	8.58E-81	4	Ybx2
245	2.48E-76	0.314285594	0.973	0.599	5.38E-72	4	Tspan13
246	5.92E-76	0.407880591	0.986	0.75	1.29E-71	4	Rnaset2a
247	8.84E-72	0.330184179	0.99	0.797	1.92E-67	4	Ppib
248	4.51E-69	0.326172913	0.995	0.814	9.81E-65	4	Pcbp2
249	1.70E-57	0.417437339	0.968	0.571	3.69E-53	4	Id2
250	2.97E-57	0.359030744	0.992	0.715	6.46E-53	4	Srrm2
251	1.55E-111	0.639670519	0.975	0.947	3.36E-107	5	Rdx
252	1.51E-109	0.624831804	0.986	0.963	3.29E-105	5	Sfr1
253	2.71E-97	0.609621701	0.968	0.929	5.89E-93	5	Actb
254	5.64E-94	0.727343141	0.905	0.827	1.22E-89	5	Ube2c
255	7.87E-81	0.692033414	0.975	0.908	1.71E-76	5	Gm42418
256	2.58E-74	0.473562297	0.988	0.97	5.61E-70	5	Tmsb10
257	4.67E-71	0.917602323	0.683	0.399	1.01E-66	5	Gm15389
258	3.70E-69	0.466022413	0.988	0.892	8.04E-65	5	Dppa3
259	1.38E-64	0.745047761	0.677	0.452	3.00E-60	5	Nlrp4f
260	1.55E-64	0.577340141	0.898	0.742	3.38E-60	5	Ldhb
261	5.96E-55	0.494125895	0.846	0.811	1.29E-50	5	Lsm14b
262	1.10E-53	0.588578109	0.793	0.76	2.39E-49	5	R3hdm2
263	3.92E-53	0.539034609	0.842	0.839	8.52E-49	5	Fxr1
264	1.95E-45	0.499612557	0.835	0.788	4.24E-41	5	Gtsf1
265	5.96E-45	0.49303077	0.84	0.833	1.29E-40	5	Csde1
266	4.58E-38	0.550999311	0.754	0.725	9.96E-34	5	Mphosph6
267	1.75E-36	0.546055846	0.649	0.484	3.80E-32	5	Tuba1c
268	9.07E-35	0.680628622	0.463	0.267	1.97E-30	5	Nlrp5
269	3.88E-33	0.481324784	0.795	0.799	8.44E-29	5	Rad50
270	5.61E-31	0.580946743	0.397	0.224	1.22E-26	5	Unc13c
271	4.20E-30	0.493933507	0.742	0.786	9.13E-26	5	Nucks1
272	2.22E-27	0.535866112	0.672	0.663	4.81E-23	5	Ddx6
273	1.21E-26	0.53369505	0.666	0.644	2.63E-22	5	Prc1
274	3.06E-26	0.517869022	0.672	0.683	6.64E-22	5	Snx6
275	1.24E-25	0.544837371	0.562	0.459	2.68E-21	5	Xdh
276	2.41E-25	0.503740819	0.635	0.56	5.23E-21	5	Ooep
277	1.62E-24	0.471442906	0.71	0.737	3.53E-20	5	Afdn
278	2.39E-23	0.53703761	0.652	0.651	5.18E-19	5	Tle6
279	8.39E-23	0.463281201	0.577	0.479	1.82E-18	5	Cd164l2
280	1.57E-21	0.474768951	0.676	0.724	3.42E-17	5	Nsa2
281	5.18E-21	0.544881922	0.514	0.421	1.13E-16	5	Hsd17b10
282	1.76E-20	0.566161834	0.611	0.64	3.82E-16	5	Gpbp1l1
283	1.11E-19	0.457658903	0.672	0.715	2.42E-15	5	4921524J17Rik
284	5.21E-18	0.579295115	0.618	0.635	1.13E-13	5	Macf1
285	6.36E-18	0.461080233	0.643	0.689	1.38E-13	5	Ccni
286	1.87E-16	0.476611341	0.615	0.648	4.06E-12	5	Csnk1e
287	2.00E-15	0.513592189	0.47	0.41	4.34E-11	5	Hexdc
288	1.20E-14	0.46477366	0.608	0.665	2.61E-10	5	Wasf2
289	4.39E-14	0.600122107	0.413	0.353	9.53E-10	5	Fam199x
290	1.54E-12	0.477131427	0.477	0.444	3.35E-08	5	Tpd52
291	3.58E-12	0.517561879	0.633	0.741	7.77E-08	5	Nsrp1
292	1.63E-10	0.4510006	0.363	0.293	3.55E-06	5	Tubb2b
293	2.13E-10	0.451390634	0.54	0.59	4.62E-06	5	Ufc1
294	7.27E-10	0.457534231	0.447	0.426	1.58E-05	5	Wdr76
295	3.00E-09	0.451628237	0.557	0.631	6.51E-05	5	Ect2
296	6.27E-09	0.45308604	0.407	0.377	0.000136213	5	Zfp57
297	1.03E-07	0.537149603	0.436	0.448	0.002227363	5	Lmo7
298	1.85E-07	0.457285239	0.453	0.479	0.004018985	5	Dctn4
299	2.08E-06	0.473157626	0.38	0.365	0.045093075	5	Akap12
300	0.000267099	0.452383896	0.374	0.396	1	5	Acadl
301	1.84E-197	0.480165272	0.754	0.189	4.01E-193	6	Snhg11
302	8.96E-153	0.370133128	0.75	0.232	1.95E-148	6	Gm26620
303	3.11E-134	0.72953535	0.996	0.701	6.75E-130	6	D10Wsu102e
304	2.14E-127	0.290952056	0.779	0.264	4.65E-123	6	Cnpy1
305	3.16E-120	0.369645817	0.879	0.393	6.87E-116	6	Map3k11
306	1.54E-113	0.476746112	0.901	0.441	3.36E-109	6	Adad2
307	7.62E-112	0.40983736	0.941	0.459	1.65E-107	6	Jarid2
308	2.08E-111	0.387033595	0.893	0.376	4.51E-107	6	BC005561
309	3.71E-106	0.31523293	0.864	0.355	8.06E-102	6	Ogt
310	2.53E-104	0.302296842	0.733	0.271	5.50E-100	6	Hist1h2ap
311	2.17E-101	0.357825537	0.892	0.388	4.72E-97	6	Ttc14
312	3.76E-101	0.392521102	0.971	0.533	8.17E-97	6	Wwc2
313	2.58E-99	0.437308552	0.939	0.478	5.60E-95	6	Nktr
314	6.15E-97	0.323670234	0.772	0.33	1.34E-92	6	Prdm16
315	7.05E-96	0.313344302	0.877	0.392	1.53E-91	6	Grid2
316	5.68E-92	0.417260035	0.967	0.584	1.23E-87	6	Atp2b1
317	5.62E-90	0.293219776	0.875	0.415	1.22E-85	6	2510039O18Rik
318	3.44E-89	0.614301375	0.945	0.58	7.47E-85	6	Id2
319	1.34E-88	0.502735451	0.993	0.719	2.90E-84	6	Srrm2
320	1.37E-87	0.388480847	0.925	0.497	2.97E-83	6	Kank3
321	1.27E-83	0.305201243	0.96	0.536	2.76E-79	6	Larp4b
322	1.94E-83	0.570133777	0.93	0.615	4.21E-79	6	Malat1
323	9.35E-78	0.295728656	0.893	0.474	2.03E-73	6	Retreg2
324	1.12E-76	0.314810439	0.961	0.572	2.43E-72	6	Foxo3
325	1.90E-76	0.296299899	0.939	0.511	4.12E-72	6	Ddx50
326	2.76E-75	0.311229759	0.961	0.557	5.99E-71	6	Pbrm1
327	8.40E-75	0.345906722	0.949	0.563	1.83E-70	6	Cd55
328	4.69E-73	0.321971348	0.96	0.578	1.02E-68	6	Eif4g1
329	4.79E-73	0.427959682	0.987	0.686	1.04E-68	6	Mov10l1
330	7.91E-72	0.332922059	0.974	0.553	1.72E-67	6	Ccno
331	1.50E-71	0.327438698	0.989	0.678	3.26E-67	6	Pcbp1
332	1.44E-69	0.308181751	0.971	0.612	3.13E-65	6	Mtdh
333	1.94E-68	0.347345517	0.985	0.632	4.20E-64	6	Cdk12
334	3.65E-67	0.393757088	0.983	0.732	7.94E-63	6	Atp6v0b
335	3.88E-67	0.291485553	0.868	0.466	8.44E-63	6	Ddah1
336	3.90E-67	0.47939143	0.972	0.731	8.48E-63	6	Mael
337	1.14E-66	0.338220507	0.952	0.585	2.48E-62	6	Tex264
338	1.93E-66	0.436744327	0.956	0.592	4.20E-62	6	Id3
339	1.13E-62	0.354252822	0.996	0.754	2.45E-58	6	Lhx8
340	9.75E-61	0.299946541	0.983	0.611	2.12E-56	6	Kit
341	1.21E-60	0.290639089	0.936	0.566	2.62E-56	6	Gm4779
342	1.60E-60	0.29423331	0.967	0.631	3.47E-56	6	Cdc34
343	6.57E-57	0.320874378	0.882	0.509	1.43E-52	6	Tex19.1
344	2.31E-54	0.314959961	0.994	0.753	5.02E-50	6	Anxa7
345	1.48E-53	0.339007845	0.965	0.664	3.21E-49	6	Akr1b3
346	7.18E-52	0.340639433	0.998	0.825	1.56E-47	6	Tex15
347	5.71E-51	0.418436073	0.971	0.707	1.24E-46	6	Id1
348	1.42E-50	0.307926992	0.989	0.695	3.08E-46	6	Hsp90b1
349	3.00E-48	0.3193252	0.998	0.835	6.51E-44	6	Dazl
350	6.30E-47	0.308949282	0.971	0.656	1.37E-42	6	Pdia6
351	9.10E-128	0.480224828	0.818	0.329	1.98E-123	7	Prdm16
352	2.54E-126	0.915940762	0.958	0.615	5.52E-122	7	Malat1
353	2.64E-119	0.647644972	1	0.826	5.73E-115	7	Tex15
354	1.69E-118	0.385535825	0.77	0.298	3.68E-114	7	Pogk
355	8.06E-117	0.571888325	0.966	0.479	1.75E-112	7	Nktr
356	4.07E-116	0.371660746	0.882	0.384	8.85E-112	7	Txndc16
357	1.95E-113	0.371806891	0.942	0.428	4.23E-109	7	Krit1
358	1.09E-112	0.494026497	0.93	0.442	2.36E-108	7	Adad2
359	3.28E-112	0.445642998	0.918	0.39	7.12E-108	7	Ttc14
360	7.61E-111	0.44606057	0.848	0.364	1.65E-106	7	Topaz1
361	4.31E-110	0.411051785	0.886	0.402	9.35E-106	7	Tmx4
362	1.58E-103	0.536352485	0.988	0.583	3.42E-99	7	4930447C04Rik
363	2.45E-103	0.60070041	0.99	0.659	5.32E-99	7	Hspa5
364	5.87E-102	0.641615528	0.996	0.703	1.28E-97	7	D10Wsu102e
365	3.25E-100	0.358511289	0.78	0.331	7.05E-96	7	Tfrc
366	2.38E-99	0.578834676	0.994	0.721	5.18E-95	7	Srrm2
367	3.27E-96	0.535171642	0.984	0.689	7.11E-92	7	Mov10l1
368	3.85E-95	0.370150139	0.872	0.41	8.37E-91	7	Ankrd31
369	7.02E-95	0.346856713	0.826	0.343	1.52E-90	7	Ajuba
370	8.92E-94	0.422176173	0.914	0.439	1.94E-89	7	Sycp2
371	6.33E-93	0.380331733	0.888	0.38	1.37E-88	7	BC005561
372	1.12E-90	0.528141041	0.934	0.502	2.43E-86	7	H1f0
373	1.02E-89	0.575972945	0.998	0.731	2.21E-85	7	Mael
374	3.80E-88	0.398742164	0.952	0.513	8.25E-84	7	Ddx50
375	1.92E-85	0.374275719	0.938	0.521	4.17E-81	7	Kdm5a
376	4.48E-84	0.534265307	0.994	0.626	9.74E-80	7	Taf7l
377	3.07E-83	0.394658308	0.936	0.52	6.66E-79	7	Gm27164
378	4.61E-81	0.443589908	0.968	0.518	1.00E-76	7	Tex101
379	2.55E-80	0.394367313	0.99	0.641	5.54E-76	7	Ubn1
380	2.89E-77	0.673179262	0.966	0.709	6.27E-73	7	Id1
381	2.73E-76	0.378912246	0.98	0.613	5.94E-72	7	Mtdh
382	1.07E-75	0.364263205	0.956	0.582	2.31E-71	7	Eif4g1
383	2.44E-75	0.377501482	0.964	0.549	5.30E-71	7	4932438A13Rik
384	1.57E-74	0.391014704	0.964	0.59	3.42E-70	7	Mat2a
385	2.46E-73	0.432743155	0.988	0.686	5.35E-69	7	Eif4a2
386	2.60E-73	0.357696439	0.968	0.592	5.66E-69	7	Erlec1
387	6.70E-73	0.35867438	0.984	0.674	1.46E-68	7	Caprin2
388	1.89E-72	0.429553281	0.988	0.657	4.11E-68	7	Pdia6
389	8.48E-71	0.386606379	0.968	0.653	1.84E-66	7	Odc1
390	9.53E-69	0.414416517	0.988	0.734	2.07E-64	7	Atp6v0b
391	1.29E-68	0.350160939	0.974	0.587	2.79E-64	7	Brd2
392	2.11E-67	0.355323723	0.966	0.586	4.59E-63	7	Tex264
393	5.78E-67	0.344849668	0.954	0.563	1.25E-62	7	Kmt2c
394	1.16E-63	0.411754238	0.98	0.663	2.52E-59	7	Spint2
395	2.17E-56	0.371722899	0.986	0.731	4.72E-52	7	Calr
396	6.86E-56	0.343880108	0.982	0.659	1.49E-51	7	Fus
397	6.64E-50	0.349867373	0.986	0.697	1.44E-45	7	Hsp90b1
398	1.18E-48	0.353101186	0.994	0.747	2.57E-44	7	Prdx4
399	3.39E-43	0.382425365	0.942	0.596	7.38E-39	7	Id3
400	1.28E-40	0.354550829	0.701	0.376	2.78E-36	7	Tsga8
401	6.95E-159	0.509133536	0.84	0.272	1.51E-154	8	4933416C03Rik
402	9.43E-149	0.478492527	0.806	0.251	2.05E-144	8	Ccnb3
403	7.65E-143	0.765715298	0.985	0.585	1.66E-138	8	4930447C04Rik
404	8.29E-139	0.461569572	0.762	0.247	1.80E-134	8	Tex16
405	4.32E-128	0.451114068	0.767	0.257	9.38E-124	8	Dmrtc2
406	3.03E-124	0.603730978	0.92	0.441	6.58E-120	8	Sycp2
407	2.45E-123	0.571986286	0.84	0.345	5.32E-119	8	Ajuba
408	3.11E-121	0.478919342	0.844	0.356	6.75E-117	8	Maoa
409	5.37E-118	0.519294295	0.855	0.367	1.17E-113	8	Topaz1
410	5.35E-117	0.471399525	0.801	0.332	1.16E-112	8	Tfrc
411	2.52E-115	0.686802686	0.994	0.629	5.48E-111	8	Taf7l
412	2.47E-114	0.426493843	0.747	0.294	5.36E-110	8	Slc20a1
413	1.80E-112	0.613542889	0.92	0.523	3.91E-108	8	Gm27164
414	2.39E-112	0.457156879	0.799	0.297	5.18E-108	8	1700013H16Rik
415	3.85E-111	0.499201803	0.857	0.414	8.37E-107	8	Ankrd31
416	2.27E-110	0.699778043	0.974	0.662	4.93E-106	8	Hspa5
417	5.22E-109	0.560279632	0.873	0.407	1.13E-104	8	Pet2
418	1.92E-108	0.473797579	0.862	0.407	4.17E-104	8	Tmx4
419	1.01E-107	0.575868159	0.974	0.59	2.20E-103	8	Brd2
420	9.74E-106	0.423166839	0.767	0.308	2.12E-101	8	Gm13269
421	2.18E-103	0.942319357	0.916	0.62	4.75E-99	8	Malat1
422	2.84E-101	0.440189002	1	0.986	6.18E-97	8	Rps5
423	2.96E-101	0.625034668	0.955	0.69	6.43E-97	8	Eif4a2
424	3.23E-98	0.486889521	1	0.886	7.01E-94	8	Sycp1
425	3.09E-97	0.447342219	0.816	0.387	6.71E-93	8	Hfm1
426	1.54E-96	0.433280001	0.769	0.347	3.35E-92	8	Tbl1x
427	4.49E-95	0.457274589	0.927	0.524	9.75E-91	8	Kdm5a
428	3.89E-94	0.587607125	0.987	0.828	8.44E-90	8	Tex15
429	1.37E-89	0.406588226	0.862	0.441	2.97E-85	8	Zfp318
430	5.64E-88	0.459790845	0.888	0.476	1.23E-83	8	Polr2a
431	8.83E-88	0.404230831	0.797	0.358	1.92E-83	8	Ly6k
432	5.02E-84	0.425318801	0.881	0.493	1.09E-79	8	Dzip3
433	3.37E-82	0.413598986	1	0.983	7.32E-78	8	Rpl18a
434	3.73E-82	0.521693776	0.933	0.523	8.10E-78	8	Tex101
435	6.21E-81	0.755675535	0.94	0.713	1.35E-76	8	Id1
436	1.73E-80	0.438233313	0.94	0.597	3.75E-76	8	Kdm5b
437	1.29E-77	0.451500237	0.996	0.888	2.79E-73	8	Rpl22l1
438	1.62E-76	0.411751122	0.944	0.596	3.52E-72	8	Erlec1
439	2.08E-75	0.439199665	0.937	0.594	4.51E-71	8	Mat2a
440	5.93E-74	0.421083371	0.905	0.486	1.29E-69	8	Nktr
441	9.77E-74	0.465104065	0.961	0.62	2.12E-69	8	Hormad1
442	5.80E-72	0.441499441	0.974	0.695	1.26E-67	8	Syce3
443	3.93E-71	0.408501191	0.991	0.797	8.53E-67	8	Smc4
444	2.71E-70	0.501782522	0.957	0.726	5.88E-66	8	Srrm2
445	1.94E-69	0.445108973	0.981	0.715	4.22E-65	8	Stk31
446	2.23E-69	0.528207874	0.972	0.735	4.85E-65	8	Mael
447	7.06E-66	0.437293214	0.968	0.666	1.53E-61	8	Spint2
448	1.73E-65	0.464988785	0.959	0.734	3.76E-61	8	Calr
449	3.42E-65	0.403818645	0.981	0.728	7.44E-61	8	H2afz
450	1.47E-51	0.41277968	0.948	0.694	3.18E-47	8	Mov10l1
451	6.94E-265	1.208014636	0.765	0.143	1.51E-260	9	Meioc
452	8.58E-185	1.223977445	0.813	0.256	1.87E-180	9	Ccnb3
453	1.77E-130	1.001221737	0.785	0.304	3.85E-126	9	1700013H16Rik
454	1.32E-123	0.734012303	0.549	0.13	2.87E-119	9	Usp26
455	7.62E-121	1.097514649	0.911	0.595	1.66E-116	9	4930447C04Rik
456	5.19E-113	0.539524574	0.577	0.162	1.13E-108	9	Kmt2a
457	8.91E-112	0.695020112	0.729	0.265	1.94E-107	9	Dmrtc2
458	1.50E-98	0.795950649	0.82	0.453	3.25E-94	9	Sycp2
459	4.17E-95	0.902455703	0.927	0.669	9.07E-91	9	Hspa5
460	6.55E-93	0.55148843	0.666	0.259	1.42E-88	9	Tex16
461	7.66E-91	0.734603488	0.739	0.368	1.66E-86	9	Maoa
462	2.03E-87	0.745357316	0.803	0.417	4.40E-83	9	Pet2
463	1.37E-86	0.62789485	0.759	0.391	2.98E-82	9	Zcchc11
464	5.99E-85	0.778955729	0.886	0.6	1.30E-80	9	Brd2
465	7.84E-85	0.550092431	0.701	0.288	1.70E-80	9	4933416C03Rik
466	1.77E-81	0.802926239	0.889	0.697	3.84E-77	9	Eif4a2
467	2.20E-81	0.587861069	0.757	0.395	4.78E-77	9	Hfm1
468	9.81E-79	0.667731962	0.899	0.737	2.13E-74	9	H2afz
469	1.90E-77	0.520348777	0.962	0.889	4.12E-73	9	Sycp1
470	9.95E-77	0.627102722	0.848	0.534	2.16E-72	9	Kdm5a
471	2.19E-75	0.817095195	0.863	0.631	4.75E-71	9	Hormad1
472	2.97E-74	0.764441052	0.678	0.346	6.46E-70	9	Top2a
473	2.73E-73	0.603950122	0.942	0.805	5.93E-69	9	Pabpc1
474	7.51E-73	0.729638578	0.759	0.419	1.63E-68	9	Scml2
475	3.67E-72	0.704438073	0.878	0.531	7.97E-68	9	Tex101
476	4.34E-72	0.520393298	0.633	0.271	9.42E-68	9	Gm773
477	5.27E-72	0.682287711	0.952	0.636	1.14E-67	9	Taf7l
478	9.84E-70	0.55543217	0.947	0.802	2.14E-65	9	Smc4
479	3.47E-68	0.599905994	0.868	0.605	7.53E-64	9	Kdm5b
480	9.34E-67	0.550981293	0.78	0.451	2.03E-62	9	Zfp318
481	2.55E-66	0.606230017	0.901	0.712	5.55E-62	9	Fmr1
482	8.94E-64	0.564232807	0.795	0.502	1.94E-59	9	Thoc2
483	3.67E-63	0.511712473	0.805	0.514	7.97E-59	9	Topbp1
484	2.08E-62	1.101744291	0.825	0.629	4.53E-58	9	Malat1
485	1.35E-61	0.5054817	0.767	0.454	2.94E-57	9	Bhlhb9
486	4.23E-61	0.526771981	0.694	0.375	9.19E-57	9	Rsrp1
487	1.48E-58	0.554789198	0.884	0.663	3.22E-54	9	Tex12
488	2.28E-57	0.527222043	0.744	0.425	4.96E-53	9	Tob1
489	8.31E-57	0.507918271	0.909	0.702	1.81E-52	9	Syce3
490	7.89E-55	0.571867116	0.757	0.489	1.72E-50	9	Polr2a
491	3.02E-54	0.494332271	0.711	0.359	6.56E-50	9	Ajuba
492	3.27E-52	0.499112945	0.471	0.189	7.10E-48	9	1700080O16Rik
493	4.77E-52	0.517126232	0.686	0.37	1.04E-47	9	Ly6k
494	5.04E-51	0.499832041	0.911	0.769	1.10E-46	9	Hells
495	1.33E-48	0.489952672	0.714	0.436	2.89E-44	9	Ccdc88a
496	1.19E-46	0.538000648	0.904	0.74	2.58E-42	9	Calr
497	4.72E-46	0.539698654	0.818	0.579	1.03E-41	9	Esf1
498	1.56E-42	0.521137206	0.777	0.515	3.39E-38	9	Tktl1
499	6.21E-41	0.556929506	0.719	0.476	1.35E-36	9	Setx
500	3.04E-13	0.544841341	0.661	0.505	6.60E-09	9	Jund
501	1.22E-70	0.806525012	0.957	0.913	2.65E-66	10	Gm42418
502	1.43E-31	0.513309514	0.978	0.987	3.10E-27	10	Ptma
503	1.26E-21	0.439881506	0.871	0.94	2.73E-17	10	Skp1a
504	2.12E-16	0.284763042	0.14	0.469	4.60E-12	10	Nudcd3
505	2.07E-15	0.287566644	0.176	0.525	4.49E-11	10	Vrk1
506	6.52E-15	0.292707969	0.23	0.614	1.42E-10	10	Bms1
507	6.58E-14	0.286845504	0.223	0.584	1.43E-09	10	Spats2
508	1.31E-13	0.291464671	0.227	0.585	2.84E-09	10	Tcea1
509	1.47E-13	0.307799284	0.986	0.989	3.20E-09	10	Rps12
510	2.59E-13	0.449453999	0.986	0.989	5.62E-09	10	mt-Co1
511	1.61E-12	0.413248149	0.867	0.953	3.49E-08	10	Rdx
512	1.89E-12	0.288285803	0.23	0.584	4.11E-08	10	Pcnp
513	3.87E-12	0.29723805	0.245	0.602	8.41E-08	10	Api5
514	8.02E-12	0.360752257	0.856	0.963	1.74E-07	10	Hmgb1
515	3.01E-11	0.293541007	0.241	0.583	6.55E-07	10	Wdr45b
516	3.41E-11	0.284482074	0.324	0.729	7.40E-07	10	Nop14
517	4.94E-11	0.300330785	0.234	0.566	1.07E-06	10	Uba6
518	2.17E-10	0.309316118	0.245	0.575	4.72E-06	10	Suclg2
519	4.03E-10	0.285719077	0.266	0.615	8.75E-06	10	Dhx9
520	4.56E-10	0.316402501	0.295	0.671	9.90E-06	10	Mphosph10
521	7.74E-10	0.284072929	0.335	0.729	1.68E-05	10	4921524J17Rik
522	1.47E-09	0.331848908	0.284	0.63	3.19E-05	10	Cetn4
523	1.84E-09	0.329936508	0.302	0.67	3.99E-05	10	Spast
524	4.25E-09	0.312902636	0.237	0.543	9.24E-05	10	Cab39
525	1.05E-08	0.286185141	0.335	0.719	0.000228225	10	Csnk2a1
526	3.65E-08	0.361088671	0.306	0.658	0.000793593	10	Parg
527	5.57E-08	0.463004799	0.712	0.836	0.001210284	10	Acat1
528	7.38E-08	0.2857237	0.921	0.948	0.001602845	10	Sycp3
529	7.40E-08	0.519732364	0.665	0.821	0.001607822	10	Lsm14b
530	1.23E-07	0.355693979	0.277	0.601	0.002667989	10	Tlk1
531	1.23E-07	0.342032063	0.313	0.672	0.002676573	10	Ncapg
532	4.90E-07	0.365855158	0.237	0.51	0.010646004	10	Slk
533	1.67E-06	0.336336137	0.331	0.671	0.036203587	10	Xrn2
534	1.84E-06	0.308937707	0.353	0.713	0.039936997	10	Larp1b
535	2.57E-06	0.41751809	0.712	0.88	0.055771698	10	Gkap1
536	3.69E-06	0.294641995	0.327	0.659	0.080146669	10	Polr2b
537	4.06E-06	0.394706063	0.183	0.386	0.088202856	10	Nedd4
538	5.87E-06	0.29279714	0.209	0.41	0.127613998	10	Tsga8
539	6.75E-06	0.424767448	0.191	0.398	0.146662959	10	Cadps2
540	1.49E-05	0.358072801	0.259	0.499	0.323089853	10	Rbakdn
541	1.82E-05	0.460188819	0.691	0.878	0.39631107	10	Supt16
542	6.08E-05	0.347449735	0.378	0.741	1	10	Dcaf13
543	7.49E-05	0.37947864	0.201	0.385	1	10	AY036118
544	0.000224975	0.363840573	0.129	0.259	1	10	Ctnna3
545	0.000326829	0.331486055	0.388	0.727	1	10	Nap1l4
546	0.000854033	0.390576429	0.385	0.694	1	10	Kif2a
547	0.001003334	0.458096647	0.612	0.848	1	10	Bzw1
548	0.001054476	0.384915449	0.259	0.46	1	10	Mvp
549	0.00336073	0.389908772	0.367	0.657	1	10	Esrp1
550	0.009885988	0.312928799	0.439	0.77	1	10	Nmt2
551	9.26E-33	0.616232838	0.938	0.81	2.01E-28	11	Lsm14b
552	2.14E-25	0.464565445	0.995	0.935	4.65E-21	11	Skp1a
553	3.90E-23	0.465639806	0.933	0.868	8.47E-19	11	Supt16
554	6.19E-23	0.579697432	0.933	0.771	1.34E-18	11	Ckb
555	6.62E-21	0.462209005	0.959	0.827	1.44E-16	11	Acat1
556	2.99E-20	0.473853996	0.867	0.777	6.50E-16	11	Pak1ip1
557	6.18E-20	0.375645956	0.944	0.873	1.34E-15	11	7-Sep
558	5.96E-19	0.303355997	0.99	0.966	1.30E-14	11	Rpl38
559	1.15E-18	0.436145825	0.867	0.759	2.50E-14	11	R3hdm2
560	3.25E-18	0.353439884	0.908	0.835	7.06E-14	11	Bzw1
561	2.35E-17	0.351092158	0.892	0.831	5.11E-13	11	Ptges3
562	2.66E-17	0.407030657	0.903	0.837	5.77E-13	11	Fxr1
563	5.40E-16	0.390275484	0.821	0.728	1.17E-11	11	Nsrp1
564	5.52E-16	0.445176107	0.826	0.753	1.20E-11	11	Nmt2
565	8.54E-16	0.307602648	0.913	0.834	1.86E-11	11	Usmg5
566	4.84E-15	0.337887328	0.862	0.747	1.05E-10	11	Srsf9
567	5.60E-15	0.420132637	0.795	0.641	1.22E-10	11	Prc1
568	7.34E-15	0.345595049	0.867	0.787	1.60E-10	11	Txnl1
569	9.32E-15	0.322135205	0.969	0.901	2.03E-10	11	Serbp1
570	3.38E-14	0.356211186	0.862	0.774	7.34E-10	11	Wdr36
571	5.26E-14	0.378621178	0.841	0.723	1.14E-09	11	Taf5
572	8.25E-14	0.34910703	0.856	0.773	1.79E-09	11	Spata5
573	3.40E-13	0.371041029	0.805	0.698	7.39E-09	11	Tdrd1
574	2.20E-12	0.325009352	0.749	0.663	4.77E-08	11	Gatad2a
575	2.29E-12	0.33238263	0.841	0.731	4.97E-08	11	Afdn
576	3.22E-12	0.306824625	0.959	0.867	7.00E-08	11	G3bp2
577	4.20E-12	0.311344199	0.887	0.817	9.12E-08	11	Hspa4
578	9.34E-12	0.379422993	0.836	0.789	2.03E-07	11	Taf7
579	4.20E-11	0.321372836	0.749	0.648	9.12E-07	11	Gnl3
580	6.58E-11	0.331738151	0.779	0.709	1.43E-06	11	4921524J17Rik
581	1.62E-10	0.323922348	0.841	0.756	3.53E-06	11	Ift27
582	2.25E-10	0.395964488	0.677	0.613	4.88E-06	11	Cetn4
583	7.59E-10	0.333759746	0.821	0.726	1.65E-05	11	Cul3
584	1.25E-09	0.327528675	0.754	0.678	2.72E-05	11	Lsm12
585	2.62E-09	0.306414154	0.738	0.676	5.70E-05	11	Pcgf6
586	3.36E-09	0.364310256	0.605	0.495	7.29E-05	11	Slk
587	1.23E-08	0.309190556	0.754	0.691	0.000267928	11	Wapl
588	1.57E-08	0.326339215	0.718	0.642	0.000341116	11	Esrp1
589	2.25E-08	0.314555197	0.723	0.679	0.000487957	11	Med17
590	2.30E-08	0.310306486	0.636	0.568	0.000498943	11	Tcea1
591	3.12E-08	0.369944161	0.713	0.64	0.000677502	11	Kit
592	6.42E-08	0.335129796	0.677	0.594	0.001395787	11	Pramef12
593	8.67E-08	0.352442914	0.369	0.25	0.001882905	11	Ctnna3
594	1.18E-06	0.313446719	0.703	0.695	0.025712922	11	Top1
595	4.99E-06	0.314738056	0.574	0.546	0.108482426	11	Micu2
596	1.40E-05	0.340743448	0.621	0.599	0.3045475	11	Dhx9
597	6.23E-05	0.373769154	0.477	0.399	1	11	Tsga8
598	0.00026234	0.385858533	0.446	0.387	1	11	Cadps2
599	0.001225384	0.300866755	0.508	0.494	1	11	Chordc1
600	0.00206309	0.363201026	0.451	0.426	1	11	Hes1
