# Supplementary material for: Single-cell transcriptome dissection of the toxic impact of Di (2-ethylhexyl) phthalate on primordial follicle assembly
Source: Theranostics. 2021 Mar 5;11(10):4992–5009. doi: 10.7150/thno.55006 (PMC7978297; doi:10.7150/thno.55006)
Supplement: Supplementary file 4 — Supplementary table 3: Result of differential gene expression analysis at pre-stage of follicle formation in germ cells. [file thnov11p4992s4.csv]

Result of differential gene expression analysis with DEHP exposure at PD0
Gene	p_val	avg_logFC	pct.1	pct.2	p_val_adj
Tpt1	1.70E-106	-0.789454949	1	1	3.69E-102
Rps12	3.26E-104	-0.817034929	0.997	1	7.08E-100
Rps21	1.27E-102	-0.778633874	0.995	1	2.75E-98
Rps24	3.62E-102	-0.69291749	0.997	1	7.86E-98
Rpl12	1.16E-101	-0.719532452	0.997	1	2.52E-97
Rpl31	5.80E-100	0.835845553	1	1	1.26E-95
Rpl30	3.79E-99	-0.808451118	0.995	1	8.24E-95
Uba52	2.40E-97	0.990204346	0.997	1	5.22E-93
Rps20	2.49E-97	-0.622667918	0.997	1	5.40E-93
Rps17	5.61E-93	0.732855704	1	1	1.22E-88
Hbb-bt	6.99E-93	-1.071513873	0.732	1	1.52E-88
Rpl23a	8.43E-93	0.729805303	1	1	1.83E-88
Cul3	1.36E-91	-0.830259405	0.877	1	2.95E-87
Rps10	6.65E-90	-0.638400371	0.995	1	1.44E-85
mt-Co2	2.54E-87	-1.283256857	0.997	0.997	5.52E-83
mt-Nd3	4.21E-86	-1.152725823	0.872	0.97	9.14E-82
Eef1b2	2.74E-85	-0.806699042	0.984	1	5.96E-81
Rack1	1.02E-83	-0.634075153	0.992	1	2.21E-79
mt-Nd2	1.13E-83	-1.109554414	0.984	0.99	2.45E-79
Rpl4	6.61E-82	0.556355237	1	1	1.44E-77
Rpl23	2.11E-81	-0.400927528	1	1	4.58E-77
Rpl35	1.85E-80	0.573611245	1	1	4.01E-76
Rps27	2.80E-79	0.533754952	1	1	6.08E-75
Hbb-bs	9.03E-78	-0.651082761	1	1	1.96E-73
Ybx3	1.31E-77	-0.780511123	0.571	0.97	2.85E-73
Eef1a1	2.59E-76	-0.455787544	1	1	5.63E-72
mt-Co3	2.07E-74	-0.675513432	1	0.997	4.49E-70
Gkap1	9.83E-74	-0.635270814	0.945	0.997	2.14E-69
Gm42418	1.97E-71	-0.715665131	0.959	1	4.27E-67
mt-Nd4	7.71E-71	-0.652266845	0.997	0.98	1.67E-66
Cox6a1	3.76E-69	0.663736073	0.995	0.98	8.17E-65
mt-Co1	4.56E-69	-0.743067607	1	0.99	9.91E-65
mt-Nd4l	1.92E-68	-0.775211377	0.822	0.957	4.18E-64
Rpl41	2.39E-68	0.584810858	0.997	1	5.18E-64
Rpl27a	3.90E-68	-0.423712754	1	1	8.46E-64
Kif2a	4.42E-68	-0.625621665	0.746	0.997	9.60E-64
Rpl27	8.57E-67	0.457488802	1	1	1.86E-62
Rpsa	3.66E-66	-0.644143701	1	1	7.95E-62
Wdfy1	2.10E-65	-0.465891574	0.183	0.866	4.56E-61
Rpl5	2.29E-63	-0.43822551	0.995	1	4.97E-59
Rpl22	5.45E-63	-0.427965531	1	1	1.18E-58
mt-Atp6	2.25E-61	-0.527439194	0.997	1	4.88E-57
Tcfl5	6.03E-61	-0.498290442	0.336	0.946	1.31E-56
mt-Cytb	7.95E-61	-0.537359895	0.995	0.99	1.73E-56
Rpl28	2.36E-60	-0.431464586	0.995	1	5.14E-56
Rps23	2.44E-59	0.375944869	1	1	5.31E-55
Rps19	3.33E-59	0.440402523	1	1	7.24E-55
Rps18	3.92E-59	0.424095315	1	1	8.52E-55
Hnrnpa0	4.02E-59	-0.529953554	0.333	0.933	8.73E-55
Eid2	5.04E-59	-0.343185768	0.117	0.793	1.10E-54
Supt16	6.28E-59	-0.572072633	0.948	0.997	1.36E-54
Rps6	1.25E-58	0.419296846	1	1	2.72E-54
Brd1	2.62E-58	-0.525590893	0.306	0.92	5.70E-54
Mbd2	1.43E-57	-0.326119983	0.115	0.793	3.11E-53
Wtip	4.89E-57	-0.388775972	0.153	0.823	1.06E-52
Mael	1.22E-56	0.495785557	1	1	2.65E-52
Csnk2a2	5.10E-55	-0.518160611	0.522	0.957	1.11E-50
Rps14	6.30E-55	0.362956109	1	1	1.37E-50
Rps28	8.13E-53	0.358561794	0.997	1	1.77E-48
Rpl37a	1.09E-51	0.360178955	1	1	2.36E-47
Rpl13a	2.95E-51	0.609415602	0.973	0.98	6.41E-47
Rpl14	1.23E-49	0.359086306	1	1	2.66E-45
Rnf17	3.49E-49	-0.52253125	0.872	0.987	7.59E-45
Hsp90ab1	1.65E-48	-0.35724602	1	1	3.58E-44
Rps27l	1.68E-47	0.361800714	0.997	1	3.66E-43
Snrpg	2.97E-47	0.403401621	0.997	0.997	6.46E-43
Cirbp	5.71E-47	0.493887885	1	1	1.24E-42
Tmsb10	4.63E-46	0.646414002	0.984	0.98	1.01E-41
Ranbp1	6.12E-46	0.439032653	1	0.99	1.33E-41
Rab21	2.29E-45	-0.371096617	0.279	0.87	4.98E-41
Cct2	1.20E-44	-0.394572428	0.986	1	2.60E-40
Copb2	1.55E-44	-0.394643543	0.981	0.997	3.38E-40
Kpna2	1.87E-44	0.589807883	0.923	0.876	4.06E-40
Gm11808	2.22E-44	0.512380769	0.959	0.963	4.82E-40
Eif3g	2.81E-44	0.399415951	0.995	0.997	6.11E-40
Rpl36	1.45E-43	0.380072003	1	1	3.15E-39
Egln1	1.60E-43	-0.346135389	0.273	0.836	3.48E-39
mt-Nd6	2.59E-43	-0.251964572	0.093	0.639	5.62E-39
Rpl7	5.68E-43	-0.285346501	1	1	1.23E-38
Rpl18a	5.78E-42	0.362326181	1	1	1.26E-37
Rplp2	1.42E-41	0.307278859	1	1	3.09E-37
Ndufa2	5.04E-41	0.358258041	0.989	0.993	1.10E-36
Slk	1.26E-40	-0.433668623	0.489	0.933	2.74E-36
Eef1g	1.40E-40	0.432823645	0.997	0.997	3.04E-36
Rock1	3.04E-40	-0.425762514	0.954	0.98	6.60E-36
Med28	3.22E-40	0.372448274	0.995	0.993	7.00E-36
Smad4	4.88E-39	-0.415274701	0.511	0.936	1.06E-34
Pcm1	3.74E-38	-0.401662126	0.943	0.983	8.12E-34
Erh	5.69E-38	0.412447722	0.975	0.983	1.24E-33
Rps15	7.00E-38	0.318379496	1	1	1.52E-33
Rb1cc1	9.50E-38	-0.416778026	0.82	0.977	2.06E-33
H3f3b	4.36E-37	0.372503898	1	1	9.47E-33
Tmem147	4.99E-37	0.411586182	0.986	0.987	1.08E-32
Ube2s	1.09E-36	0.34943891	1	1	2.36E-32
Lsm5	8.45E-36	0.375875823	0.986	0.997	1.84E-31
Chic2	4.37E-35	0.322989167	0.995	0.997	9.50E-31
Calr	1.01E-34	-0.406317141	0.995	0.987	2.19E-30
Hspa4	1.51E-34	-0.383720002	0.926	0.997	3.27E-30
Oaz1	2.49E-34	0.2934474	0.997	1	5.41E-30
Usp7	3.32E-34	-0.348838641	0.577	0.943	7.22E-30
Polr2a	4.01E-34	-0.405884469	0.85	0.963	8.72E-30
Rif1	1.02E-33	-0.395892465	0.951	0.98	2.22E-29
mt-Nd5	1.07E-33	-0.44989166	0.932	0.953	2.32E-29
Rpl19	1.30E-33	-0.306043685	1	1	2.83E-29
Rbm39	3.11E-33	0.387836987	1	0.983	6.76E-29
Ankrd11	3.46E-33	-0.411901345	0.73	0.93	7.52E-29
Rad21l	6.73E-33	-0.257734155	0.216	0.749	1.46E-28
Rbmxl2	2.00E-32	-0.37543567	0.724	0.977	4.34E-28
Sap18	2.61E-32	0.36840376	0.989	0.997	5.67E-28
Oaz2	6.60E-32	0.447135171	0.891	0.886	1.43E-27
Spa17	7.44E-32	-0.345464788	0.751	0.987	1.62E-27
Smc4	1.00E-31	-0.309007297	0.992	0.997	2.17E-27
Uqcr11	1.07E-31	0.305084534	0.995	1	2.32E-27
Qk	1.10E-31	-0.382803551	0.713	0.95	2.40E-27
Nsa2	2.16E-31	-0.393031998	0.724	0.983	4.69E-27
Ppp4c	3.31E-31	0.422528896	0.923	0.953	7.19E-27
Rps27rt	4.74E-31	0.418071541	0.945	0.936	1.03E-26
Rbbp4	7.16E-31	-0.320983677	0.801	0.997	1.56E-26
Uqcrq	7.24E-31	0.387566731	0.981	0.987	1.57E-26
Rnaset2a	2.69E-30	0.495645509	0.82	0.756	5.84E-26
Ndufa3	4.75E-30	0.444062032	0.921	0.92	1.03E-25
Ccdc88a	5.22E-30	-0.404485558	0.754	0.957	1.13E-25
Arfgef1	5.34E-30	-0.353270714	0.732	0.957	1.16E-25
Ube2m	1.59E-29	-0.349892191	0.817	0.987	3.46E-25
Sec61g	2.42E-29	0.324729457	0.995	0.997	5.25E-25
Bloc1s1	2.75E-29	0.423561476	0.872	0.87	5.97E-25
Arf6	6.93E-29	0.408844824	0.85	0.856	1.51E-24
Atp5l	8.64E-29	0.307651502	0.995	0.997	1.88E-24
Nop53	1.26E-28	0.384780973	0.893	0.886	2.73E-24
Fkbp1a	1.86E-28	0.381935911	0.975	0.977	4.04E-24
Pcbp2	2.08E-28	0.314716278	0.997	0.987	4.53E-24
Tra2b	2.87E-28	0.442347379	0.934	0.926	6.23E-24
Huwe1	6.01E-28	-0.345248587	0.967	0.987	1.31E-23
Spint2	1.78E-27	0.403705364	0.97	0.987	3.86E-23
Tmsb4x	2.05E-27	0.397485926	0.809	0.736	4.45E-23
Cyhr1	3.71E-27	-0.252709196	0.325	0.829	8.07E-23
Lamtor5	5.07E-27	0.304233648	0.989	0.993	1.10E-22
Cct8	7.17E-27	-0.262304655	0.992	1	1.56E-22
Atxn2	1.13E-26	-0.288565612	0.421	0.89	2.46E-22
Cop1	1.42E-26	-0.302154647	0.574	0.943	3.09E-22
Dnajc2	2.29E-26	-0.296335768	0.967	1	4.98E-22
Sub1	2.44E-26	0.251865697	1	1	5.30E-22
Marcksl1	3.49E-26	0.635011513	0.934	0.886	7.59E-22
Tomm20	5.75E-26	0.291388012	0.995	0.997	1.25E-21
Zfp704	7.56E-26	-0.276942392	0.407	0.853	1.64E-21
Uqcr10	8.07E-26	0.355503155	0.967	0.983	1.75E-21
Dnttip2	8.36E-26	-0.285502971	0.97	0.993	1.82E-21
Ube2e1	1.11E-25	0.35741911	0.951	0.95	2.41E-21
Wnk1	1.87E-25	-0.300000974	0.923	0.977	4.07E-21
Taf15	2.39E-25	-0.307650782	0.497	0.89	5.20E-21
Cul4b	2.59E-25	-0.349181658	0.825	0.977	5.63E-21
Map4k4	3.39E-25	-0.303604749	0.697	0.923	7.37E-21
1700018B24Rik	3.62E-25	0.345816856	0.975	0.983	7.86E-21
Larp4	3.68E-25	-0.333335288	0.699	0.957	8.00E-21
Bclaf3	4.79E-25	-0.301275965	0.721	0.963	1.04E-20
Npm3	4.95E-25	0.333480975	0.995	0.99	1.08E-20
Kcmf1	5.89E-25	-0.30720781	0.623	0.95	1.28E-20
Rpl36al	6.39E-25	0.321093657	0.984	0.997	1.39E-20
Prdx1	6.81E-25	0.347667728	1	1	1.48E-20
Wdr26	1.95E-24	-0.29572237	0.73	0.96	4.23E-20
9-Mar	4.07E-24	-0.252065965	0.35	0.806	8.85E-20
Sap30l	5.58E-24	-0.323431416	0.691	0.97	1.21E-19
Gemin7	3.17E-23	0.346528261	0.893	0.933	6.89E-19
Ubr5	5.14E-23	-0.350213912	0.817	0.953	1.12E-18
Ubl5	5.19E-23	0.305437335	0.967	0.987	1.13E-18
Mea1	6.23E-23	0.348746076	0.921	0.97	1.35E-18
Eif4enif1	6.78E-23	-0.286650023	0.779	0.963	1.47E-18
Phb	7.47E-23	0.36201196	0.833	0.846	1.62E-18
Gmps	9.15E-23	-0.277654259	0.88	0.973	1.99E-18
Morf4l1	9.52E-23	0.279558607	0.992	1	2.07E-18
U2surp	1.06E-22	-0.270428479	0.923	0.99	2.30E-18
Cox14	2.07E-22	0.338998419	0.94	0.98	4.50E-18
4930447C04Rik	2.12E-22	-0.350731286	0.992	1	4.60E-18
Fxr1	2.12E-22	-0.270457971	0.934	0.99	4.60E-18
Ift74	3.15E-22	-0.301261575	0.779	0.963	6.83E-18
Uqcrc1	3.71E-22	0.285442961	0.959	0.987	8.05E-18
Ckap5	3.83E-22	-0.302200815	0.863	0.977	8.32E-18
Zfp91	7.67E-22	-0.29093475	0.883	0.973	1.67E-17
Gemin5	8.40E-22	-0.260608915	0.497	0.9	1.82E-17
Ube2d3	9.03E-22	0.251904281	0.997	1	1.96E-17
Ube2q1	1.25E-21	-0.283990663	0.762	0.977	2.72E-17
Hnrnpk	1.26E-21	0.336733951	0.989	0.99	2.73E-17
Hsp90b1	1.67E-21	-0.333872161	0.964	0.977	3.64E-17
Psmb6	1.78E-21	0.255177826	0.986	0.997	3.87E-17
AI314180	1.82E-21	-0.292976716	0.686	0.94	3.95E-17
Sf3b4	1.86E-21	0.342901871	0.869	0.916	4.05E-17
Hist1h2ap	1.87E-21	0.520898971	0.653	0.542	4.05E-17
Crebrf	1.87E-21	-0.279822981	0.481	0.893	4.07E-17
Eif3a	1.96E-21	-0.252658321	0.975	0.983	4.26E-17
R3hdm2	3.63E-21	-0.278534297	0.79	0.97	7.89E-17
Ube2d2a	3.77E-21	0.302418923	0.973	0.98	8.19E-17
Nae1	4.30E-21	-0.255575997	0.967	0.997	9.34E-17
Rsl24d1	5.26E-21	0.333701259	0.869	0.933	1.14E-16
Bptf	5.69E-21	-0.305261457	0.811	0.967	1.24E-16
Anapc13	6.01E-21	0.332232894	0.943	0.95	1.31E-16
Myl12a	6.28E-21	0.329483925	0.948	0.96	1.36E-16
Smdt1	6.39E-21	0.286988444	0.989	1	1.39E-16
Sumo2	9.71E-21	0.254323899	0.995	1	2.11E-16
Atad2	9.81E-21	-0.307093943	0.833	0.977	2.13E-16
D8Ertd738e	9.99E-21	0.280864766	0.975	0.98	2.17E-16
Smc1b	1.05E-20	-0.311437015	0.997	1	2.27E-16
Spcs1	1.11E-20	0.343427395	0.902	0.916	2.41E-16
Ubn1	2.08E-20	-0.276873385	0.923	0.98	4.51E-16
Dhx36	2.37E-20	-0.253340041	0.888	0.987	5.16E-16
Trpm7	2.50E-20	-0.272941743	0.702	0.95	5.43E-16
Ranbp2	3.00E-20	-0.297567389	0.607	0.913	6.51E-16
Mtch2	3.53E-20	0.301927149	0.926	0.953	7.67E-16
Calm2	5.40E-20	0.302746283	0.995	0.997	1.17E-15
Larp1b	6.32E-20	-0.314859054	0.831	0.987	1.37E-15
Srsf2	1.80E-19	0.363079408	0.975	0.973	3.91E-15
Ofd1	2.02E-19	-0.278385995	0.932	0.99	4.39E-15
Cox17	2.17E-19	0.312492563	0.959	0.987	4.72E-15
Setx	2.24E-19	-0.336177682	0.68	0.933	4.88E-15
Cdc34	2.81E-19	0.329181164	0.902	0.93	6.11E-15
Naa38	3.67E-19	0.33281233	0.891	0.943	7.97E-15
Mdn1	3.80E-19	-0.298778753	0.743	0.92	8.25E-15
Tfrc	6.53E-19	-0.305667095	0.675	0.903	1.42E-14
Mlf2	6.82E-19	0.286064943	0.932	0.96	1.48E-14
AY036118	6.90E-19	0.342849464	0.598	0.421	1.50E-14
Mrps24	8.21E-19	0.262687607	0.989	0.993	1.78E-14
Taf7l	9.14E-19	0.282859951	1	0.997	1.99E-14
H1fx	9.27E-19	-0.375233582	0.883	0.99	2.01E-14
0610010K14Rik	9.35E-19	0.311300519	0.907	0.923	2.03E-14
Rbm7	1.32E-18	0.304173556	0.883	0.926	2.87E-14
Mrpl54	2.82E-18	0.286196373	0.962	0.98	6.13E-14
Arpp19	3.26E-18	0.312318597	0.937	0.963	7.08E-14
Mrps21	3.98E-18	0.347481602	0.893	0.936	8.64E-14
Macf1	4.06E-18	-0.272348242	0.634	0.916	8.83E-14
Dhx40	4.68E-18	-0.252962193	0.839	0.99	1.02E-13
Sptbn1	5.06E-18	-0.271184036	0.571	0.896	1.10E-13
Arf5	5.10E-18	0.279174883	0.975	1	1.11E-13
Atp6v0b	7.26E-18	0.263684644	0.997	0.993	1.58E-13
Hspa5	9.47E-18	-0.267017618	0.997	0.987	2.06E-13
Atp5g1	1.11E-17	0.287549399	0.986	0.997	2.41E-13
Nop10	1.37E-17	0.381846309	0.822	0.849	2.97E-13
Rps26	1.46E-17	-0.262621851	0.997	1	3.17E-13
Lgmn	1.48E-17	0.331398061	0.582	0.431	3.22E-13
Usp9x	1.54E-17	-0.271803335	0.951	0.98	3.35E-13
Eif4a2	2.21E-17	0.317857551	0.989	0.997	4.81E-13
Pfn1	2.25E-17	0.325161187	0.948	0.957	4.88E-13
Ap3s1	2.47E-17	0.313255793	0.833	0.886	5.37E-13
Cox6b1	2.98E-17	0.263792297	0.986	0.973	6.48E-13
Rps16	3.03E-17	-0.25433515	1	1	6.58E-13
Tlk1	4.58E-17	-0.252699883	0.648	0.913	9.94E-13
Mrpl55	5.23E-17	0.281582838	0.956	0.977	1.14E-12
mt-Nd1	9.74E-17	0.276182462	1	0.98	2.12E-12
Tmed2	1.26E-16	0.287844922	0.954	0.95	2.73E-12
H1f0	1.35E-16	0.519878912	0.872	0.906	2.93E-12
Slirp	1.58E-16	0.288609858	0.926	0.953	3.44E-12
Srsf6	1.62E-16	0.287895695	0.94	0.967	3.51E-12
Faim	1.62E-16	0.295398491	0.885	0.91	3.52E-12
Romo1	1.63E-16	0.287880076	0.964	0.99	3.54E-12
Cks2	2.13E-16	0.272789468	0.984	0.993	4.63E-12
Itm2b	2.25E-16	0.272212136	0.954	0.97	4.90E-12
Tma7	3.97E-16	0.31249101	0.88	0.913	8.62E-12
Psma1	4.17E-16	0.257710383	0.959	0.99	9.06E-12
Btg1	4.58E-16	0.32748147	0.694	0.689	9.95E-12
Emc7	7.92E-16	0.308703217	0.948	0.967	1.72E-11
Malat1	8.37E-16	0.41790645	0.995	0.943	1.82E-11
Gm10076	9.04E-16	0.301628828	0.801	0.849	1.96E-11
Ppp1cc	9.28E-16	0.269554824	0.874	0.913	2.02E-11
Rnf7	9.98E-16	0.266512333	0.975	0.98	2.17E-11
Cops7a	1.01E-15	0.258897601	0.945	0.973	2.20E-11
Dynll2	1.03E-15	0.291299406	0.951	0.983	2.23E-11
Qrich1	1.20E-15	0.29737446	0.902	0.943	2.60E-11
Poldip2	1.32E-15	0.255384171	0.964	0.973	2.86E-11
Rnaset2b	1.46E-15	0.331495814	0.601	0.498	3.17E-11
Tex12	1.58E-15	0.270025169	0.995	0.99	3.43E-11
2510039O18Rik	1.81E-15	0.282528821	0.79	0.833	3.92E-11
Hmgn2	2.04E-15	0.303281312	0.948	0.963	4.44E-11
Higd1a	2.32E-15	0.300980155	0.85	0.9	5.03E-11
Dppa3	2.73E-15	0.529462039	0.689	0.559	5.93E-11
Ddx50	2.95E-15	0.294729946	0.932	0.916	6.41E-11
Ywhaq	3.10E-15	0.253235765	0.973	0.983	6.74E-11
Ndufa13	5.10E-15	0.258910648	0.959	0.983	1.11E-10
Bax	5.65E-15	0.254479447	0.984	0.987	1.23E-10
4932438A13Rik	9.57E-15	-0.26685445	0.891	0.93	2.08E-10
Siah1b	1.04E-14	0.29941008	0.956	0.97	2.26E-10
Atxn7l3b	1.49E-14	0.260141251	0.929	0.957	3.25E-10
Tex264	1.57E-14	0.298211833	0.929	0.94	3.40E-10
Tex15	2.78E-14	-0.275708219	0.995	1	6.05E-10
Rraga	2.91E-14	0.296931871	0.781	0.809	6.32E-10
Mrpl57	3.49E-14	0.297301682	0.877	0.936	7.59E-10
Wdr89	5.12E-14	0.262178887	0.852	0.913	1.11E-09
Ier3ip1	5.79E-14	0.290777187	0.929	0.957	1.26E-09
Polr2l	7.09E-14	0.32961344	0.724	0.789	1.54E-09
Pkm	7.13E-14	0.331443585	0.978	0.97	1.55E-09
Immp1l	7.96E-14	0.270533246	0.937	0.967	1.73E-09
Ergic3	8.00E-14	0.269101163	0.962	0.973	1.74E-09
Ap2m1	8.96E-14	0.282525036	0.91	0.933	1.95E-09
Krtcap2	2.18E-13	0.270486765	0.923	0.95	4.73E-09
Tmem9b	2.21E-13	0.308537864	0.637	0.625	4.81E-09
Anapc11	3.12E-13	0.256565209	0.934	0.98	6.79E-09
Fkbp2	5.09E-13	0.278578296	0.915	0.946	1.11E-08
Bud31	6.02E-13	0.273650988	0.861	0.923	1.31E-08
Iscu	6.94E-13	0.267674293	0.926	0.97	1.51E-08
Pcbp1	1.34E-12	0.280979191	0.913	0.963	2.92E-08
Hypk	1.77E-12	0.259282896	0.839	0.88	3.85E-08
Arglu1	1.97E-12	0.274075675	0.948	0.93	4.28E-08
Adrm1	2.01E-12	0.253791183	0.943	0.967	4.38E-08
Chchd4	2.43E-12	0.266583655	0.893	0.943	5.27E-08
Usmg5	2.46E-12	0.25115529	0.948	0.973	5.35E-08
Pole4	2.87E-12	0.292931257	0.82	0.856	6.24E-08
Tm2d1	3.97E-12	0.25561803	0.885	0.933	8.63E-08
Ube2a	4.39E-12	0.266121525	0.973	0.97	9.55E-08
Snapin	4.70E-12	0.253693153	0.869	0.946	1.02E-07
A430005L14Rik	6.39E-12	0.281855034	0.798	0.886	1.39E-07
Mbd3	7.82E-12	0.255181395	0.915	0.946	1.70E-07
Pcna	8.53E-12	0.280648024	0.803	0.873	1.85E-07
Hist1h1e	9.95E-12	0.420215599	0.694	0.689	2.16E-07
Ndufv3	1.27E-11	0.276361661	0.817	0.883	2.76E-07
Sf3a2	1.44E-11	0.27424433	0.699	0.783	3.13E-07
Reg2	1.49E-11	0.317546485	0.683	0.645	3.24E-07
Gm26699	1.60E-11	0.304586111	0.596	0.572	3.48E-07
Morf4l2	3.04E-11	0.267950511	0.806	0.87	6.60E-07
Ubl7	3.12E-11	0.269969614	0.757	0.803	6.77E-07
Rab24	3.45E-11	0.274609391	0.817	0.89	7.50E-07
Lhx8	1.11E-10	0.400164429	0.822	0.809	2.40E-06
Ppp1ca	1.63E-10	0.250210903	0.926	0.973	3.55E-06
Tpgs1	2.37E-10	0.273823888	0.642	0.709	5.14E-06
Ldhb	2.61E-10	0.26335644	0.467	0.348	5.67E-06
Nutf2	3.10E-10	0.258992756	0.445	0.328	6.72E-06
Slbp	3.20E-10	0.263662158	0.945	0.973	6.96E-06
Vkorc1	4.32E-10	0.294338401	0.888	0.926	9.39E-06
Aig1	4.37E-10	0.358658545	0.65	0.632	9.49E-06
Ywhah	5.90E-10	0.26380898	0.877	0.906	1.28E-05
Lgals1	6.24E-10	0.262372751	0.445	0.324	1.36E-05
Grcc10	6.81E-10	0.250811623	0.536	0.485	1.48E-05
Ypel3	9.46E-10	0.263021762	0.921	0.906	2.06E-05
Tex19.1	2.73E-09	0.306085669	0.874	0.926	5.94E-05
Ftl1	2.81E-09	0.340613899	0.992	0.997	6.10E-05
Saraf	2.87E-09	0.261540836	0.727	0.839	6.24E-05
Sumo3	3.61E-09	0.250749819	0.913	0.95	7.85E-05
Atf6b	3.64E-09	0.256178862	0.645	0.682	7.91E-05
Pfdn4	5.55E-09	0.27618306	0.811	0.9	0.000120606
Yod1	5.82E-09	0.362248459	0.566	0.545	0.000126352
Kdelr2	6.34E-09	0.250636128	0.719	0.796	0.000137656
Dmrtc2	7.79E-09	0.326107897	0.801	0.886	0.000169272
Fmr1nb	1.05E-08	0.254924883	0.945	0.983	0.00022835
Cbx3	1.12E-08	0.30910253	0.94	0.977	0.000242271
Sohlh1	5.25E-08	0.389738152	0.811	0.809	0.001140595
Gm11985	5.49E-08	0.29544495	0.866	0.903	0.001192072
Anxa7	8.78E-08	0.301926613	0.798	0.836	0.00190715
Fam220a	9.29E-08	0.257190099	0.637	0.709	0.00201852
Pdcd4	2.20E-07	0.32980941	0.937	0.98	0.004783293
Tspan13	4.73E-06	0.271731959	0.639	0.696	0.10281661
Nobox	1.50E-05	0.320408421	0.661	0.709	0.326293292
Insig1	0.001970533	0.266568846	0.527	0.622	1
Rpgrip1	0.075166188	0.410109	0.582	0.739	1
Result of differential gene expression analysis with DEHP exposure at PD3
Gene	p_val	avg_logFC	pct.1	pct.2	p_val_adj
S100a8	1.59E-33	0.766051079	0.778	0	3.44E-29
S100a9	2.61E-26	0.43452424	0.667	0.006	5.68E-22
Camp	6.17E-24	0.350472429	0.556	0	1.34E-19
Slc35b2	7.90E-12	0.594972584	0.556	0.057	1.72E-07
Mdk	2.35E-11	0.554013117	0.778	0.154	5.11E-07
Gm42418	3.63E-11	-2.006255826	0.833	0.989	7.90E-07
Hist1h2ap	3.64E-11	0.722773684	0.833	0.211	7.91E-07
Saraf	4.64E-10	0.853300924	0.944	0.389	1.01E-05
Aldh7a1	6.52E-10	0.479041447	0.889	0.274	1.42E-05
Tmed4	1.25E-09	0.616195365	1	0.366	2.71E-05
Pigu	2.90E-09	0.480355985	0.778	0.217	6.30E-05
Glmp	5.18E-09	0.573202897	0.778	0.223	0.000112641
Pigt	5.64E-09	0.350639959	0.944	0.314	0.00012262
Taf13	7.17E-09	0.546596133	0.944	0.331	0.00015585
Hist2h2aa1	8.71E-09	0.293583969	0.5	0.074	0.000189282
Gabrr1	1.00E-08	0.741335391	0.5	0.069	0.000217922
Rhd	1.16E-08	0.336944098	0.333	0.023	0.00025263
Tecr	1.20E-08	0.579096029	1	0.389	0.000260991
Ppp4c	1.50E-08	0.702597517	1	0.463	0.000326421
Tmem175	1.74E-08	0.409407835	0.889	0.297	0.000377315
Uba52	1.94E-08	0.930873795	1	0.834	0.000421223
Eno1	1.96E-08	0.47419072	0.889	0.297	0.000425566
D730045A05Rik	2.12E-08	0.566871747	0.389	0.04	0.0004599
Snx12	2.74E-08	0.457111254	0.889	0.286	0.000595092
H2afj	3.53E-08	0.60494261	0.944	0.383	0.000766193
E2f4	4.19E-08	0.293611539	0.778	0.234	0.000910103
Rpl31	4.56E-08	0.68868458	1	0.857	0.000991374
Crnkl1	4.66E-08	0.410653497	0.889	0.309	0.001012381
Cox7b2	4.69E-08	0.810503153	0.778	0.257	0.001019317
Prss50	4.72E-08	0.911066438	0.5	0.086	0.00102548
Enpep	4.91E-08	0.252560413	0.389	0.04	0.001067838
Tmx2	5.56E-08	0.434205561	0.778	0.263	0.001208415
Cox6b2	7.42E-08	0.631381304	0.944	0.337	0.001611089
Ddit4	7.56E-08	0.367663538	0.667	0.149	0.001641718
Gm364	8.13E-08	0.899361726	1	0.44	0.001766753
Mt2	8.52E-08	0.383847584	0.389	0.04	0.001850448
Clptm1	8.57E-08	0.569384248	1	0.44	0.001862206
Prdx1	8.90E-08	0.815245185	1	0.909	0.001933044
Tmed3	9.52E-08	0.640083776	0.889	0.377	0.002069235
Fmc1	9.97E-08	0.606189886	0.722	0.234	0.002166296
BC004004	1.01E-07	0.658378173	0.889	0.377	0.002184562
Slc35b1	1.04E-07	0.520493707	0.833	0.309	0.002261514
Eri3	1.16E-07	0.411356352	0.722	0.234	0.002526176
Mt1	1.37E-07	0.390246654	0.611	0.126	0.002972525
Grcc10	1.41E-07	0.713236527	0.667	0.2	0.003069508
1810037I17Rik	1.51E-07	0.533428226	0.889	0.349	0.003284449
Tpt1	1.90E-07	-0.783604904	1	0.966	0.004122687
Rps12	1.99E-07	-0.886054979	1	0.966	0.004324206
Flot1	2.10E-07	0.337055412	0.556	0.114	0.004570417
Atg4b	2.15E-07	0.394732305	0.889	0.349	0.004667663
Tmem9	2.26E-07	0.378714517	0.778	0.251	0.004899591
Ccnt2	2.30E-07	0.450593544	0.778	0.263	0.005004627
Slc25a5	2.74E-07	0.406321106	0.722	0.211	0.005951701
Tex101	3.12E-07	0.943786911	1	0.697	0.006779476
Prr19	3.18E-07	0.427421514	0.833	0.326	0.006913615
E4f1	3.51E-07	0.304864071	0.556	0.126	0.007629873
Jagn1	3.54E-07	0.599749643	0.833	0.337	0.007685625
Rps20	3.59E-07	-0.720685467	1	0.994	0.007804832
Cul3	3.68E-07	-1.632382018	0.833	0.851	0.007999311
Ppp2r3d	3.75E-07	0.374583138	0.833	0.286	0.008154777
Snapc2	3.79E-07	0.361266173	0.722	0.24	0.008228354
Lman2	4.03E-07	0.493020727	0.778	0.32	0.008757825
Maf1	4.09E-07	0.391572788	0.944	0.417	0.00888623
Fmr1nb	4.19E-07	0.86092165	1	0.606	0.00910452
Cope	4.36E-07	0.471995969	0.944	0.44	0.009462589
Magea2	4.74E-07	0.359761013	0.389	0.051	0.01029513
4930558C23Rik	5.59E-07	0.384483663	0.444	0.074	0.012154756
Gm33301	5.80E-07	0.356745837	0.556	0.126	0.012592513
Gm4763	5.84E-07	0.390057845	0.5	0.103	0.012688891
Gpx1	6.09E-07	0.358000021	0.444	0.074	0.013232827
Gpr89	6.35E-07	0.439311922	0.722	0.257	0.01379487
Pcbp2	6.43E-07	0.73262793	1	0.714	0.013977103
Xab2	6.50E-07	0.269378015	0.889	0.349	0.014126876
Mrpl23	6.54E-07	0.601341414	0.944	0.463	0.014218427
Rpl13a	6.69E-07	0.631502368	1	0.577	0.014545401
Ssr2	6.76E-07	0.732233681	1	0.629	0.014694166
Timm29	6.84E-07	0.317579402	0.778	0.286	0.014869518
Gpaa1	7.12E-07	0.505917812	0.833	0.354	0.015462711
Aldoa	7.64E-07	0.490007684	0.722	0.223	0.016599862
Anks3	7.74E-07	0.269629749	0.556	0.131	0.0168156
Ly6k	9.12E-07	1.25613903	0.944	0.44	0.019808059
Slc35a2	9.57E-07	0.434837789	0.722	0.263	0.02078695
Spcs1	9.81E-07	0.782283688	0.944	0.52	0.02131076
Bckdha	9.82E-07	0.441052854	0.778	0.303	0.021333787
Rps24	9.86E-07	-0.638471161	1	0.994	0.021423014
Nubpl	1.01E-06	0.367452031	0.833	0.32	0.021921001
Dad1	1.03E-06	0.640071979	1	0.691	0.022339548
Mrpl27	1.07E-06	0.462847627	0.833	0.36	0.02325676
2510039O18Rik	1.19E-06	0.459023831	0.778	0.314	0.025924237
Gm10076	1.27E-06	0.530808001	0.833	0.371	0.02750619
Spag7	1.27E-06	0.330569796	0.778	0.286	0.027641108
Srsf7	1.31E-06	0.665447706	0.944	0.446	0.028361575
Mis18a	1.34E-06	0.283990071	0.944	0.371	0.029177553
4933425L06Rik	1.44E-06	0.267104437	0.611	0.166	0.031207103
Rps14	1.57E-06	0.511141242	1	0.949	0.034200493
Ctsd	1.78E-06	0.643318299	0.944	0.48	0.038618535
Nubp2	1.82E-06	0.301249502	0.722	0.257	0.039502332
Dcaf7	1.87E-06	0.276340094	0.778	0.28	0.040554812
Htatip2	1.93E-06	0.260952496	0.444	0.086	0.041914635
Bud31	2.03E-06	0.431419678	1	0.509	0.044095374
Sdf4	2.09E-06	0.572507552	0.944	0.469	0.04533927
Arf5	2.34E-06	0.614672227	1	0.589	0.050816845
Timm10	2.39E-06	0.357666066	0.889	0.331	0.051866345
Nelfcd	2.39E-06	0.367220455	0.889	0.36	0.051959729
Sra1	2.47E-06	0.342303921	0.722	0.263	0.053771538
Hist3h2a	2.51E-06	0.514707987	0.333	0.04	0.054633327
Yae1d1	2.52E-06	0.473815431	0.889	0.394	0.054844948
H13	2.57E-06	0.337588143	0.722	0.246	0.05583819
Clca3b	2.63E-06	0.371289177	0.5	0.114	0.05718939
Elp4	2.66E-06	0.327431066	0.944	0.383	0.057708528
Fen1	2.70E-06	0.391047185	0.889	0.4	0.058649495
Adipor1	2.75E-06	0.471456803	0.889	0.406	0.059698285
Tmem147	2.90E-06	0.725615967	0.944	0.566	0.06308
Epn1	3.00E-06	0.425660019	0.833	0.314	0.065074812
Gcsh	3.06E-06	0.264952627	0.833	0.337	0.066439209
Ccar2	3.14E-06	0.294665397	0.722	0.263	0.068272101
Stx5a	3.15E-06	0.451118467	0.667	0.229	0.068478782
Gstm5	3.19E-06	0.310808464	0.778	0.274	0.069267637
Rps18	3.24E-06	0.543904696	1	0.966	0.070327681
Mrpl44	3.26E-06	0.564720155	0.833	0.377	0.070832384
Prdx4	3.27E-06	0.669057481	1	0.674	0.070944011
Ebpl	3.36E-06	0.383695451	0.833	0.354	0.07294998
4933434E20Rik	3.37E-06	0.38505682	0.944	0.406	0.07324325
Gltp	3.43E-06	0.259016132	0.778	0.286	0.074613177
Kdelr2	3.46E-06	0.591395859	0.833	0.383	0.075244716
Rpn2	3.67E-06	0.510077246	1	0.474	0.079683221
Eif4a2	3.70E-06	0.818268837	1	0.657	0.080350892
Mrps36	3.72E-06	0.33919503	0.889	0.377	0.08081366
Cst3	3.80E-06	0.765086378	1	0.691	0.082654324
Mplkip	3.99E-06	0.326002556	0.889	0.371	0.086766651
Hgsnat	3.99E-06	0.282646838	0.611	0.2	0.086788172
H3f3b	4.00E-06	0.707470557	1	0.931	0.086919311
Rpl4	4.00E-06	0.539888446	1	0.931	0.086919311
Cnppd1	4.13E-06	0.434998152	0.722	0.28	0.089675588
Arl6ip1	4.42E-06	0.821188509	1	0.651	0.095944334
Rps10	4.46E-06	-0.617847354	1	0.971	0.096912791
Sf3b4	4.71E-06	0.49256713	0.889	0.406	0.102360393
Sec61a2	4.71E-06	0.421587373	0.778	0.309	0.102423311
Tuba3b	4.88E-06	0.372978144	0.167	0.006	0.105934542
Tomm6	4.89E-06	0.426830305	0.889	0.394	0.10620246
Yipf1	4.93E-06	0.354937444	0.722	0.269	0.107022291
Dcps	4.95E-06	0.383450742	0.556	0.16	0.10758905
Nutf2	5.02E-06	0.383109916	0.556	0.154	0.109159265
Ier3ip1	5.11E-06	0.647352521	1	0.554	0.111133291
Cdk4	5.18E-06	0.35127396	0.889	0.371	0.112537545
Rfc2	5.30E-06	0.415658808	0.833	0.383	0.115122448
Lgmn	5.34E-06	0.302788893	0.611	0.194	0.116022482
Rdm1	5.38E-06	0.823029788	0.444	0.091	0.116910119
Saysd1	5.61E-06	0.424060377	0.833	0.366	0.121865961
Asb3	5.71E-06	0.379773863	0.667	0.246	0.124016872
Rpl14	5.73E-06	0.44363772	1	0.926	0.124469389
Hnrnpu	5.75E-06	-0.949730421	0.889	0.874	0.124919293
Ergic3	6.10E-06	0.712893069	0.889	0.52	0.132446357
Eef1g	6.13E-06	0.630042552	1	0.766	0.133262631
Kat2a	6.70E-06	0.344571768	0.778	0.326	0.145640783
Tmem33	6.88E-06	0.330180399	0.833	0.354	0.149465121
Rab24	6.97E-06	0.380257961	0.833	0.331	0.151509882
Dmac1	6.99E-06	0.27365791	0.778	0.309	0.151833793
Ccna2	7.61E-06	0.271416469	0.667	0.223	0.165367703
Mrps33	7.68E-06	0.425375416	0.944	0.463	0.166864628
Commd10	7.82E-06	0.330496143	0.667	0.246	0.169814708
Cox6a1	8.18E-06	0.568280837	1	0.674	0.17779243
Cenps	8.42E-06	0.293297972	0.833	0.337	0.182968959
Eif2d	8.58E-06	0.302845579	0.667	0.263	0.186318609
CAAA01118383.1	8.64E-06	0.304134991	0.611	0.206	0.187795685
Mtch2	8.95E-06	0.415214351	0.944	0.474	0.19437225
Dnajb11	9.41E-06	0.455667628	1	0.509	0.204544209
Med26	9.62E-06	0.325735097	0.778	0.291	0.209029571
Rab5c	9.87E-06	0.297134939	0.889	0.423	0.214543634
Asns	1.01E-05	0.30639167	0.389	0.069	0.219713385
Oaz2	1.01E-05	0.511151779	0.889	0.446	0.220179307
Ubb	1.03E-05	0.433312803	1	0.989	0.223149282
2310067P03Rik	1.04E-05	0.289078923	0.111	0	0.226235331
Rhox2a	1.05E-05	0.474392112	0.722	0.297	0.227622568
Malat1	1.07E-05	1.12104561	0.944	0.497	0.232652051
Mrpl38	1.11E-05	0.346523035	0.944	0.486	0.24008258
Vps25	1.11E-05	0.302304824	0.556	0.16	0.241247991
Ubl7	1.11E-05	0.265509344	0.833	0.371	0.241814852
Tmed2	1.14E-05	0.539104568	1	0.629	0.246633791
0610009B22Rik	1.14E-05	0.352655068	0.833	0.36	0.247228457
Bscl2	1.17E-05	0.404115872	0.556	0.177	0.25361576
Hdac5	1.20E-05	0.407017995	0.611	0.206	0.260253838
Dpep3	1.26E-05	0.510866355	0.5	0.126	0.273265922
Bloc1s6	1.27E-05	0.31065601	0.889	0.394	0.276702109
Alg1	1.28E-05	0.396466874	0.889	0.406	0.277724976
Dbi	1.29E-05	0.476345782	0.944	0.474	0.280967745
Naa38	1.31E-05	0.489564208	0.944	0.469	0.284578864
Fbxo15	1.34E-05	0.355222844	0.778	0.326	0.290097488
Cycs	1.36E-05	0.519130012	0.944	0.503	0.295572438
Stra8	1.39E-05	0.78926295	0.278	0.034	0.301879573
Supt16	1.41E-05	-1.068381239	1	0.846	0.306766349
Rnf13	1.42E-05	0.306371801	0.667	0.263	0.308147695
Rps21	1.42E-05	-0.791108777	1	0.931	0.308147717
Hsbp1	1.42E-05	0.601534165	1	0.634	0.308746414
Rpl35	1.48E-05	0.360908219	1	0.971	0.321529005
Blvrb	1.50E-05	0.251076008	0.333	0.051	0.32562159
Insig2	1.53E-05	0.264762126	0.833	0.343	0.333337123
Cdk2ap2	1.57E-05	0.547921052	0.889	0.446	0.340533848
Erh	1.58E-05	0.488326963	1	0.623	0.343813186
Nop10	1.64E-05	0.379028556	1	0.531	0.355308049
Eif2a	1.65E-05	0.424460118	0.833	0.377	0.358094083
Dctn5	1.77E-05	0.27092389	0.722	0.269	0.384046179
Wrb	1.77E-05	0.274549239	0.667	0.24	0.385620968
Rpl22	1.81E-05	-0.61917156	1	0.937	0.39222384
Gkap1	1.87E-05	-1.114325921	0.944	0.834	0.406348776
Nme6	1.88E-05	0.355164926	0.722	0.303	0.40841045
Rcn2	1.88E-05	0.387225492	0.833	0.377	0.409260694
Chchd4	1.94E-05	0.348431919	0.944	0.497	0.421455401
Zfyve27	2.01E-05	0.313970406	0.667	0.246	0.435646795
Nop53	2.03E-05	0.498762345	0.889	0.457	0.441788452
Rnaset2a	2.07E-05	0.625617033	0.944	0.497	0.448722534
Necap1	2.09E-05	0.311254307	0.778	0.354	0.454432052
Tigd2	2.14E-05	0.344059662	0.611	0.2	0.464763538
Tm2d2	2.21E-05	0.2617514	0.778	0.337	0.47955803
Rnaset2b	2.32E-05	0.619081515	0.778	0.343	0.504706016
Phb2	2.35E-05	0.45520679	0.944	0.566	0.510475148
Rsrp1	2.36E-05	0.546397364	1	0.543	0.512436241
Paip2	2.45E-05	0.425319577	1	0.526	0.532511837
Rmdn1	2.45E-05	0.284097386	0.611	0.206	0.53291166
Rps27	2.48E-05	0.480004177	1	0.977	0.539256107
Prkrip1	2.48E-05	0.462739406	0.889	0.411	0.539722592
Ddost	2.51E-05	0.416670508	1	0.486	0.544608559
Hypk	2.51E-05	0.461497925	0.889	0.451	0.545423732
Mzt1	2.67E-05	0.324688328	0.722	0.303	0.579638725
Ap3s1	2.67E-05	0.312882775	0.944	0.451	0.581104865
Ubl4a	2.76E-05	0.334212199	0.778	0.32	0.599553014
Glul	2.78E-05	0.277960201	0.5	0.131	0.604554094
Golph3	2.79E-05	0.324897481	0.778	0.314	0.606356296
Btf3l4	2.80E-05	0.319932535	0.944	0.417	0.608967946
Tmem59	2.81E-05	0.522835721	1	0.537	0.611315821
Ndufa13	2.81E-05	0.4861519	0.944	0.543	0.611320903
Eif3g	2.88E-05	0.534153263	1	0.691	0.625893316
Tmbim6	2.89E-05	0.368603691	0.833	0.411	0.628179449
Tmem43	2.90E-05	0.307952687	0.5	0.143	0.630026378
Ndfip2	2.92E-05	0.277801028	0.944	0.417	0.635317998
Cyb5r4	2.95E-05	0.399489937	0.889	0.389	0.641752036
Myl6	3.11E-05	0.517008773	1	0.537	0.676405699
Ino80e	3.30E-05	0.346327716	0.722	0.309	0.71624329
Slc25a17	3.31E-05	0.284657473	0.833	0.371	0.718893426
Slc35b3	3.36E-05	0.394660304	0.611	0.229	0.730734208
Gm6880	3.43E-05	0.52280988	0.889	0.463	0.745093606
Trap1	3.43E-05	0.433891438	0.889	0.4	0.745772128
Manf	3.43E-05	0.416402829	0.889	0.451	0.746193665
Rpl12	3.52E-05	-0.533091804	1	0.949	0.764996231
Eloc	3.53E-05	0.444806775	1	0.623	0.767918379
Myl12a	3.59E-05	0.401961858	1	0.674	0.779284806
Ubac2	3.59E-05	0.446084734	0.944	0.469	0.780349527
Rps19	3.59E-05	0.457403351	1	0.971	0.780486128
5730480H06Rik	3.60E-05	0.283209077	0.722	0.303	0.781387535
Morn5	3.72E-05	0.374745586	0.722	0.291	0.807416536
Rpl23	3.73E-05	-0.439813298	1	0.989	0.811261692
Cherp	3.76E-05	0.414350655	0.722	0.303	0.817806799
Mesd	3.78E-05	0.345055159	0.778	0.337	0.820300811
2610524H06Rik	3.79E-05	0.300634782	0.722	0.314	0.822493326
Med27	3.85E-05	0.263439267	0.611	0.234	0.837480347
Cmc2	4.14E-05	0.330111741	0.833	0.383	0.899360304
Phb	4.14E-05	0.410511484	0.833	0.411	0.900001189
Krtcap2	4.19E-05	0.459189004	0.889	0.429	0.911162373
Get4	4.21E-05	0.273060282	0.889	0.463	0.914934753
Bloc1s1	4.26E-05	0.438777763	0.889	0.497	0.92653945
Smdt1	4.38E-05	0.526815773	1	0.686	0.950612814
Rps6	4.43E-05	0.471513761	1	0.937	0.962407423
Fam32a	4.56E-05	0.351744481	0.778	0.394	0.991603732
Tmem250-ps	4.64E-05	0.328611475	0.667	0.263	1
Bsg	4.80E-05	0.625293498	1	0.674	1
Dtnb	4.80E-05	0.374941088	0.667	0.286	1
Immp1l	4.83E-05	0.449555246	0.944	0.48	1
4930469K13Rik	4.92E-05	0.27102176	0.389	0.086	1
Mfsd1	4.95E-05	0.317186536	0.722	0.314	1
Rhox6	5.00E-05	0.33776359	0.389	0.091	1
Fuca1	5.11E-05	0.303758515	0.778	0.371	1
Znhit1	5.12E-05	0.343579696	0.833	0.4	1
Atp6v0b	5.32E-05	0.686672744	1	0.669	1
Reep4	5.37E-05	0.319466276	0.611	0.229	1
Mrps10	5.49E-05	0.31541779	0.833	0.423	1
Ap4s1	5.54E-05	0.334604775	0.556	0.194	1
Higd2a	5.72E-05	0.434610186	0.833	0.44	1
Dguok	6.02E-05	0.263754321	0.722	0.297	1
Cox6c	6.05E-05	0.467179997	1	0.88	1
Ap1s2	6.09E-05	0.335704655	0.722	0.263	1
Copb2	6.10E-05	-0.742258832	0.944	0.834	1
Macrod2	6.11E-05	0.310980774	1	0.469	1
Rpl23a	6.11E-05	0.447130383	1	0.943	1
Taf6l	6.12E-05	0.419842142	0.722	0.331	1
Slc25a19	6.24E-05	0.30988829	0.5	0.149	1
Edc3	6.24E-05	0.261842539	0.833	0.366	1
Dynlrb1	6.32E-05	0.40011796	1	0.554	1
Mrpl54	6.48E-05	0.451115855	0.889	0.48	1
Rpl41	6.72E-05	0.458051904	1	0.971	1
Nabp1	6.87E-05	0.464869284	0.722	0.354	1
Map2k5	7.00E-05	0.27178137	0.667	0.257	1
Ndufv3	7.04E-05	0.309733875	0.944	0.457	1
Itpa	7.07E-05	0.279819332	0.778	0.36	1
Lsm4	7.16E-05	0.49360604	0.944	0.68	1
Fam72a	7.23E-05	0.388161584	0.444	0.131	1
Rps17	7.29E-05	0.518424345	1	0.874	1
Izumo1r	7.34E-05	0.399783179	0.278	0.04	1
Cox14	7.54E-05	0.419600291	1	0.56	1
Ormdl2	7.56E-05	0.401886913	0.833	0.406	1
Sec22b	7.77E-05	0.385050684	0.778	0.371	1
Dynll1	7.87E-05	0.477860358	1	0.834	1
Prps1	8.06E-05	0.326114983	0.833	0.4	1
Irf3	8.42E-05	0.282896528	0.556	0.2	1
Mrpl40	8.58E-05	0.313067022	0.944	0.457	1
9130401M01Rik	8.74E-05	0.412081156	0.778	0.354	1
Mrpl14	8.78E-05	0.294138027	0.944	0.549	1
Hikeshi	9.25E-05	0.344762352	0.889	0.429	1
Tmem205	9.32E-05	0.402112806	0.389	0.097	1
Rbm38	9.71E-05	0.363188667	0.833	0.383	1
Edem2	9.94E-05	0.395292611	0.833	0.417	1
Pigs	0.000101982	0.257519777	0.722	0.297	1
Slbp	0.000103946	0.466416459	1	0.674	1
Fam96b	0.000108401	0.376829116	0.889	0.491	1
Cct2	0.000108522	-0.524222273	0.944	0.891	1
Sec61a1	0.000108623	0.308676594	0.667	0.297	1
Oaz1	0.000109521	0.493596164	1	0.834	1
Gtf2a2	0.000109862	0.438608072	1	0.64	1
Prkag1	0.000110079	0.340142205	0.667	0.286	1
Hagh	0.00011164	0.339783875	0.833	0.394	1
Atmin	0.000111846	0.278201912	0.667	0.291	1
Commd6	0.000112516	0.324309309	0.667	0.286	1
Rps26	0.0001145	-0.541369266	1	0.954	1
Use1	0.000117042	0.319905661	0.944	0.486	1
2700097O09Rik	0.000117178	0.280831905	0.5	0.166	1
Lmbr1	0.000118398	0.263369726	0.722	0.309	1
Gemin7	0.000119499	0.263527451	0.944	0.457	1
Tma7	0.000120208	0.619791925	0.889	0.486	1
Med28	0.000121714	0.458438376	1	0.68	1
Swi5	0.000122118	0.470299294	1	0.663	1
Pfn1	0.000122499	0.589035481	0.944	0.594	1
Asf1b	0.000122999	0.318872447	0.833	0.4	1
Pfdn5	0.000123029	0.402640546	1	0.851	1
H2afx	0.000123694	0.458497474	1	0.583	1
Mrps30	0.000123723	0.304939756	0.722	0.343	1
Ranbp1	0.000126132	0.416176187	1	0.726	1
Tmem248	0.000126135	0.491861713	0.778	0.377	1
Cotl1	0.000127016	0.252451032	0.556	0.177	1
Ndufb7	0.000130793	0.302549614	1	0.726	1
Cebpg	0.000134198	0.280404579	0.722	0.331	1
Utp4	0.000135967	0.288470431	0.889	0.457	1
Gsto1	0.000140506	0.272984879	0.5	0.166	1
Hacd2	0.000141767	0.328655465	0.833	0.394	1
Mrpl28	0.000144434	0.331307618	0.944	0.497	1
Psma1	0.0001458	0.299065624	1	0.594	1
Uqcr10	0.000146007	0.460195311	1	0.629	1
C1d	0.00014877	0.256702674	1	0.531	1
Ttc14	0.000150414	0.334977851	0.889	0.389	1
Pnkd	0.000150466	0.460360373	0.778	0.366	1
Tmem107	0.000151465	0.363143659	0.611	0.251	1
Creld2	0.000155153	0.29991214	0.833	0.406	1
Nsmce3	0.000159136	0.266269059	0.667	0.286	1
Clpb	0.000163608	0.287634728	0.833	0.371	1
Nudt21	0.000167425	0.454388763	0.944	0.571	1
Mad2l1	0.000169726	0.444008698	0.833	0.389	1
Gapdh	0.000169968	0.840902893	0.944	0.606	1
Tor2a	0.000170206	0.314826166	0.444	0.143	1
Ube2d3	0.000172061	0.392703036	1	0.84	1
Dxo	0.000172213	0.260499528	0.833	0.417	1
Kif2a	0.000173498	-1.193186765	0.556	0.703	1
Nme1	0.000175021	0.408266586	1	0.629	1
Nras	0.000176886	0.328717218	0.778	0.389	1
1110038F14Rik	0.0001771	0.360787074	0.778	0.377	1
Yipf4	0.000177455	0.447948783	0.944	0.497	1
Mettl3	0.000179703	0.345470334	0.611	0.257	1
Arl2bp	0.000180067	0.275299939	0.667	0.263	1
Pold2	0.000180278	0.349530715	0.778	0.343	1
Fkbp1a	0.000180952	0.400157619	1	0.651	1
Ybx3	0.000181428	-1.067242501	0.333	0.663	1
Ssr4	0.000181541	0.381194348	0.944	0.566	1
Ppil2	0.000184232	0.285222985	0.778	0.377	1
Tsc22d3	0.00018488	0.516086429	1	0.56	1
Ptges3	0.000186526	-0.777518126	0.833	0.8	1
Eif3c	0.00018796	-0.658101035	1	0.84	1
Emc7	0.000188605	0.42735783	1	0.571	1
Zc2hc1a	0.000188669	0.398995481	0.667	0.309	1
Rpn1	0.000190136	0.328758182	0.889	0.423	1
mt-Nd6	0.000191264	-1.023915442	0	0.486	1
Mael	0.000192587	0.504253444	0.944	0.68	1
Sar1a	0.000197735	0.412979763	0.944	0.446	1
Cops8	0.000201292	0.339844762	1	0.606	1
Nptx2	0.00020791	0.25746436	0.611	0.246	1
Ndufb8	0.00021081	0.444360001	1	0.709	1
Xlr5b	0.000213494	0.297855501	0.611	0.24	1
Rpl27a	0.000213558	-0.358097667	1	0.971	1
Calr	0.000214563	0.487583485	1	0.709	1
Ndufb2	0.00021592	0.34569739	0.833	0.451	1
Emc8	0.00021682	0.431169399	0.833	0.4	1
Asna1	0.000221474	0.262663063	0.722	0.326	1
Ccdc115	0.000221483	0.267265063	1	0.589	1
Rpa3	0.000222671	0.346408557	0.667	0.309	1
Atraid	0.000228369	0.410318366	0.889	0.469	1
Cox4i1	0.000232518	0.492469802	1	0.926	1
Fam229b	0.000233854	0.38033186	0.722	0.349	1
Tbck	0.000235211	0.260866369	0.667	0.303	1
Tex19.2	0.000236465	0.294681123	0.667	0.274	1
Hba-a1	0.000237345	-0.751936007	1	0.549	1
H1f0	0.000238687	1.185083053	0.778	0.429	1
Slc27a1	0.000241336	0.327782277	0.611	0.263	1
Mlf1	0.000242208	0.389818278	0.722	0.32	1
Sap18	0.000244925	0.43347667	1	0.703	1
Rpp21	0.000247209	0.334484062	0.889	0.503	1
Gm13830	0.000247349	0.309924734	0.444	0.143	1
Rhox7b	0.000247634	0.5677426	0.611	0.286	1
Utp23	0.000248794	0.294466799	0.611	0.269	1
Rack1	0.000253793	-0.487289529	1	0.937	1
Tslrn1	0.000255267	0.666238329	0.444	0.137	1
Sumo1	0.000256922	0.358478974	1	0.726	1
Ddias	0.000258033	0.284525842	0.722	0.297	1
Yipf3	0.000260987	0.33172131	0.889	0.48	1
Mrpl12	0.000261378	0.283683458	0.944	0.486	1
Wipi2	0.000262067	0.251260065	0.889	0.429	1
Rnf41	0.000269073	0.298229479	0.667	0.314	1
Stk16	0.00027005	0.397608016	0.778	0.406	1
1810058I24Rik	0.000270958	0.2929855	0.778	0.389	1
Spint2	0.00027207	0.617390686	1	0.691	1
Ap2m1	0.000273902	0.45950857	0.944	0.554	1
Tmbim4	0.000278561	0.487742503	1	0.594	1
Unc50	0.000280489	0.272475412	1	0.526	1
Nprl2	0.000282537	0.359344469	0.5	0.183	1
Abt1	0.00028314	0.302143511	0.833	0.4	1
Pebp1	0.000283797	0.495753633	1	0.709	1
Atp6ap1	0.000285773	0.344484102	0.611	0.28	1
Lamtor2	0.00028614	0.30609959	0.944	0.491	1
Pam16	0.000292253	0.39377901	0.833	0.457	1
Minos1	0.000294894	0.41461104	0.944	0.754	1
Dmrtc2	0.000296822	0.44737277	0.778	0.406	1
Rsph3b	0.000297234	0.271623865	0.444	0.143	1
Ttc1	0.000298504	0.258253929	0.889	0.509	1
Lsm1	0.000301267	0.362312246	0.944	0.531	1
Ndufb9	0.00030321	0.408867259	1	0.663	1
Mageb16	0.000303436	0.404943649	0.722	0.354	1
Ftl1	0.000303852	0.879686865	1	0.874	1
Laptm4a	0.000311044	0.334762261	1	0.571	1
Mrpl37	0.000311773	0.35792089	0.611	0.291	1
Lsm6	0.000312675	0.477764378	0.833	0.48	1
Dnajb4	0.000319378	0.400922777	0.722	0.309	1
Nxf1	0.000321928	0.289808024	0.833	0.417	1
H2afv	0.000322194	0.449585292	1	0.566	1
Ndufaf6	0.000325878	0.252683182	0.5	0.177	1
Qars	0.000326635	0.313488353	0.778	0.371	1
mt-Co2	0.000342894	-1.034977042	0.944	0.983	1
Ndufa12	0.000345648	0.415367269	0.944	0.674	1
Dnajc24	0.000345856	0.301829011	0.778	0.371	1
Bola3	0.000347212	0.444029456	0.5	0.194	1
Ube2e2	0.000347482	0.374888867	0.556	0.24	1
Rbm4b	0.000350164	0.440269609	0.778	0.4	1
Snupn	0.000355802	0.266563648	0.667	0.291	1
Trappc2	0.000358207	0.506979013	0.889	0.497	1
Rex1bd	0.000358303	0.275334182	0.611	0.257	1
Mea1	0.00035893	0.335745042	1	0.611	1
Dnajb9	0.000360642	0.40553663	0.889	0.469	1
1600020E01Rik	0.000360994	0.263177758	0.556	0.223	1
Tceal9	0.000363461	0.300696028	0.667	0.28	1
Gm26699	0.000363725	0.301354021	0.5	0.194	1
Psmb7	0.000364193	0.378068877	1	0.566	1
Tpgs1	0.00036441	0.364271126	0.667	0.32	1
Osgep	0.000364694	0.3156749	0.889	0.434	1
Ap1s1	0.000368796	0.296668489	0.778	0.394	1
Ap1m1	0.000372305	0.293886673	0.889	0.429	1
Zmat1	0.000379137	0.285988073	0.722	0.326	1
Exoc7	0.00037955	0.337744723	0.722	0.343	1
Map1lc3b	0.000385654	0.270874018	0.944	0.549	1
Saal1	0.000389379	0.277860401	0.444	0.149	1
1700080O16Rik	0.000390692	0.642643694	0.722	0.32	1
Ruvbl2	0.000391477	0.340327659	0.722	0.371	1
Rtf1	0.000394233	0.283940721	0.889	0.406	1
Ccdc12	0.000394357	0.390545021	0.667	0.32	1
Eef2	0.000398551	0.46594347	1	0.874	1
Rab6a	0.000399432	0.382929794	0.889	0.434	1
Hist1h4i	0.000403027	0.481728755	0.556	0.223	1
Ring1	0.000407176	0.256926041	0.556	0.229	1
Uhrf1	0.000408605	0.251969487	0.833	0.389	1
Hmgn1	0.000408674	0.308325076	0.889	0.52	1
Elp5	0.000409056	0.253846454	0.833	0.446	1
Rbm7	0.000409494	0.280321952	0.944	0.469	1
Nelfa	0.000409552	0.271865765	0.667	0.314	1
Tob1	0.000412277	0.448331913	0.944	0.514	1
Mrps12	0.000414244	0.31016685	0.889	0.457	1
Serf2	0.000415007	0.382849103	1	0.806	1
Cops9	0.00042462	0.35251228	0.944	0.623	1
Spc25	0.000431667	0.510047274	0.778	0.383	1
Pde6d	0.000431667	0.258280347	0.778	0.383	1
G6pc3	0.000438142	0.307634482	0.611	0.269	1
Fkbp2	0.000438394	0.526518417	0.889	0.503	1
2300009A05Rik	0.000440382	0.367961987	0.667	0.303	1
Fkbp8	0.000440387	0.266112657	0.944	0.52	1
Drg1	0.000442187	0.346162647	0.889	0.531	1
Ndufs5	0.000444341	0.400863774	1	0.76	1
Tra2b	0.000450115	0.453521635	0.889	0.463	1
Hint2	0.000453833	0.275191951	0.556	0.229	1
Pgrmc1	0.000456427	0.499771959	0.778	0.383	1
Pmf1	0.000461506	0.386151142	0.778	0.446	1
Kpna2	0.000461892	0.372679977	0.944	0.543	1
Manbal	0.000463744	0.321486467	0.556	0.229	1
Hsp90ab1	0.000467791	-0.442710793	1	0.977	1
Xlr5a	0.000472948	0.291288378	0.833	0.406	1
Gm40538	0.000476466	0.639604716	0.278	0.057	1
Alad	0.000481481	0.420087459	0.611	0.246	1
Ndufa1	0.000508581	0.393355024	1	0.851	1
B930036N10Rik	0.000509983	0.313235567	0.389	0.114	1
Gm19590	0.000511695	0.389167154	0.278	0.057	1
Tmem70	0.000514483	0.382182591	0.778	0.394	1
Rpl28	0.000515895	-0.464312233	1	0.931	1
Cox5b	0.000522455	0.323036364	1	0.834	1
Eef1b2	0.000523606	-0.65272822	1	0.84	1
Tmem11	0.000526699	0.251768361	0.778	0.406	1
Dnajc15	0.000530313	0.292881466	0.944	0.526	1
Atp13a1	0.000530813	0.324847087	0.556	0.234	1
Btg1	0.000535209	0.409653245	0.778	0.4	1
Itm2b	0.00053674	0.470134207	0.944	0.6	1
Rad23a	0.000537717	0.367127205	0.611	0.314	1
mt-Nd1	0.000542523	0.393879524	1	0.949	1
Eif1	0.000547957	0.364394357	1	0.886	1
Mrpl42	0.000549243	0.3373401	0.889	0.52	1
Abcb6	0.000559823	0.266569864	0.667	0.32	1
Ifi203	0.000574468	0.314380006	0.111	0.006	1
Wfdc15a	0.000581794	0.548596293	0.667	0.314	1
Magea8	0.000601905	0.316887954	0.333	0.086	1
Tuba1b	0.000605989	0.421946341	0.778	0.394	1
Rps3	0.000615727	0.329133576	1	0.897	1
mt-Nd2	0.000616223	-1.12568993	0.944	0.909	1
Ei24	0.000616809	0.269738398	0.778	0.371	1
Cox6b1	0.00062347	0.346961469	1	0.669	1
Selenok	0.000627015	0.415275602	1	0.634	1
Bub3	0.000629936	0.25760158	0.778	0.429	1
Anapc13	0.000642114	0.285920271	0.944	0.497	1
Nedd8	0.000642501	0.395046016	1	0.766	1
Jkamp	0.0006435	0.291924748	0.833	0.434	1
Riok1	0.000657121	0.281368482	0.556	0.251	1
B9d1	0.000676863	0.40561203	0.667	0.303	1
Psmd9	0.000676863	0.280845487	0.667	0.303	1
Cnih4	0.000679102	0.330674439	0.889	0.531	1
Dgat2	0.000692018	0.406873032	0.611	0.297	1
Fundc2	0.000703394	0.324608281	0.667	0.303	1
Npm3	0.000709948	0.450459677	1	0.749	1
Vma21	0.00071103	0.292194108	1	0.6	1
Eif3f	0.000721384	0.258313744	1	0.657	1
Csf2ra	0.000725119	0.267150585	0.611	0.286	1
Oat	0.000727583	0.273277595	0.778	0.406	1
Atp5h	0.000737564	0.405567131	1	0.737	1
Pigk	0.000749641	0.361335784	0.778	0.389	1
Zfand5	0.000753354	0.307052382	0.944	0.48	1
Cspp1	0.000757233	0.289713766	0.833	0.371	1
Pkig	0.00076874	0.410140177	0.833	0.52	1
Lsm5	0.000771584	0.353222892	1	0.669	1
Sgf29	0.000772571	0.275878352	0.722	0.331	1
Trmt1l	0.000774158	0.267412478	0.444	0.16	1
Erp44	0.000789127	0.25754051	0.833	0.451	1
Cbx5	0.000792833	0.330657573	0.778	0.394	1
Huwe1	0.000792863	-0.777879207	1	0.789	1
M1ap	0.000800445	0.672445514	0.556	0.223	1
Lmbrd1	0.000801039	0.320944715	0.667	0.326	1
M6pr	0.000807384	0.353904509	0.833	0.417	1
Rabac1	0.000810143	0.338555557	0.833	0.537	1
Zfyve19	0.000811222	0.250105127	0.5	0.206	1
Uba3	0.000811776	0.348193951	0.611	0.291	1
Poldip2	0.000818925	0.294882185	0.944	0.531	1
Map1s	0.000823772	0.257796056	0.722	0.32	1
Nsmce4a	0.000824457	0.265032634	0.556	0.24	1
Farsb	0.00086384	0.290873835	0.889	0.48	1
BC031181	0.000865963	0.383137364	0.944	0.526	1
Usp9x	0.000872856	-0.742789172	0.889	0.8	1
Rps27l	0.000872861	0.485492061	1	0.789	1
Zfp207	0.000908518	0.320357246	0.889	0.457	1
Anapc11	0.00093892	0.387193057	0.889	0.56	1
Tmem165	0.000965388	0.293718233	0.722	0.366	1
Mrpl51	0.000970306	0.251071059	0.944	0.48	1
Glt8d1	0.000971757	0.350059416	0.778	0.377	1
Xlr5c	0.000975289	0.328654693	0.611	0.263	1
Mrpl48	0.000980402	0.276731884	0.722	0.406	1
Sf3b3	0.000985579	0.274881511	0.722	0.343	1
Snf8	0.000987475	0.288513178	0.889	0.514	1
Hspd1	0.000991075	-0.50442708	1	0.869	1
Ppp1r11	0.000995024	0.340460205	1	0.583	1
Mien1	0.001001005	0.467117976	1	0.623	1
Dtymk	0.001015224	0.353145476	0.944	0.531	1
Yod1	0.0010311	0.451520376	0.667	0.349	1
Tmco1	0.001036789	0.258204632	0.833	0.451	1
Derl1	0.001037341	0.351248364	0.5	0.229	1
Mrps26	0.001043721	0.283202479	0.778	0.429	1
Psmb6	0.001044871	0.405201662	1	0.703	1
Rpl34	0.001065806	-0.375419941	1	0.977	1
Slc39a1	0.001066009	0.391945774	0.556	0.251	1
Tktl1	0.001078712	0.436080171	0.944	0.589	1
Gab3	0.00109057	0.425236406	0.833	0.451	1
Ndc1	0.001091774	0.264771	0.556	0.246	1
Cenpx	0.001094788	0.327801759	0.722	0.423	1
Atp5l	0.00112532	0.373298388	1	0.766	1
Gm30735	0.00113354	0.427924997	0.444	0.154	1
BC005561	0.001138285	0.294346649	0.833	0.337	1
Orc5	0.001138429	0.258691362	0.556	0.263	1
Rrp1	0.001148751	0.252051222	0.833	0.457	1
Ube2d2a	0.001153383	0.295850657	1	0.606	1
Anapc10	0.001173131	0.252065413	0.722	0.366	1
Ccs	0.001187587	0.254094021	0.611	0.291	1
Ube2s	0.001201039	0.445366817	1	0.891	1
Ubr5	0.00121309	-1.148589243	0.5	0.64	1
Afdn	0.001214783	-0.965264807	0.611	0.691	1
Snrnp25	0.001225298	0.284439435	0.611	0.309	1
Eri1	0.00122555	0.25186699	0.778	0.389	1
Eif3k	0.001245202	0.415636566	1	0.691	1
Rnf103	0.001264255	0.313309914	0.556	0.257	1
Ociad1	0.001267456	0.377625818	0.944	0.549	1
Gosr2	0.001267681	0.258048138	0.667	0.326	1
Tmem208	0.001269442	0.448054385	0.667	0.371	1
Psenen	0.001297871	0.346753136	1	0.617	1
Ciart	0.001301682	0.268686373	0.444	0.166	1
Pink1	0.001301682	0.262809864	0.444	0.166	1
Adrm1	0.001304835	0.343377937	0.833	0.583	1
Snrpb	0.001321721	0.368316147	1	0.8	1
Rps15	0.001331259	0.403549914	1	0.863	1
Tcfl5	0.001344001	-0.776633532	0.222	0.543	1
Emc4	0.001368185	0.286117865	0.722	0.389	1
Serinc1	0.001368457	0.378646969	0.889	0.491	1
Fus	0.001402594	0.46992969	0.944	0.451	1
Aspscr1	0.001406481	0.294379964	0.778	0.4	1
Ube2e1	0.001406955	0.381154409	0.944	0.583	1
Mxd4	0.001441681	0.391411936	0.833	0.44	1
Fam96a	0.001443733	0.250069103	0.778	0.423	1
Hnrnpa0	0.001472534	-0.894888335	0.333	0.594	1
Polr2g	0.001490152	0.263985541	1	0.571	1
Dnlz	0.001497491	0.417480986	0.611	0.326	1
Mcrs1	0.00153703	0.315581764	0.833	0.491	1
Rbbp4	0.001560929	-0.816885587	0.722	0.714	1
Efemp2	0.001563539	0.256867934	0.444	0.171	1
Zfp398	0.001569791	0.259138136	0.611	0.303	1
Tomt	0.001575802	0.266530053	0.167	0.023	1
Rpl3	0.001609547	0.305383725	1	0.897	1
Rbm14	0.00161855	0.261738754	0.5	0.211	1
Tyw5	0.001623514	0.269420421	0.556	0.257	1
Trir	0.001633354	0.320897338	0.889	0.589	1
Timm17b	0.001645551	0.34906733	0.889	0.537	1
Rhox1	0.001646865	0.3691053	0.889	0.543	1
Ndufa2	0.001647576	0.459336418	1	0.657	1
Gtse1	0.001676486	0.250990141	0.5	0.217	1
Pin1	0.00169913	0.293865828	0.944	0.554	1
Eif2b4	0.001711948	0.26127288	0.556	0.246	1
Tipin	0.001712733	0.397699303	0.889	0.514	1
2310061I04Rik	0.001723282	0.373699977	0.889	0.531	1
Gpatch4	0.001729431	0.325011657	0.5	0.194	1
Cdc20	0.001744888	0.383037904	0.667	0.36	1
Snrpd2	0.001749065	0.282398902	1	0.737	1
Chchd2	0.001767315	0.304558116	1	0.926	1
Gaa	0.001785788	0.294279374	0.5	0.229	1
Cdc34	0.001809212	0.333708441	0.833	0.486	1
Hspa4	0.001811067	-0.715227902	0.944	0.794	1
Fxr1	0.001813869	-0.703523644	0.944	0.771	1
Mydgf	0.001815016	0.290853989	0.556	0.269	1
Rnf167	0.001818629	0.295048773	0.833	0.451	1
Ptp4a1	0.001827043	0.311754728	0.778	0.417	1
Dppa5a	0.001837161	0.331063579	0.611	0.314	1
Dlk1	0.001845364	0.288132643	0.444	0.16	1
Csnk2a2	0.001862739	-0.960825161	0.278	0.549	1
Rpa2	0.001872568	0.285010371	0.833	0.526	1
Fam122a	0.001886581	0.256300485	0.611	0.274	1
Larp1b	0.001905312	-0.991175834	0.611	0.697	1
Bax	0.00191392	0.450104982	0.889	0.629	1
Bex4	0.001935545	0.289537708	0.778	0.429	1
Pdhb	0.001938116	0.371081084	0.889	0.486	1
Idh3g	0.001980252	0.258959314	0.944	0.566	1
Snrpn	0.001991732	0.306959822	0.556	0.269	1
Aig1	0.001995492	0.4902566	0.667	0.383	1
Yif1b	0.002015888	0.350068653	0.611	0.32	1
Laptm4b	0.002046382	0.251867647	0.5	0.217	1
Trim52	0.002054761	0.309235474	0.611	0.28	1
Ppp6c	0.002069435	0.360570529	0.667	0.36	1
Wtip	0.002086769	-0.392693529	0	0.371	1
Dctn3	0.002098013	0.25050369	0.944	0.537	1
Rp9	0.002098483	0.261996285	0.944	0.491	1
Oser1	0.002125382	0.28145941	0.833	0.48	1
Fbxw5	0.002235544	0.286729185	0.556	0.274	1
Por	0.002256784	0.297490931	0.5	0.229	1
Tmed9	0.002263586	0.291671455	1	0.571	1
Iscu	0.002275389	0.352838354	0.889	0.52	1
Tram1	0.002284105	0.354793321	0.611	0.354	1
Alg13	0.002326329	-0.650676368	0.889	0.846	1
Adnp	0.002326362	-0.417961774	0	0.366	1
Wbp2	0.002326393	0.2640264	0.556	0.28	1
Ubxn2b	0.002393953	0.351061298	0.611	0.297	1
Gnb1	0.00241217	0.336648283	1	0.629	1
Polr2i	0.002457633	0.276112552	0.889	0.52	1
Cenpm	0.002472327	0.264396434	0.667	0.337	1
Ap2s1	0.002510071	0.341278526	0.833	0.491	1
Tubb4b	0.002530617	0.335416099	1	0.846	1
Tomm20	0.002543183	0.279958193	1	0.72	1
Ncl	0.002562323	-0.497775167	1	0.931	1
Rplp0	0.002602706	0.419709646	1	0.966	1
Serinc3	0.002670218	0.28035666	0.944	0.48	1
Atp2c1	0.002679785	0.295635391	0.667	0.349	1
Pstk	0.00268391	0.33786659	0.667	0.377	1
Hnrnpc	0.002688889	0.294296558	1	0.651	1
Klc2	0.002690227	0.306831209	0.667	0.337	1
Trap1a	0.00269088	0.338422618	0.889	0.486	1
Ubc	0.002697969	0.49665541	1	0.817	1
Bcap29	0.002728856	0.250335003	0.944	0.469	1
Ostc	0.002747447	0.272634308	1	0.646	1
Haus2	0.002773233	0.306182164	0.722	0.371	1
Emc6	0.002777007	0.312847839	0.944	0.554	1
Irf2bpl	0.002780569	0.356472187	0.222	0.046	1
Ccdc71	0.002783155	0.253437038	0.556	0.28	1
Srprb	0.00283322	0.284699363	0.556	0.297	1
Ypel3	0.002836241	0.268896297	0.833	0.451	1
Sarnp	0.002850502	0.308930055	0.944	0.606	1
Tsfm	0.002883229	0.293463209	0.722	0.417	1
Wdr34	0.00292338	0.293412814	0.5	0.246	1
Ctsl	0.002924037	0.432745925	0.833	0.457	1
Dnajc21	0.002925152	-0.704650472	0.944	0.766	1
Ndufa11	0.002929547	0.373777576	1	0.731	1
Rpl5	0.002959592	-0.370941286	1	0.914	1
Park7	0.002967045	0.324266218	1	0.749	1
Ube2n	0.003014923	0.282854177	0.944	0.6	1
Uqcrq	0.003025702	0.389251272	1	0.663	1
Rpl30	0.003093713	-0.567839405	1	0.931	1
Dgcr6	0.003160808	0.417889118	0.667	0.383	1
Golga7	0.003197713	0.275947402	0.833	0.469	1
Ywhaq	0.00324976	0.315491816	1	0.64	1
Bpnt1	0.003346858	0.265979888	0.611	0.303	1
Smc1b	0.003372962	-0.576814331	1	0.943	1
Set	0.003377609	-0.705866741	0.889	0.783	1
Polr2j	0.00337859	0.315631117	1	0.749	1
Lamtor5	0.003391298	0.311894664	0.889	0.606	1
Atox1	0.003394667	0.317831512	1	0.64	1
Hdac1	0.003405655	0.254063808	0.833	0.463	1
Scp2	0.003432851	0.251791493	0.833	0.48	1
Tmem258	0.003459746	0.331519726	1	0.691	1
Cspg5	0.003502838	0.687162007	0.556	0.251	1
Ier5	0.003515459	0.343027424	0.5	0.217	1
Brd1	0.003549322	-0.756271297	0.167	0.48	1
Rnf7	0.003568126	0.314750905	1	0.709	1
Uqcr11	0.003587298	0.412899015	1	0.777	1
Sycp1	0.003617489	-0.430843212	1	0.92	1
Ndufb6	0.003672477	0.297975956	1	0.726	1
Atp5g1	0.003706332	0.275975127	0.944	0.663	1
Ndufa8	0.003748427	0.250313583	0.944	0.634	1
Polr2f	0.003759405	0.277377508	0.944	0.669	1
Cul4b	0.003785318	-0.711345715	0.833	0.72	1
Lyrm9	0.003873119	0.327197905	0.667	0.337	1
Osbpl9	0.003919191	0.320360858	0.611	0.331	1
Qrich1	0.003938726	0.316792184	0.944	0.503	1
Hist3h2ba	0.003969175	0.293307744	0.167	0.029	1
Atp5b	0.003973121	0.400344356	1	0.817	1
Rpl36	0.003994559	0.296970735	1	0.926	1
Timm13	0.004022162	0.276631318	0.944	0.629	1
Mbd2	0.00413687	-0.537527924	0.056	0.411	1
Tmub2	0.00418609	0.264504553	0.5	0.257	1
Ogt	0.004188252	0.288459806	0.667	0.32	1
Sycp3	0.004228811	-0.474507567	1	0.949	1
Dnajc3	0.004238097	0.333836158	0.778	0.417	1
Marcksl1	0.004249027	1.011530588	0.778	0.48	1
Eef1a1	0.004350448	-0.282579552	1	0.994	1
Srsf2	0.004355173	0.463556938	0.889	0.6	1
Lyar	0.004430436	0.2877321	0.944	0.503	1
Ndufa7	0.004435794	0.337550408	1	0.811	1
H2afz	0.00445107	0.424043637	1	0.737	1
Aspa	0.004507588	0.263553346	0.5	0.251	1
Tbl3	0.004530843	0.252523382	0.667	0.354	1
Sdhb	0.004591461	0.290486167	0.889	0.606	1
Rheb	0.004596277	0.401343279	0.944	0.577	1
Fam104a	0.004676917	0.352221166	1	0.566	1
Zdhhc12	0.004725303	0.254238443	0.333	0.12	1
Rrm2	0.004754773	0.266230462	0.5	0.223	1
Pomp	0.004814767	0.295484654	1	0.669	1
Smarca4	0.004910646	0.251401095	0.722	0.383	1
Atp5j2	0.00493729	0.308884835	1	0.846	1
Uqcrfs1	0.004950089	0.278433989	0.944	0.594	1
Sdccag3	0.004987768	0.265358742	0.722	0.446	1
Retreg2	0.005064153	0.268082371	0.722	0.383	1
Taf9b	0.005076882	0.378774731	0.778	0.463	1
Polr2l	0.005207591	0.265412732	0.722	0.457	1
Ciapin1	0.005362917	0.251018413	0.833	0.497	1
Gtf2h3	0.005580383	0.293338541	0.556	0.297	1
Rock1	0.005594079	-0.725694205	0.944	0.743	1
Ube2l3	0.005684439	0.333272403	0.944	0.606	1
Jund	0.005698927	0.325777956	0.833	0.474	1
Rpl18a	0.005728306	0.304263368	1	0.989	1
Ip6k2	0.005733157	0.303728112	0.667	0.383	1
Tmsb10	0.006149446	0.534647781	1	0.771	1
Rpl38	0.006208937	-0.35372073	1	0.943	1
Mospd1	0.006246114	0.257759741	0.222	0.057	1
Fiz1	0.00634728	0.289096723	0.389	0.166	1
Dhx9	0.006399689	-0.983561714	0.722	0.669	1
Csde1	0.006490829	-0.511072654	0.889	0.783	1
Eid2	0.006563448	-0.311294863	0	0.309	1
Nkrf	0.006819488	0.258492483	0.556	0.291	1
Tti2	0.006870216	0.277833889	0.389	0.177	1
Txndc12	0.007004346	0.266393682	0.556	0.297	1
Hook1	0.007126845	-0.833264771	0.778	0.686	1
Id1	0.007293321	-0.669142529	0.278	0.594	1
Ndufab1	0.007374626	0.27436383	1	0.691	1
Mark1	0.007435199	-0.45782703	0.056	0.383	1
4930524B15Rik	0.007512958	0.503310909	0.556	0.326	1
Smarca5	0.007649479	-0.456586689	1	0.88	1
Esx1	0.007674677	0.429058142	0.333	0.126	1
Cog8	0.007788141	0.339530808	0.556	0.331	1
H2-K1	0.008124539	0.650313018	0.667	0.371	1
Wdpcp	0.008158619	0.404110698	0.5	0.257	1
Bcs1l	0.008178928	0.272638385	0.444	0.206	1
Rpsa	0.008209889	-0.376180637	1	0.971	1
Fth1	0.008259985	0.259128588	1	0.749	1
Snrpg	0.008340342	0.307516919	1	0.754	1
Smad4	0.008382033	-0.745855207	0.333	0.531	1
Ctcfl	0.008388222	0.346055035	0.222	0.057	1
Tex19.1	0.008531433	0.335308766	0.778	0.497	1
Ppp1ca	0.008547766	0.26768011	1	0.646	1
Mrpl33	0.008770089	0.274097269	1	0.623	1
Ergic2	0.008851322	0.268566372	0.944	0.514	1
Ndufa9	0.009025348	0.268900238	0.833	0.497	1
Kiz	0.009075074	0.270642492	0.5	0.251	1
Spire1	0.009112185	-0.677571706	0.222	0.486	1
Nudt16l1	0.009163547	0.281385133	0.556	0.309	1
Mif	0.009348802	0.286726011	0.778	0.457	1
Hmgn2	0.00937486	0.406804724	0.889	0.537	1
Bzw2	0.009764928	0.329838453	0.333	0.131	1
Fam216a	0.009918413	0.340536691	0.778	0.497	1
Nsd2	0.010063382	-0.718907515	0.222	0.474	1
Rab11a	0.010476038	0.254998148	1	0.629	1
Wdfy1	0.010622122	-0.467151952	0.111	0.4	1
4930550L24Rik	0.010692727	0.333255297	0.611	0.343	1
Egln1	0.01070088	-0.32336323	0.056	0.349	1
Uqcrc1	0.010751598	0.326351325	0.944	0.634	1
Incenp	0.010977784	0.285917856	0.611	0.331	1
Hist1h2aa	0.011751296	-0.673524118	0.167	0.446	1
Pfdn2	0.011796973	0.296387111	1	0.669	1
Bcap31	0.011897185	0.38162265	0.944	0.663	1
Hba-a2	0.01205207	-0.944401304	0.833	0.491	1
Rab21	0.012085377	-0.68209488	0.333	0.526	1
Rbm39	0.012317688	0.324466934	1	0.674	1
Ube2t	0.012613544	0.255138995	0.778	0.491	1
Mzt2	0.012803377	0.435362237	0.389	0.183	1
Mettl2	0.01283582	0.255889532	0.444	0.24	1
Gtsf1	0.012968397	0.282147328	0.833	0.497	1
Mbd3	0.01298137	0.252080442	0.889	0.549	1
Nop58	0.013146275	-0.719160707	1	0.754	1
Tgfbr1	0.013379661	-0.501120789	0.111	0.406	1
Mdh2	0.013876658	0.320024759	0.944	0.623	1
Lrpap1	0.014027005	0.29686692	0.722	0.44	1
Psmb2	0.014095178	0.264274703	1	0.771	1
Rpl21	0.014352568	-0.28064088	1	0.983	1
Prdx2	0.014374623	0.31274265	0.389	0.177	1
Cdca2	0.014668866	0.294947961	0.611	0.354	1
Fbxo45	0.014988631	-0.452417354	0.111	0.377	1
Npm1	0.015258247	-0.300337979	1	0.966	1
Hist1h2ba	0.015562857	-0.273384682	0	0.257	1
Crip2	0.015593112	0.418783404	0.444	0.2	1
Slc9b1	0.015814661	0.261064512	0.556	0.32	1
H2-D1	0.016075738	0.541936745	0.556	0.326	1
Sult1c1	0.016084972	0.36432818	0.333	0.137	1
Siah1b	0.01609681	0.256096527	0.944	0.606	1
Crls1	0.016132665	-0.369125367	0.167	0.446	1
Gm28050	0.016165645	0.294129423	0.611	0.371	1
Ndufs4	0.016213025	0.268628736	0.889	0.537	1
Cdv3	0.016834854	-0.599082241	0.889	0.743	1
Dnttip2	0.016996017	-0.674832937	0.833	0.697	1
Rad21l	0.018093998	-0.473253412	0.056	0.314	1
Arl2	0.018280495	0.301999908	0.556	0.337	1
Krtcap3	0.018438354	0.27194233	0.444	0.223	1
Pecam1	0.018447104	0.256243995	0.389	0.183	1
Snu13	0.018631279	0.289934492	1	0.806	1
R3hdm2	0.018762502	-0.678249695	0.667	0.68	1
Gas2l1	0.019219221	0.298999151	0.5	0.28	1
Pef1	0.019823896	0.332117757	0.389	0.194	1
Rpl39	0.02009396	-0.451680358	1	0.926	1
Dnaja2	0.020911419	-0.39938976	0.889	0.806	1
Eif4g2	0.021448383	-0.550378812	0.889	0.726	1
44081	0.022210705	-0.612394895	1	0.8	1
Rhox13	0.022449592	0.460656118	0.611	0.411	1
Ofd1	0.022487801	-0.605302803	0.944	0.731	1
Prdm2	0.022791197	-0.416692208	0.111	0.366	1
Axin1	0.023231627	-0.563636896	0.278	0.463	1
Sec11a	0.023314951	0.314509707	1	0.663	1
Lsm14b	0.023514221	-0.679736644	0.778	0.714	1
Snrnp200	0.023628117	-0.806252694	0.667	0.606	1
Rap2c	0.024403848	-0.420574738	0.111	0.371	1
Apoh	0.025087548	0.323642099	0.222	0.074	1
Hist1h2bc	0.025223555	0.599655845	0.278	0.109	1
Gm15389	0.025506766	0.278464316	0.389	0.166	1
Cdkn1c	0.025569108	0.288091674	0.722	0.429	1
Slk	0.025633277	-0.825449182	0.444	0.537	1
Psme4	0.02602642	-0.586126957	0.222	0.469	1
Ddx5	0.026244184	-0.306496688	1	0.931	1
Wapl	0.02631202	-0.616070509	0.889	0.697	1
Pou4f1	0.026423356	0.262442285	0.5	0.269	1
Asxl1	0.026481929	-0.624131137	0.333	0.491	1
Samd1	0.026803329	-0.350958428	0	0.223	1
Ift22	0.026804958	0.295630822	0.5	0.314	1
Pkm	0.026921359	0.420831446	1	0.669	1
Tesmin	0.027588099	0.275489995	0.5	0.263	1
Reg2	0.027838827	0.548806764	0.389	0.194	1
Pcsk1n	0.028362337	0.416792868	0.333	0.154	1
Ppp6r3	0.029429364	-0.470180738	0.111	0.371	1
Ndufa4	0.02972862	0.254020943	1	0.777	1
Gm44113	0.02976012	0.257661718	0.333	0.143	1
Cep170	0.029997975	-0.420920777	0.167	0.406	1
Zbtb33	0.030002039	-0.276999719	0.056	0.291	1
Eea1	0.030058185	-0.80798187	0.833	0.68	1
Trim37	0.030308067	-0.677674521	0.722	0.629	1
Xlr3c	0.031267003	0.29197635	0.389	0.206	1
Vim	0.031367479	-0.319082909	0.333	0.126	1
Tpi1	0.031562409	0.812332915	0.222	0.074	1
Zbtb10	0.031614861	-0.499470938	0.167	0.411	1
Arhgap5	0.032758097	-0.661109935	1	0.691	1
Mfap1b	0.033197379	0.293578038	0.5	0.314	1
Hectd1	0.033886754	-0.684714731	0.778	0.651	1
Pcm1	0.034120078	-0.722045918	0.889	0.663	1
Figla	0.034140218	-0.559474037	0.889	0.806	1
Rapgef5	0.03488161	-0.284400089	0	0.206	1
Gc	0.035192195	0.598309903	0.5	0.32	1
Pet2	0.036081161	0.282486216	0.778	0.554	1
Rpl7a	0.036254826	-0.251265686	1	0.931	1
Ckap5	0.036309756	-0.702982148	0.667	0.64	1
Gfra4	0.037072665	-0.326838131	0.056	0.291	1
Sfr1	0.037540744	-0.451622814	0.944	0.88	1
Cacybp	0.038206272	-0.369398955	1	0.891	1
Actb	0.039150588	0.269417056	1	0.743	1
Slc22a13	0.039419145	0.25200953	0.222	0.08	1
Cdkn2aip	0.039928618	0.330205433	0.667	0.389	1
Eprs	0.040592799	-0.573086339	0.778	0.714	1
Ccdc88c	0.041027687	-0.553570728	0.222	0.411	1
Qk	0.041054694	-0.738358475	0.611	0.571	1
Tada2b	0.041409507	-0.257166327	0.056	0.286	1
Tlk1	0.041921475	-0.751874606	0.778	0.617	1
Ubap2l	0.044530625	-0.495199682	0.778	0.697	1
Maged1	0.046098658	0.260136632	0.944	0.794	1
Rcor1	0.047660289	-0.305056809	0.111	0.343	1
Calm2	0.047693017	0.30615821	0.944	0.834	1
Heca	0.048533712	-0.347985887	0.167	0.411	1
Parpbp	0.049369799	-0.278010707	0.056	0.263	1
Smarcc1	0.049871462	-0.545657947	0.889	0.68	1
Mdn1	0.052013203	-0.749655033	0.444	0.514	1
Zbtb32	0.052797089	0.344445471	0.611	0.4	1
Smc4	0.054022665	-0.310743953	0.944	0.886	1
Atr	0.054194517	-0.69604009	0.611	0.554	1
Abhd12	0.055192083	0.287638011	0.5	0.349	1
Dis3	0.057037328	-0.313767452	0.167	0.371	1
Ibtk	0.05746283	-0.451141861	0.278	0.446	1
Cnot1	0.057615801	-0.583429516	0.667	0.583	1
Cadm1	0.057999096	0.314671595	0.389	0.246	1
Ptbp2	0.058115255	-0.451034836	0.889	0.743	1
Ccdc73	0.05858866	-0.864830211	0.889	0.737	1
Arcn1	0.058645355	-0.658087422	0.667	0.611	1
Rad50	0.059076395	-0.588516677	0.889	0.651	1
Mprip	0.059099261	-0.72548562	0.611	0.56	1
Ercc6	0.060466388	-0.411865777	0.222	0.411	1
Akr1b3	0.060686561	0.254421222	0.722	0.509	1
Gclm	0.061013285	-0.295918523	1	0.8	1
Mtmr3	0.061793907	-0.461962495	0.278	0.469	1
Rbl1	0.063318605	-0.280713106	0	0.166	1
Hprt	0.06354804	0.302641767	0.611	0.44	1
Ptp4a2	0.064304272	-0.608143868	0.5	0.543	1
Spast	0.065957218	-0.481304024	0.722	0.674	1
Cadps2	0.065977134	-0.455792053	0.111	0.32	1
43899	0.06642822	-0.335204482	0.167	0.371	1
Cltc	0.067096198	-0.669640241	0.556	0.554	1
AC160336.1	0.067188951	-0.332856845	0.056	0.246	1
Tdrd7	0.067565849	-0.459011614	0.278	0.434	1
Hddc2	0.068166024	-0.263842212	0.056	0.257	1
Eno3	0.068199857	0.606229428	0.278	0.143	1
Wdr27	0.068739651	0.294222611	0.333	0.206	1
Wtap	0.068945903	0.313018908	0.667	0.48	1
Hmgb1	0.069527611	-0.377963019	1	0.92	1
Tnrc6c	0.070375575	-0.541973305	0.389	0.48	1
Crybg3	0.070629899	-0.37779897	0.056	0.234	1
Sestd1	0.07276377	-0.297098045	0.167	0.366	1
2410089E03Rik	0.073604421	-0.68937014	0.389	0.497	1
Bms1	0.074234471	-0.694315108	0.556	0.571	1
Spata5	0.075262637	-0.503047494	1	0.766	1
Parg	0.075665149	-0.555858293	0.889	0.646	1
Acat1	0.076637567	-0.762938392	0.444	0.594	1
Utp15	0.07883387	-0.252149965	0.111	0.326	1
Ddx23	0.079643733	-0.486548181	0.389	0.491	1
Errfi1	0.080053343	0.340727058	0.556	0.383	1
Tmem131	0.080525525	-0.259324692	0.167	0.36	1
4930447C04Rik	0.0807216	-0.529260507	1	0.777	1
Gskip	0.082939876	-0.368701333	0.056	0.24	1
Nae1	0.084219443	-0.374312842	0.833	0.771	1
Cct8	0.084670816	-0.311553861	1	0.84	1
Usp7	0.084962969	-0.635679708	0.556	0.549	1
Map4k4	0.085516418	-0.63360244	0.667	0.583	1
Rdx	0.085978508	-0.579756607	0.944	0.817	1
Crabp1	0.08703662	0.288028078	0.278	0.143	1
Erbin	0.087185635	-0.260577544	0.111	0.297	1
mt-Nd5	0.088019754	-0.732662804	0.944	0.731	1
Slc12a2	0.08867363	-0.297246003	0.167	0.337	1
Mpp6	0.089019523	-0.575915578	0.667	0.634	1
Ube2e3	0.089193631	0.25794091	0.889	0.646	1
AI314180	0.089802988	-0.59676377	0.444	0.509	1
Ccne2	0.089930997	0.289295601	0.611	0.417	1
Tex15	0.090433043	-0.587437689	0.944	0.783	1
Dcaf13	0.091255902	-0.547501179	0.667	0.629	1
Myo9a	0.091434778	-0.662950892	0.611	0.571	1
Dlg3	0.091974004	-0.272604538	0.056	0.234	1
Tcp1	0.0924189	-0.293027271	1	0.88	1
Csnk1a1	0.092699706	-0.413190462	0.833	0.691	1
Tdrd1	0.093445909	-0.502905855	0.333	0.486	1
Apbb1	0.094347515	-0.257435938	0.056	0.229	1
Stk31	0.094890017	-0.483091278	1	0.743	1
Lars2	0.096911176	-0.570864555	0.222	0.394	1
Slc26a8	0.097090596	0.296113552	0.278	0.154	1
Hnrnpa2b1	0.101541268	-0.335235802	0.889	0.817	1
Cdkn2d	0.102465121	0.259413723	0.5	0.337	1
mt-Nd4l	0.102927619	-0.887677137	0.778	0.6	1
Med13	0.103187535	-0.374424396	0.278	0.4	1
Lmo7	0.104448217	-0.332710674	0.056	0.217	1
Ube2q2	0.105509859	-0.582054779	0.667	0.594	1
Slc30a4	0.10640684	-0.267054067	0.111	0.291	1
Serbp1	0.107391478	-0.321438944	1	0.817	1
C1galt1	0.107812582	-0.250005765	0.111	0.28	1
Kif14	0.10909202	-0.268275299	0.111	0.274	1
Zfp106	0.109820616	-0.70810406	0.778	0.629	1
Ppp4r2	0.110525452	-0.440033589	0.889	0.646	1
Rnf17	0.110525452	-0.562132799	0.889	0.646	1
Rufy3	0.110639848	-0.390187981	0.167	0.343	1
Usp14	0.110686486	-0.43974345	0.833	0.709	1
Kansl1l	0.112374749	-0.439216872	0.278	0.411	1
Tjp1	0.11243203	-0.678241521	0.611	0.549	1
Trim33	0.112489501	-0.468224123	0.444	0.48	1
Hist1h2ac	0.112534689	0.427689044	0.222	0.109	1
Hnrnpd	0.11363213	-0.579979189	0.556	0.606	1
Ddx1	0.114875065	-0.331590182	0.889	0.72	1
Eif2s2	0.118697915	-0.415074524	1	0.834	1
Smap1	0.119760921	-0.493984005	0.778	0.674	1
Epb41	0.120214026	-0.39398132	0.278	0.429	1
Rabgap1	0.12100666	-0.537805528	0.556	0.549	1
Map7d2	0.122115706	-0.443288093	0.889	0.749	1
Smg1	0.122196353	-0.354030069	0.278	0.389	1
Setd3	0.12431164	-0.522875584	0.833	0.634	1
Hp1bp3	0.124475307	-0.274774226	0.222	0.406	1
Fbxo11	0.125298186	-0.36140517	0.222	0.394	1
Pak2	0.125436937	-0.652489951	0.722	0.6	1
Hadha	0.125531331	-0.542088363	0.556	0.549	1
Ubxn1	0.12629873	-0.36425811	0.944	0.72	1
Arhgap35	0.126994849	-0.268943124	0.167	0.331	1
Senp2	0.127220055	-0.549286473	0.833	0.611	1
Rock2	0.127842305	-0.667008893	0.611	0.543	1
Ppp2r5c	0.12885284	-0.343174605	0.222	0.389	1
Taf5	0.129165393	-0.474500494	0.889	0.674	1
Enox2	0.131048127	-0.445404202	0.222	0.417	1
Fkbp9	0.132333012	0.261226125	0.278	0.166	1
Reps1	0.132344103	-0.281106911	0.167	0.343	1
Vps13b	0.132418527	-0.271770203	0.167	0.326	1
Pdcd4	0.132604316	-0.412684426	0.944	0.76	1
Nsa2	0.132635811	-0.648423431	0.778	0.646	1
Epb41l2	0.132719933	-0.609898144	0.667	0.571	1
Nap1l1	0.133454771	-0.38001605	0.889	0.72	1
Ccnyl1	0.135854588	-0.323589669	0.222	0.371	1
Setx	0.136283338	-0.763927134	0.611	0.583	1
Hspa9	0.137352526	-0.341407797	0.944	0.743	1
Prpf4b	0.13953139	-0.767997536	0.722	0.6	1
Gml	0.13981302	0.284399494	0.389	0.263	1
Dyrk1a	0.140142186	-0.414710189	0.222	0.411	1
Htatsf1	0.141827601	-0.520411535	0.778	0.64	1
Pik3c2a	0.142020425	-0.331333107	0.222	0.36	1
Macf1	0.142022633	-0.750475709	0.556	0.526	1
Gm45194	0.142062481	-0.308454002	0.111	0.257	1
Asap1	0.142831099	-0.482842168	0.333	0.44	1
mt-Co1	0.143042128	-0.559474444	1	0.994	1
Tcf24	0.143136857	-0.257493883	0.111	0.274	1
Psip1	0.144468817	-0.403247133	0.889	0.766	1
Cdc42	0.144926391	-0.325744936	1	0.846	1
Zbtb18	0.145261108	-0.326041536	0.222	0.366	1
Prrc2c	0.146663714	-0.433516337	0.889	0.72	1
Pafah1b1	0.147092824	-0.370990463	0.889	0.731	1
Marf1	0.149215246	0.301461481	0.667	0.451	1
mt-Nd4	0.150422738	-0.562772714	0.944	0.954	1
Zmym4	0.151008067	-0.627772875	0.611	0.514	1
Larp4	0.154186509	-0.577717902	0.722	0.554	1
Arfgef1	0.155081947	-0.584414635	0.778	0.583	1
Ncoa1	0.156135116	-0.25543858	0.167	0.326	1
Cop1	0.157847341	-0.524349832	0.444	0.469	1
Rabep1	0.158136986	-0.594538148	0.722	0.566	1
Ranbp2	0.159579376	-0.623728941	0.556	0.509	1
Smarcad1	0.159906806	-0.405317104	0.278	0.394	1
Akap11	0.160181519	-0.546771214	0.833	0.589	1
Usp24	0.161075673	-0.40357627	0.167	0.309	1
Rybp	0.163601009	-0.401902381	0.333	0.451	1
Dnaja1	0.165416844	-0.335934744	0.944	0.8	1
Kif11	0.166957917	-0.265309959	0.222	0.377	1
Zfp518a	0.168580084	-0.539706721	0.889	0.657	1
Gfpt1	0.169628944	-0.29188966	0.222	0.366	1
Paip1	0.17023841	-0.635900737	0.611	0.6	1
Akt3	0.172722403	-0.346838135	0.278	0.434	1
Usp34	0.173861304	-0.402822934	0.889	0.651	1
U2surp	0.175120135	-0.556472601	0.778	0.589	1
Ssb	0.175819848	-0.308330963	1	0.794	1
mt-Nd3	0.176593875	-0.764505515	0.833	0.634	1
Zcchc2	0.177877032	-0.276355337	0.167	0.32	1
Usp12	0.182036907	-0.377402824	0.333	0.451	1
Zfp445	0.182883796	-0.3493624	0.278	0.4	1
Ralgps2	0.182974941	-0.415319797	0.389	0.469	1
Bri3	0.184532989	-0.378706129	0.778	0.726	1
H1fx	0.184929039	-0.279528628	0.333	0.48	1
Gpr137c	0.18584569	-0.41959285	0.333	0.44	1
Hells	0.186079064	-0.291803922	0.889	0.811	1
Ddhd1	0.186742625	-0.286264484	0.222	0.377	1
Fam241a	0.188828957	-0.30414369	0.167	0.314	1
Dnm1l	0.19038917	-0.564470529	0.667	0.56	1
Trank1	0.190971199	-0.256628249	0.167	0.28	1
Atp6v1h	0.192659521	-0.446166274	0.611	0.6	1
Ezh1	0.193122926	-0.364386729	0.222	0.36	1
Xrn2	0.19776709	-0.583349575	0.778	0.64	1
Dnajc10	0.19937128	-0.51682616	0.667	0.543	1
Map2k4	0.200550082	-0.309643427	0.167	0.303	1
Dhx36	0.202210938	-0.415315353	0.667	0.594	1
Trpm7	0.202486257	-0.575839922	0.556	0.48	1
Zrsr2	0.203475212	-0.338893778	1	0.76	1
Sptbn1	0.206550509	-0.568958912	0.389	0.429	1
Ppip5k2	0.20888105	-0.283739283	0.222	0.343	1
Golga4	0.209383733	-0.577258534	0.778	0.606	1
Dnajc2	0.209865696	-0.378371285	1	0.714	1
Zfp609	0.211057306	-0.257264486	0.278	0.377	1
Atf4	0.211545303	0.481624838	0.444	0.303	1
Azi2	0.213082322	-0.32147745	0.278	0.417	1
Gtf2a1	0.215876716	-0.482243189	0.444	0.463	1
Shcbp1l	0.221787968	-0.433822752	0.333	0.423	1
Zc3h15	0.221935546	-0.467490968	1	0.726	1
Gzf1	0.222652888	-0.321208858	0.333	0.406	1
Eif3a	0.223405486	-0.41532778	0.944	0.674	1
Zcwpw1	0.224063416	-0.434109916	0.889	0.749	1
Tnks2	0.224209281	-0.473260028	0.611	0.526	1
Pdcd6ip	0.225628164	-0.497582834	0.667	0.549	1
Larp1	0.225896486	-0.400007642	0.333	0.417	1
AY036118	0.227418023	-0.475522794	0.556	0.343	1
Sav1	0.227676991	-0.260124388	0.333	0.446	1
Vps35	0.228065623	-0.313738804	0.944	0.76	1
Scaper	0.228783965	-0.442839367	0.722	0.6	1
Gtf3c1	0.230492772	-0.363002569	0.389	0.429	1
Uchl1	0.231213614	-0.331718502	0.833	0.829	1
Lrpprc	0.231380526	-0.489694087	0.5	0.514	1
Cdk13	0.23141859	-0.478509425	0.611	0.526	1
Fam76b	0.232563723	-0.354124429	0.278	0.406	1
Plekha5	0.233656784	-0.409603285	0.444	0.469	1
Bmp2k	0.234630091	-0.312680586	0.222	0.337	1
Klhl11	0.23509495	-0.288833583	0.222	0.349	1
Kpnb1	0.236883192	-0.46438421	0.5	0.509	1
Fmr1	0.23796027	-0.40372367	1	0.737	1
Tcea3	0.238277013	0.2753663	0.222	0.131	1
Spag9	0.239372934	-0.423469378	0.444	0.469	1
Sbno1	0.240416272	-0.305788379	0.944	0.737	1
Ppp1r2	0.240421435	-0.366785568	0.944	0.697	1
Hivep1	0.240483812	-0.42176537	0.278	0.377	1
Lsm12	0.240956267	-0.40381807	0.833	0.623	1
Eif4enif1	0.241710252	-0.524231781	0.833	0.583	1
Ranbp9	0.243124493	-0.417122425	0.389	0.44	1
Golga1	0.244315835	-0.280430246	0.222	0.32	1
Tulp4	0.244915389	-0.478508697	0.778	0.611	1
Cdc42bpa	0.245106032	-0.455760956	0.444	0.434	1
Dennd5a	0.245514293	-0.261933875	0.278	0.383	1
Ap1g1	0.249293236	-0.494416355	0.556	0.52	1
Rabgap1l	0.251060063	-0.349499324	0.333	0.394	1
Bcl9	0.252241426	-0.409541897	0.389	0.429	1
Nf1	0.252534945	-0.34002074	0.444	0.44	1
Gatad2a	0.254272475	-0.420489754	0.778	0.611	1
Ect2	0.255003842	-0.481004591	0.556	0.531	1
Meioc	0.256021845	-0.378866616	0.778	0.469	1
Pawr	0.257329637	-0.264940003	0.167	0.286	1
Nbea	0.257674491	-0.276909352	0.333	0.389	1
Uba6	0.258299462	-0.58261018	0.778	0.594	1
Cnot3	0.258622901	-0.334326059	0.389	0.463	1
Tfrc	0.258623138	-0.530964612	0.444	0.457	1
Bptf	0.25981175	-0.554519665	0.667	0.526	1
Dock3	0.261921279	-0.33729251	0.222	0.314	1
Dhx15	0.263465652	-0.26487137	0.667	0.429	1
Hbb-bs	0.263876973	-0.939648217	1	0.811	1
Dmc1	0.266185655	0.261130204	0.389	0.291	1
Grsf1	0.268149733	-0.369544765	0.667	0.589	1
Hyou1	0.268800045	-0.435962158	0.333	0.383	1
Abl2	0.269839481	-0.268748165	0.222	0.337	1
Purb	0.272082968	-0.355970976	0.333	0.4	1
Stk24	0.2722595	-0.359998509	0.333	0.423	1
Sirt1	0.272271769	-0.362594913	0.278	0.349	1
Sdad1	0.273791283	-0.487453744	0.833	0.617	1
Rev3l	0.274709431	-0.343060976	0.333	0.394	1
Atxn2	0.275381254	-0.48088402	0.444	0.423	1
Golga2	0.27654038	-0.285339753	0.222	0.326	1
Wnk3	0.277195065	-0.376232169	0.278	0.377	1
Prc1	0.277554498	-0.611354918	0.333	0.434	1
Smchd1	0.277857464	-0.471498451	0.722	0.571	1
Xpot	0.278034922	-0.330080878	0.278	0.383	1
Cwc22	0.279196992	-0.294791528	0.222	0.354	1
Ube2q1	0.280062388	-0.45419574	0.778	0.594	1
Id3	0.281935951	-0.519932332	0.333	0.434	1
Tax1bp1	0.284864196	-0.39399828	0.944	0.657	1
Snhg11	0.286561325	0.368813435	0.222	0.143	1
Ap1ar	0.286857767	-0.276052838	0.722	0.497	1
Osbp	0.2871815	-0.369928987	0.278	0.383	1
Bhlhe41	0.28900148	-0.356765915	0.111	0.217	1
Cpne3	0.291244743	-0.517209667	0.611	0.566	1
Psmc3	0.291832843	-0.448250746	0.778	0.657	1
Galnt1	0.294010109	-0.36295499	0.389	0.411	1
Usp32	0.295616105	-0.46479143	0.556	0.503	1
Rasa1	0.297821941	-0.469608566	0.833	0.6	1
Add1	0.304564542	-0.262936259	0.333	0.394	1
Zfp91	0.304769828	-0.429015024	0.833	0.617	1
Prr14l	0.305993012	-0.305900916	0.222	0.337	1
Ddx42	0.30851926	-0.56420564	0.833	0.6	1
Nsd1	0.309900015	-0.516982338	0.778	0.543	1
Man1a2	0.309904538	-0.415225933	0.333	0.389	1
Ipo5	0.309936887	-0.460922336	0.667	0.571	1
Slain2	0.312479938	-0.296154038	0.389	0.446	1
mt-Atp8	0.312935393	-0.274645611	0.722	0.423	1
Tle4	0.313591039	-0.465405846	0.5	0.491	1
Mark3	0.314729453	-0.462044044	0.833	0.549	1
Cul2	0.315267538	-0.298304467	0.389	0.457	1
Wasl	0.316915395	-0.36240931	0.944	0.703	1
Cyld	0.317781171	-0.275030247	0.667	0.434	1
Tmf1	0.31836216	-0.417946226	0.778	0.617	1
Ddx6	0.319467638	-0.412121904	0.778	0.606	1
Sptan1	0.320130374	-0.469516966	0.444	0.457	1
Pcgf5	0.32516487	-0.439509775	0.833	0.669	1
Rcc2	0.325177683	-0.435802059	0.333	0.423	1
Hfm1	0.325184485	-0.426509457	0.5	0.474	1
Mlh3	0.327526071	-0.299092213	0.333	0.406	1
Ddah1	0.32863925	-0.381967955	0.167	0.274	1
Srfbp1	0.328880468	-0.259347946	0.222	0.291	1
Wwc2	0.329357341	-0.346121461	0.278	0.371	1
Ubap2	0.335933083	-0.565796487	0.722	0.549	1
Yy1	0.336319971	-0.340826365	0.833	0.611	1
Nckap1	0.337071386	-0.328022089	0.278	0.371	1
Kidins220	0.337914684	-0.302584086	0.278	0.343	1
Sppl3	0.34035316	-0.302081704	0.389	0.423	1
Btaf1	0.341969817	-0.398620289	0.556	0.52	1
Sart1	0.353714751	-0.380316245	0.389	0.44	1
Strbp	0.357285498	-0.438682337	0.889	0.606	1
Matr3	0.357717218	-0.396480388	0.944	0.686	1
Rbmxl2	0.359850203	-0.433348076	0.556	0.497	1
Cep63	0.363072837	-0.311602114	0.611	0.394	1
Itsn2	0.364278024	-0.252455833	0.5	0.354	1
Blm	0.364894258	-0.281455889	0.278	0.36	1
Gpbp1l1	0.365974953	-0.353583475	0.778	0.634	1
Zc3h14	0.366300016	-0.285819807	0.944	0.691	1
Smg7	0.366558744	-0.357955814	0.444	0.434	1
Rab3gap2	0.366796462	-0.332670315	0.389	0.451	1
Ola1	0.368208126	-0.415050671	0.889	0.651	1
Ddx27	0.368809327	-0.398361873	0.722	0.583	1
Crebrf	0.370784694	-0.41912566	0.444	0.463	1
Arl5a	0.37242575	-0.263197998	0.278	0.354	1
Cecr2	0.372434636	-0.491101996	0.667	0.531	1
Hist1h1a	0.377724202	-0.308137975	0.222	0.303	1
Serpinb6a	0.378661837	-0.304543196	0.833	0.571	1
Rlim	0.379831641	-0.462616909	0.444	0.469	1
Mios	0.380059616	-0.358475531	0.333	0.417	1
Opa1	0.380872006	-0.33272362	0.278	0.354	1
Sp3	0.381060107	-0.302849448	0.444	0.474	1
Smg6	0.384870976	-0.476196155	0.5	0.474	1
Rexo2	0.386754598	-0.380818641	0.444	0.503	1
Col4a3bp	0.387705284	-0.419709961	0.444	0.434	1
Btbd7	0.389811083	-0.262476855	0.389	0.417	1
Rbm46	0.389837073	-0.413554204	0.556	0.509	1
Fyttd1	0.390415957	-0.329934346	1	0.737	1
Vps54	0.392892961	-0.291774447	0.389	0.429	1
Chmp3	0.394467641	-0.274010297	0.778	0.514	1
Usp16	0.394967326	-0.571584784	0.722	0.571	1
Tpr	0.395986786	-0.331260376	0.944	0.657	1
Nop14	0.396915801	-0.511756609	0.722	0.577	1
Ubr4	0.400779119	-0.358104663	0.5	0.474	1
Rab11fip2	0.404866496	-0.376653164	0.889	0.486	1
Cdyl	0.405498662	-0.431027533	0.5	0.491	1
Map4	0.406233452	-0.395397206	0.389	0.411	1
Scaf11	0.410841727	-0.412592266	0.833	0.6	1
Trim71	0.412240134	-0.408083491	0.222	0.28	1
Prpf6	0.413158322	-0.385656796	0.556	0.463	1
Fam204a	0.414955634	-0.269751835	0.667	0.474	1
Polr2b	0.41810917	-0.367497424	0.889	0.617	1
Ubr7	0.419357235	-0.271329011	0.444	0.44	1
Aifm1	0.420400301	-0.33135606	0.833	0.48	1
Ndrg4	0.421755949	-0.259943695	0.056	0.114	1
Hnrnpul2	0.42433117	-0.403483551	0.611	0.577	1
Dync1h1	0.424840645	-0.43620984	0.556	0.48	1
Srsf9	0.425831129	-0.310977207	0.889	0.691	1
Gnl3l	0.431485167	-0.290701429	0.278	0.36	1
Anapc4	0.431761326	-0.4266146	0.556	0.503	1
Lrrc42	0.433883079	-0.327688715	0.833	0.657	1
Smndc1	0.435307989	-0.471212557	0.556	0.543	1
Dcaf8	0.435723762	-0.321723613	0.889	0.64	1
Tbc1d12	0.438248946	-0.300053985	0.278	0.337	1
Ufl1	0.438795382	-0.298676357	0.778	0.457	1
Zfp652	0.439444249	-0.25532518	0.222	0.309	1
L3mbtl2	0.439919754	-0.302919347	0.333	0.389	1
Atrx	0.443803811	-0.379330277	0.611	0.394	1
Henmt1	0.444526909	-0.338772856	0.278	0.337	1
Arid4b	0.447378738	-0.267268339	0.944	0.531	1
Crebbp	0.447743592	-0.372579152	0.722	0.526	1
Brd7	0.454049138	-0.503705398	0.778	0.583	1
Eps15	0.455181484	-0.391542408	0.444	0.446	1
Ubr3	0.455181711	-0.370426276	0.5	0.44	1
Eif4g3	0.45707494	-0.350577213	0.722	0.566	1
Mtmr7	0.457644926	-0.306322917	0.333	0.377	1
Secisbp2l	0.458619701	-0.292517335	0.389	0.429	1
Birc6	0.460526008	-0.468902742	0.722	0.537	1
Nphp1	0.460647601	-0.340400743	0.444	0.457	1
Wasf2	0.460837173	-0.299925092	0.667	0.48	1
Ica1l	0.462409405	-0.273658507	0.222	0.309	1
Aggf1	0.46438281	-0.324909512	0.667	0.411	1
Piwil2	0.466843115	-0.36066534	0.611	0.543	1
Lgals7	0.467757003	-0.270910312	0.556	0.4	1
Pramef12	0.469854864	-0.28655506	0.222	0.303	1
Gen1	0.47111505	-0.251825655	0.167	0.246	1
Zfyve16	0.473246375	-0.36366203	0.333	0.377	1
Nup153	0.48005892	-0.264022505	0.389	0.411	1
Hdgfl3	0.482536383	-0.370838803	0.944	0.543	1
Trip12	0.485830577	-0.40694097	0.833	0.571	1
Zcchc6	0.489378591	-0.350032702	0.389	0.383	1
Gna11	0.48954689	-0.412148247	0.722	0.577	1
Pnrc1	0.491916415	-0.321717906	0.778	0.669	1
Rest	0.498038277	-0.358194393	0.556	0.503	1
Gm30198	0.499894558	-0.3800013	0.222	0.286	1
Tbl1xr1	0.501831102	-0.291929048	0.389	0.417	1
Vps53	0.50203815	-0.332389619	0.444	0.469	1
Ppm1b	0.502443359	-0.261589267	0.611	0.446	1
Wdr36	0.503420624	-0.455641813	0.833	0.589	1
Spryd7	0.510272264	-0.411299284	0.333	0.383	1
Zcchc11	0.510510856	-0.638837912	0.722	0.509	1
Ddx4	0.518164967	-0.27735588	0.889	0.663	1
Brd2	0.51872695	-0.281246057	0.889	0.737	1
Sltm	0.522299292	-0.262888305	0.667	0.491	1
Mxi1	0.522417413	-0.269951701	0.222	0.28	1
G3bp2	0.523908682	-0.405039166	0.833	0.623	1
Ncbp1	0.524877223	-0.363967509	0.389	0.394	1
Baz2a	0.525490201	-0.377342324	0.5	0.44	1
Eid1	0.527195785	-0.270611908	0.278	0.337	1
Hdlbp	0.52781881	-0.333476247	0.778	0.571	1
Usp47	0.527980088	-0.393477963	0.833	0.583	1
Spa17	0.529112165	-0.352844992	0.5	0.503	1
Rhoa	0.529976091	-0.363443846	0.833	0.606	1
Aes	0.531454325	-0.304701412	0.278	0.206	1
Rprd2	0.535072317	-0.313850416	0.389	0.377	1
Esrp1	0.535258315	-0.398636634	0.556	0.469	1
Orc2	0.537492466	-0.502744239	0.778	0.549	1
Atad2	0.544836556	-0.614946582	0.556	0.451	1
Enah	0.545393517	-0.5552666	0.611	0.486	1
Rab12	0.547304154	-0.251789919	0.222	0.303	1
Setd2	0.548734268	-0.254714036	0.5	0.349	1
Otulin	0.550331396	-0.274950813	0.389	0.417	1
Uba2	0.550429985	-0.257370395	0.944	0.714	1
Zbtb11	0.550515348	-0.362765302	0.611	0.469	1
Pus10	0.55093007	-0.283648021	0.389	0.406	1
Pspc1	0.55345755	-0.264617901	0.722	0.486	1
Washc2	0.558157187	-0.329523564	0.389	0.394	1
Mgea5	0.56760395	-0.388111506	0.611	0.531	1
Bclaf3	0.568568571	-0.357459728	0.833	0.56	1
Setdb1	0.569114506	-0.315876711	0.5	0.486	1
Txnip	0.571223971	-0.48475802	0.611	0.549	1
Gtf2h1	0.572120274	-0.309319429	0.889	0.543	1
Sap30l	0.573050609	-0.471320911	0.722	0.526	1
Diaph3	0.573167681	-0.252810318	0.278	0.343	1
Sms	0.575064602	-0.28111064	0.611	0.451	1
Msh6	0.577688109	-0.422732087	0.5	0.469	1
Mak16	0.578851635	-0.349119903	0.667	0.469	1
Noc3l	0.579709376	-0.401299447	0.444	0.44	1
Rif1	0.581098494	-0.471586576	0.889	0.571	1
Mex3c	0.583175179	-0.335449205	0.333	0.377	1
Pbx3	0.583921514	-0.303702219	0.222	0.257	1
Rsf1	0.583954711	-0.27248808	0.667	0.44	1
Mia2	0.584097633	-0.312136372	0.833	0.594	1
Pnn	0.584647735	-0.3647148	0.889	0.617	1
Trim24	0.585315922	-0.353155746	0.722	0.509	1
Taf1d	0.587389784	-0.485411855	0.889	0.571	1
Chd4	0.591955201	-0.414750099	0.889	0.589	1
Mdc1	0.594828446	-0.287728079	0.5	0.434	1
Wnk1	0.594875217	-0.266255602	0.944	0.651	1
Gnl2	0.59577675	-0.270541952	0.722	0.594	1
Tmpo	0.599966846	-0.306946356	0.444	0.423	1
Atp11b	0.603011259	-0.36045471	0.556	0.446	1
Pikfyve	0.603395525	-0.307972814	0.444	0.423	1
Rad17	0.605675656	-0.266431351	0.5	0.457	1
Jmy	0.607664736	-0.302300198	0.556	0.474	1
Nufip2	0.607696356	-0.474066847	0.611	0.48	1
Itgb3bp	0.609771607	-0.348746876	0.611	0.44	1
Odf2	0.611861716	-0.326298592	0.667	0.469	1
Pum1	0.611885492	-0.262257409	0.889	0.526	1
Wdr43	0.611897281	-0.429349237	0.778	0.571	1
Myo5a	0.614327811	-0.378707677	0.389	0.423	1
Ccdc50	0.615454588	-0.253817613	0.5	0.4	1
Kdm5b	0.616908537	-0.413482702	0.944	0.623	1
Thrap3	0.61690869	-0.277394976	0.833	0.634	1
Kmt2a	0.617116976	-0.335238508	0.278	0.303	1
Dr1	0.617815029	-0.432181739	0.667	0.543	1
Ppp2ca	0.619026848	-0.299872797	0.722	0.606	1
Hdac2	0.621135118	-0.287868282	0.944	0.714	1
Ppa1	0.621517317	-0.250625422	0.722	0.526	1
Tdrd5	0.621793049	-0.329044011	0.333	0.406	1
Dip2b	0.622500056	-0.289694562	0.333	0.337	1
Skiv2l2	0.622788771	-0.423640058	0.722	0.554	1
Kdm1a	0.624110873	-0.512017711	0.722	0.491	1
Mphosph10	0.625318078	-0.266783005	1	0.554	1
Eml4	0.631524473	-0.418433842	0.667	0.549	1
Rbm34	0.632078935	-0.257216451	0.611	0.451	1
Ccdc152	0.632726447	-0.282777081	0.889	0.577	1
Aatf	0.634787616	-0.260320653	0.389	0.394	1
Cnot6l	0.635963674	-0.262787321	0.444	0.411	1
Chd1	0.638941975	-0.394326651	0.5	0.463	1
Ubn2	0.64060142	-0.336599844	0.556	0.446	1
Tktl2	0.643381817	-0.323726992	0.333	0.331	1
Upf2	0.644963269	-0.293742748	0.444	0.463	1
Gmfb	0.647635409	-0.308708602	0.722	0.491	1
Dynll2	0.648142063	-0.264626313	0.889	0.674	1
Zfx	0.649185634	-0.44778499	0.5	0.44	1
2310035C23Rik	0.650115539	-0.359981775	0.556	0.44	1
Topbp1	0.651524333	-0.280313747	0.778	0.577	1
Ccni	0.654668896	-0.326316554	0.889	0.611	1
Zmym2	0.657600524	-0.25764803	0.444	0.394	1
Zmynd19	0.664836211	-0.338220986	0.667	0.549	1
Cdc73	0.665020054	-0.28677195	0.611	0.44	1
Larp7	0.666021434	-0.40063048	0.778	0.594	1
Ccdc172	0.666747586	-0.30947634	0.611	0.491	1
Tnks	0.66736944	-0.336581786	0.444	0.389	1
Mapk9	0.669932635	-0.262283781	0.5	0.36	1
Ddx17	0.670192387	-0.260020193	0.722	0.48	1
Phf20	0.670438814	-0.314217144	0.611	0.509	1
Akirin1	0.67136514	-0.334026575	0.722	0.56	1
Exoc3	0.67168418	-0.31161981	0.833	0.514	1
Yme1l1	0.675636752	-0.361578928	0.833	0.56	1
Eif4b	0.677749616	-0.429418196	0.778	0.571	1
Smc3	0.682104575	-0.458158898	0.833	0.606	1
Atad2b	0.687280332	-0.308159167	0.444	0.44	1
Med17	0.688662674	-0.379841224	0.722	0.589	1
Mrpl46	0.690751974	-0.256918128	0.556	0.48	1
Ythdc2	0.691709109	-0.322763464	0.667	0.509	1
Pdxdc1	0.694912337	-0.310603004	0.778	0.531	1
Top1	0.695418529	-0.547567745	0.889	0.571	1
Cfdp1	0.695866299	-0.352910804	0.667	0.554	1
Syncrip	0.699288844	-0.410848431	0.778	0.543	1
Naa15	0.699891218	-0.37167366	0.889	0.589	1
Prpf4	0.701398252	-0.309362332	0.389	0.389	1
Phf10	0.702121428	-0.318681121	0.667	0.509	1
Zranb1	0.702713604	-0.411458597	0.722	0.491	1
Skap2	0.703506321	-0.349153577	0.5	0.434	1
Cep70	0.704319103	-0.258183711	0.389	0.394	1
Smarcd1	0.706152627	-0.302012749	0.667	0.554	1
Kdm1b	0.710046336	-0.41323789	0.444	0.4	1
Fxr2	0.710164357	-0.283587596	0.778	0.509	1
4931406P16Rik	0.711002206	-0.370328059	0.444	0.406	1
Tmem263	0.711662481	-0.293688497	0.722	0.531	1
Lars	0.716567169	-0.260312037	0.389	0.411	1
Ccdc186	0.71713816	-0.285659939	0.778	0.509	1
Igf2r	0.720541029	-0.277791248	0.389	0.36	1
Supt20	0.721915938	-0.31940912	0.389	0.377	1
Jak1	0.724255087	-0.300496928	0.667	0.451	1
Kmt5b	0.724294503	-0.403869596	0.556	0.434	1
Gps1	0.72570503	-0.313777643	0.833	0.634	1
Sgo2a	0.726229302	-0.279142869	0.333	0.337	1
Mterf4	0.728259842	-0.353354214	0.389	0.36	1
Kcmf1	0.729636543	-0.305689047	0.611	0.509	1
Strn	0.730485589	-0.387536282	0.444	0.411	1
Pphln1	0.731543263	-0.290230251	0.667	0.486	1
Ubxn7	0.731550459	-0.263698232	0.444	0.394	1
9930021J03Rik	0.731635969	-0.351426701	0.722	0.52	1
Srp72	0.735772439	-0.30115897	0.944	0.663	1
Rnf141	0.738806537	-0.28510125	0.444	0.349	1
Zfp292	0.740344882	-0.330943405	0.556	0.446	1
Cep350	0.741038833	-0.360091172	0.389	0.377	1
Ep300	0.741965511	-0.295749576	0.444	0.366	1
Wdr33	0.74260979	-0.313282126	0.611	0.429	1
Usp8	0.74557574	-0.271446683	0.944	0.651	1
Nol8	0.751328014	-0.390882237	0.778	0.543	1
Fam98a	0.753814541	-0.3723169	0.5	0.457	1
Rbbp8	0.756075889	-0.333010115	0.722	0.474	1
Otud4	0.757471623	-0.250086006	0.556	0.469	1
4932438A13Rik	0.759459771	-0.474711129	0.778	0.509	1
Ppm1a	0.760963325	-0.354631846	0.611	0.48	1
Cd2ap	0.761881818	-0.331734553	0.889	0.531	1
Setd5	0.762236622	-0.266583084	0.722	0.463	1
Zfp638	0.76277455	-0.279431564	0.778	0.463	1
Rprd1a	0.764766535	-0.338797418	0.556	0.469	1
1810022K09Rik	0.765870787	-0.308701746	0.556	0.48	1
Hook3	0.766060904	-0.293692219	0.556	0.446	1
D17Wsu92e	0.766515464	-0.267983971	0.444	0.4	1
Tcea1	0.769978104	-0.291891371	0.722	0.566	1
Mysm1	0.770573917	-0.447947472	0.722	0.52	1
Kpna4	0.770976887	-0.265300816	0.667	0.531	1
Wdr26	0.771749786	-0.310363937	0.778	0.531	1
AU019823	0.775643254	-0.262462259	0.556	0.4	1
Khdrbs1	0.777344402	-0.383358694	0.778	0.566	1
Drosha	0.784590504	-0.308478742	0.556	0.446	1
Cdk11b	0.784943634	-0.27081494	1	0.64	1
Fbxl5	0.786170704	-0.298851569	0.833	0.56	1
Paics	0.788734069	-0.303879287	0.611	0.486	1
Gcc2	0.789122103	-0.537552151	0.611	0.469	1
Ninj1	0.792037326	-0.323479632	0.611	0.44	1
Kmt5a	0.792386957	-0.39053074	0.556	0.491	1
Suz12	0.792433441	-0.273778638	0.778	0.52	1
Poldip3	0.792586961	-0.394615896	0.556	0.451	1
Txlna	0.796044409	-0.336119101	0.722	0.474	1
Kif16b	0.798397443	-0.30272484	0.556	0.434	1
Dctn6	0.798800329	-0.270893127	0.556	0.48	1
Immt	0.798832994	-0.278137875	0.833	0.606	1
Gclc	0.799622649	-0.259575599	0.444	0.389	1
Pacs1	0.800831827	-0.280056809	0.5	0.446	1
Ppp1r10	0.80089593	-0.365603564	0.833	0.571	1
Jade3	0.804211866	-0.260547163	0.722	0.543	1
Rev1	0.807043372	-0.364701166	0.667	0.48	1
Baz1b	0.807043372	-0.408980726	0.611	0.486	1
Kif4	0.808749038	-0.312833643	0.5	0.394	1
Nmt1	0.809750945	-0.259648527	0.333	0.331	1
Kmt2c	0.810295023	-0.255264077	0.667	0.474	1
Celf2	0.810849894	-0.313927001	0.611	0.514	1
Ddx21	0.811081099	-0.420080995	0.667	0.543	1
Dnmt1	0.811814914	-0.277630621	0.444	0.429	1
Stx17	0.812202989	-0.323180731	0.667	0.451	1
Txlng	0.813028814	-0.344591429	0.722	0.509	1
Zfp148	0.813253051	-0.259795036	0.556	0.394	1
Cdk8	0.813748842	-0.423321933	0.722	0.491	1
Vps13a	0.813982047	-0.367857031	0.667	0.474	1
Pdcl2	0.816138168	-0.265614241	0.389	0.314	1
Zfp277	0.816366767	-0.272631356	0.167	0.194	1
Zfp451	0.818862898	-0.403241224	0.667	0.491	1
Stau1	0.82253482	-0.305692829	0.556	0.503	1
Vps4a	0.822748266	-0.266883476	0.778	0.549	1
D10Wsu102e	0.824246876	-0.638835372	0.889	0.571	1
Fam208a	0.825213454	-0.295312666	0.778	0.526	1
Hmmr	0.825589119	-0.433253891	0.5	0.389	1
Agap1	0.826922406	-0.28633805	0.5	0.383	1
Hmgb3	0.827110913	-0.283194834	0.667	0.577	1
Trim44	0.83062357	-0.253222058	0.722	0.469	1
Ktn1	0.830694962	-0.328179742	0.778	0.566	1
Akap8	0.831288028	-0.307592482	0.556	0.469	1
Nmt2	0.832253392	-0.391095173	0.944	0.651	1
Cggbp1	0.833109008	-0.361216889	0.889	0.623	1
Luc7l	0.83944018	-0.397165143	0.722	0.491	1
Cebpz	0.840261455	-0.286712475	0.611	0.486	1
Rad21	0.84113349	-0.257322549	0.333	0.32	1
Ccdc66	0.84144476	-0.319502052	0.389	0.383	1
Helz	0.847964023	-0.302455056	0.389	0.389	1
Otud6b	0.850483027	-0.255623704	0.333	0.297	1
Sf3b2	0.850831069	-0.300212986	0.889	0.623	1
Bbx	0.852477643	-0.27056366	0.778	0.571	1
Lrrfip2	0.853597443	-0.253240921	0.944	0.589	1
Myef2	0.855438562	-0.29997441	0.556	0.497	1
Pacsin2	0.857319005	-0.281219842	0.389	0.383	1
Nedd4	0.857861993	-0.371052568	0.667	0.463	1
Rbm11	0.86323878	-0.259615277	0.278	0.246	1
Mrgbp	0.863637442	-0.260559554	0.556	0.446	1
Strn3	0.863729219	-0.379439233	0.778	0.491	1
Mov10l1	0.864784982	-0.302239818	0.889	0.611	1
Trappc11	0.866593057	-0.271334347	0.667	0.486	1
Mybl1	0.868122203	-0.264291561	0.5	0.406	1
Ssx2ip	0.868234091	-0.257578403	0.389	0.371	1
Lin9	0.8687302	-0.309294561	0.389	0.4	1
Ankrd11	0.86953756	-0.384353427	0.722	0.503	1
Parp1	0.870518212	-0.252515983	0.778	0.571	1
Knl1	0.870644366	-0.310230839	0.444	0.349	1
Epn2	0.872024397	-0.302829284	0.5	0.406	1
Zfp664	0.873587517	-0.262367902	0.889	0.543	1
Cul5	0.874134738	-0.31769156	0.722	0.577	1
Lap3	0.874314485	-0.322118216	0.667	0.491	1
Xpo1	0.874608683	-0.271814733	0.722	0.537	1
Micu2	0.874768182	-0.278427166	0.611	0.469	1
Akirin2	0.874792776	-0.268407188	0.833	0.589	1
Camsap1	0.87551378	-0.279957885	0.444	0.406	1
Baz2b	0.875770604	-0.323075521	0.444	0.36	1
Clint1	0.87740179	-0.351230363	0.722	0.514	1
Csnk2a1	0.877581819	-0.348215057	0.889	0.554	1
Fchsd2	0.880830762	-0.258731931	0.389	0.354	1
Hist1h1e	0.881694883	-0.359017168	0.556	0.429	1
Atg14	0.882693039	-0.340402638	0.556	0.446	1
Zfp711	0.884788341	-0.299697553	0.444	0.371	1
Ankrd31	0.886409433	-0.353338639	0.778	0.503	1
Ppp4r3a	0.886817575	-0.31550773	0.556	0.451	1
Cir1	0.887969998	-0.295826992	0.778	0.549	1
Srbd1	0.889844296	-0.324068142	0.611	0.469	1
Fnip1	0.893092992	-0.357064751	0.611	0.457	1
Scml2	0.896301939	-0.380737101	0.778	0.589	1
Id2	0.896341124	-0.417624337	0.333	0.326	1
Sec31a	0.896462613	-0.362560497	0.667	0.486	1
Slc25a39	0.8966853	-0.349490592	0.667	0.491	1
Csnk1g3	0.898334795	-0.306621801	0.611	0.491	1
Ctr9	0.898528576	-0.446418381	0.667	0.446	1
Maz	0.900360651	-0.257098256	0.389	0.4	1
Ddhd2	0.900907052	-0.29837293	0.722	0.56	1
Ireb2	0.901266226	-0.329365673	0.5	0.44	1
Dlgap5	0.902687	-0.271072106	0.389	0.406	1
Ppp2r5a	0.904508202	-0.252212078	0.389	0.343	1
Rtn4	0.905786031	-0.333300916	0.667	0.543	1
Lpp	0.907920074	-0.253510467	0.222	0.24	1
Phf3	0.909726666	-0.297161547	0.667	0.44	1
Xbp1	0.912777099	-0.272015757	0.389	0.343	1
Psmd6	0.914006613	-0.258990083	0.833	0.674	1
Safb	0.914690754	-0.366717214	0.722	0.526	1
Mta1	0.915681913	-0.311934855	0.444	0.423	1
Uri1	0.916684812	-0.40528871	0.889	0.514	1
Vezf1	0.918794351	-0.293682079	0.444	0.406	1
Ints8	0.919590055	-0.280601389	0.5	0.417	1
Ccdc88a	0.922549654	-0.365859347	0.667	0.48	1
Parl	0.922746397	-0.259558012	0.889	0.651	1
Mtpap	0.92759789	-0.334092943	0.389	0.349	1
Prkacb	0.928282663	-0.313117562	0.556	0.434	1
Lonrf3	0.928942203	-0.343292499	0.278	0.257	1
Top2a	0.930405964	-0.368839465	0.444	0.4	1
Sycp2	0.930576596	-0.311207143	0.833	0.571	1
Stam2	0.931325768	-0.463339794	0.5	0.417	1
Syap1	0.932824569	-0.253674174	0.722	0.611	1
Dek	0.932977318	-0.282025012	0.833	0.611	1
Ift74	0.933319284	-0.43777545	0.889	0.634	1
Esd	0.935773039	-0.312903701	0.778	0.56	1
Bdp1	0.936997663	-0.260664358	0.5	0.411	1
Herc1	0.937339604	-0.29551509	0.722	0.463	1
Rbpj	0.937899763	-0.284038367	0.667	0.491	1
Rlf	0.939089356	-0.285382162	0.611	0.469	1
Rere	0.940844563	-0.31409235	0.667	0.457	1
Ccnb3	0.942449003	-0.583021632	0.667	0.531	1
Nfkbia	0.944205577	-0.301832836	0.278	0.28	1
Dync1i2	0.94595871	-0.325415819	0.667	0.52	1
Nfxl1	0.947632711	-0.324525823	0.556	0.434	1
Adss	0.94771323	-0.320917632	0.889	0.634	1
Eif4g1	0.949584751	-0.255040127	0.778	0.503	1
Gm4969	0.949619827	-0.302021665	0.389	0.331	1
Taok1	0.956199886	-0.315808389	0.667	0.463	1
Sucla2	0.958260289	-0.273840265	0.778	0.611	1
Ap2b1	0.958630211	-0.258376718	0.444	0.417	1
Nmd3	0.959979587	-0.266990437	0.833	0.594	1
Dhx40	0.960073492	-0.324307298	0.944	0.594	1
Picalm	0.960457885	-0.285032565	0.667	0.491	1
Zmym5	0.963615174	-0.298570958	0.833	0.594	1
Fnbp1l	0.966612403	-0.263771899	0.5	0.417	1
Mcl1	0.969370694	-0.254096531	0.611	0.457	1
Lmnb1	0.969928182	-0.305779774	0.444	0.389	1
Gid4	0.972183246	-0.303260013	0.722	0.531	1
Pbrm1	0.97244983	-0.278405346	0.889	0.549	1
Etf1	0.972528935	-0.281786936	0.833	0.566	1
Thumpd1	0.973991257	-0.32330749	0.722	0.526	1
Zfp318	0.9756172	-0.375716208	0.778	0.491	1
Lcorl	0.975663767	-0.287451395	0.5	0.366	1
Gm45716	0.978441419	-0.270400083	0.167	0.171	1
Pdpk1	0.979488151	-0.359848282	0.778	0.509	1
Xpc	0.979553775	-0.252570015	0.389	0.366	1
Timm50	0.979634099	-0.2984523	0.667	0.543	1
Usp3	0.988622451	-0.379666641	0.611	0.48	1
Wdr45b	0.988810843	-0.347258333	0.722	0.514	1
Sec23a	0.990601434	-0.289491853	0.667	0.497	1
Bclaf1	0.990692911	-0.358988341	0.778	0.514	1
Pcgf6	0.990757427	-0.359882368	0.722	0.543	1
Pum3	0.992753766	-0.45073329	0.833	0.617	1
Cenpf	0.994454377	-0.277316882	0.778	0.537	1
Atg12	0.994472145	-0.271349628	0.778	0.549	1
Api5	0.996296718	-0.281563092	0.722	0.537	1
Kit	1	-0.250926873	0.611	0.469	1
Gtf2h4	1	-0.256511237	0.556	0.491	1
Ap3b1	1	-0.256563201	0.556	0.44	1
Sf1	1	-0.326607403	0.5	0.411	1
Fam208b	1	-0.385475108	0.667	0.457	1
