# Supplementary material for: Single-cell transcriptome dissection of the toxic impact of Di (2-ethylhexyl) phthalate on primordial follicle assembly
Source: Theranostics. 2021 Mar 5;11(10):4992–5009. doi: 10.7150/thno.55006 (PMC7978297; doi:10.7150/thno.55006)
Supplement: Supplementary file 5 — Supplementary table 4: Result of differential gene expression analysis at early-stage of follicle formation in germ cells. [file thnov11p4992s5.csv]

Result of differential gene expression analysis with DEHP exposure at PD0
Gene	p_val	avg_logFC	pct.1	pct.2	p_val_adj
Tpt1	7.47E-274	-0.807366748	0.993	1	1.62E-269
Rps12	4.51E-261	-0.818025044	0.996	1	9.79E-257
Rpl31	4.90E-253	0.885361303	0.999	0.999	1.07E-248
Rpl12	4.53E-244	-0.7153919	0.995	1	9.84E-240
Rps10	4.03E-240	-0.665008085	0.999	1	8.76E-236
Uba52	2.97E-237	0.944670898	0.998	0.98	6.45E-233
Rps24	1.77E-233	-0.624462313	1	1	3.85E-229
Cul3	5.76E-229	-1.008677499	0.611	0.974	1.25E-224
Rpl23a	1.03E-226	0.758807633	1	0.999	2.25E-222
Rps21	6.42E-219	-0.65679847	0.998	1	1.40E-214
Gm42418	1.75E-218	-1.186912747	0.737	0.999	3.80E-214
Rpl35	1.24E-217	0.646171427	1	1	2.69E-213
Hbb-bt	2.98E-211	-0.909009831	0.677	0.999	6.48E-207
Rps17	4.41E-211	0.644011725	0.999	0.999	9.58E-207
Rpsa	2.67E-209	-0.630061429	0.996	1	5.79E-205
Eef1a1	1.12E-205	-0.49289258	1	1	2.44E-201
Rack1	3.49E-204	-0.643182113	0.961	0.999	7.58E-200
Ybx3	1.30E-200	-0.90119448	0.445	0.917	2.83E-196
Rps20	6.19E-191	-0.597663657	1	1	1.35E-186
Rpl41	3.59E-190	0.655072472	1	1	7.79E-186
Gkap1	2.20E-184	-0.718316174	0.87	0.988	4.78E-180
Rps27	2.08E-182	0.548628919	0.999	1	4.53E-178
Eef1b2	6.92E-178	-0.694688571	0.929	0.999	1.50E-173
Cox6a1	2.26E-176	0.781708555	0.989	0.936	4.91E-172
Rpl14	1.32E-173	0.448189444	0.999	1	2.88E-169
Csnk2a2	2.78E-172	-0.744204711	0.365	0.866	6.04E-168
Wdfy1	1.41E-171	-0.599148033	0.139	0.738	3.06E-167
Hbb-bs	6.20E-166	-0.531738709	0.999	1	1.35E-161
Rps23	1.70E-165	0.426862523	1	1	3.70E-161
Kif2a	4.93E-160	-0.753425511	0.59	0.927	1.07E-155
Rps19	1.60E-159	0.439464103	0.999	1	3.48E-155
Rps14	1.88E-159	0.421241809	1	1	4.08E-155
Mbd2	3.69E-157	-0.4442034	0.088	0.665	8.02E-153
Hnrnpa0	2.52E-148	-0.626278341	0.302	0.814	5.47E-144
Eid2	3.99E-146	-0.471839247	0.125	0.676	8.67E-142
Rpl23	1.14E-145	-0.337608432	1	1	2.47E-141
Rps18	3.43E-143	0.413476108	1	1	7.46E-139
Egln1	2.75E-142	-0.575633678	0.247	0.767	5.97E-138
Rps6	9.00E-142	0.393248747	1	0.999	1.95E-137
Snrpg	2.50E-140	0.591880418	0.995	0.978	5.43E-136
Rpl37a	1.56E-133	0.377983221	0.999	1	3.40E-129
Tcfl5	2.23E-129	-0.536503197	0.27	0.764	4.85E-125
Rpl28	3.44E-126	-0.404862316	0.994	1	7.47E-122
Rps27l	7.02E-126	0.427452815	0.996	0.996	1.52E-121
Sap30l	9.27E-126	-0.60108291	0.508	0.897	2.01E-121
Rpl27	5.99E-125	0.445310115	0.999	0.999	1.30E-120
Ube2m	1.22E-123	-0.647674305	0.557	0.928	2.66E-119
Brd1	2.20E-121	-0.529724904	0.254	0.733	4.78E-117
Tmsb10	2.37E-117	0.868029315	0.994	0.984	5.15E-113
Cct2	4.09E-117	-0.423139917	0.971	0.995	8.89E-113
Supt16	1.64E-116	-0.539577593	0.875	0.989	3.57E-112
Rpl13a	2.58E-116	0.631963942	0.901	0.841	5.60E-112
Wtip	7.89E-116	-0.375597098	0.152	0.66	1.71E-111
Rps3a1	1.22E-113	-0.294642121	1	1	2.65E-109
Car2	2.57E-113	-0.340638429	0.009	0.404	5.59E-109
Rpl5	1.96E-112	-0.375306926	0.991	1	4.26E-108
Copb2	3.27E-111	-0.464574151	0.901	0.988	7.10E-107
Cyhr1	5.94E-110	-0.445224602	0.259	0.734	1.29E-105
Rpl22	2.82E-109	-0.383946823	0.994	0.999	6.13E-105
mt-Nd3	6.62E-108	-1.053064617	0.738	0.85	1.44E-103
Smad4	8.00E-108	-0.527189879	0.352	0.778	1.74E-103
mt-Nd2	1.14E-107	-1.27335124	0.896	0.924	2.48E-103
Rpl4	3.13E-105	0.382264869	0.997	1	6.80E-101
Rab21	8.31E-104	-0.471401812	0.273	0.734	1.81E-99
Kcmf1	2.23E-102	-0.554579638	0.513	0.855	4.85E-98
Ranbp1	7.69E-102	0.438327488	0.986	0.978	1.67E-97
Ppp4c	2.13E-100	0.559264626	0.898	0.794	4.62E-96
Rps28	2.18E-100	0.375986228	1	1	4.74E-96
Slk	5.05E-100	-0.552243045	0.41	0.787	1.10E-95
mt-Nd6	1.48E-99	-0.277336304	0.08	0.528	3.21E-95
Usp7	7.19E-99	-0.546363135	0.506	0.85	1.56E-94
mt-Co2	1.09E-98	-1.178144888	0.956	0.966	2.36E-94
Rpl27a	2.56E-95	-0.284373776	1	1	5.55E-91
Pcbp2	9.52E-95	0.428210581	0.967	0.961	2.07E-90
Rcc2	2.24E-94	-0.481267353	0.361	0.783	4.86E-90
Atp5l	8.38E-92	0.439449581	0.984	0.988	1.82E-87
Rpl36	1.85E-91	0.356088991	0.999	0.997	4.02E-87
Samd1	2.22E-90	-0.304336557	0.125	0.554	4.83E-86
Ube2q1	8.15E-90	-0.485830486	0.503	0.855	1.77E-85
Rnaset2a	2.30E-89	0.704512345	0.92	0.837	5.00E-85
Rps15	4.44E-89	0.328630908	0.997	1	9.64E-85
Gm11808	1.53E-87	0.545054732	0.893	0.848	3.33E-83
Gm47283	1.55E-87	-0.44686929	0.328	0.743	3.37E-83
H1fx	2.43E-87	-0.565181773	0.682	0.92	5.28E-83
Rplp2	3.29E-87	0.309673922	0.999	1	7.14E-83
Hnrnpk	4.41E-87	0.505306747	0.982	0.953	9.58E-83
Cox7c	2.47E-86	0.312604342	1	0.999	5.36E-82
Cox4i1	5.14E-86	0.305053623	0.999	1	1.12E-81
Eef1g	1.99E-85	0.388727549	0.992	0.993	4.32E-81
mt-Nd4l	1.55E-84	-0.801036325	0.645	0.797	3.36E-80
Khdrbs3	6.34E-82	-0.281867723	0.131	0.549	1.38E-77
Larp1b	7.82E-82	-0.476672923	0.701	0.928	1.70E-77
Ube2d3	1.33E-81	0.372431696	0.995	0.996	2.88E-77
Erh	3.57E-81	0.431946198	0.958	0.938	7.76E-77
Cox6c	4.63E-80	0.351520065	0.999	1	1.01E-75
Rpl36al	6.12E-80	0.433654032	0.976	0.97	1.33E-75
Ryk	3.72E-79	-0.314260697	0.212	0.638	8.09E-75
Taf10	4.60E-79	-0.440581319	0.824	0.984	9.99E-75
Uqcrq	7.79E-79	0.451849642	0.969	0.972	1.69E-74
Hspa4	1.10E-78	-0.432434328	0.863	0.962	2.38E-74
Uqcr11	2.47E-77	0.388710634	0.983	0.992	5.37E-73
Morf4l1	3.47E-76	0.442572882	0.987	0.978	7.54E-72
Hsp90ab1	1.76E-75	-0.280770021	1	0.999	3.82E-71
Rpl30	3.87E-75	-0.462813939	0.987	0.989	8.41E-71
Dmwd	5.67E-75	-0.30911832	0.218	0.629	1.23E-70
Rock1	9.35E-75	-0.485690546	0.803	0.944	2.03E-70
Med28	1.03E-74	0.386747248	0.975	0.965	2.23E-70
Rbmxl2	1.19E-74	-0.441627817	0.444	0.797	2.59E-70
Dnajc2	1.91E-74	-0.356350002	0.92	0.986	4.14E-70
9-Mar	2.43E-74	-0.339564272	0.255	0.652	5.28E-70
Rnf17	1.29E-73	-0.435504313	0.759	0.93	2.80E-69
Axin1	1.34E-73	-0.379967849	0.328	0.714	2.90E-69
Rpl37	2.71E-73	0.272787456	0.999	1	5.90E-69
Rpl7	6.82E-73	-0.270532189	0.999	0.999	1.48E-68
Cox17	7.08E-73	0.476801844	0.942	0.928	1.54E-68
Ndufa3	1.47E-72	0.509008142	0.917	0.867	3.20E-68
Ndufs5	2.41E-72	0.356698606	0.993	0.989	5.24E-68
Rad21l	3.46E-72	-0.310800277	0.191	0.599	7.51E-68
Alyref	5.22E-72	-0.446306092	0.744	0.974	1.13E-67
Arfgef1	2.23E-71	-0.440385121	0.577	0.859	4.85E-67
Tmem147	3.83E-71	0.391119253	0.941	0.92	8.32E-67
Hnrnpd	5.92E-71	-0.437431965	0.563	0.885	1.29E-66
Lrrc42	1.46E-70	-0.39286485	0.795	0.963	3.18E-66
Oaz2	3.59E-70	0.496945188	0.815	0.703	7.81E-66
Ndufa2	1.11E-69	0.382201144	0.978	0.976	2.41E-65
Hspd1	2.33E-69	-0.293198251	0.981	0.999	5.05E-65
Qk	4.37E-69	-0.413280483	0.491	0.798	9.50E-65
Rnaset2b	5.31E-69	0.687947604	0.821	0.699	1.15E-64
Uqcr10	1.52E-68	0.439061098	0.946	0.921	3.31E-64
Sec61g	5.98E-68	0.412805952	0.983	0.988	1.30E-63
Nop10	3.12E-67	0.517888345	0.877	0.791	6.78E-63
Tmsb4x	7.82E-67	0.562548212	0.752	0.505	1.70E-62
Cox14	1.20E-66	0.416950738	0.936	0.908	2.60E-62
Ube2r2	2.70E-66	-0.41469908	0.632	0.9	5.86E-62
Ppp2r5c	6.54E-66	-0.311524106	0.301	0.694	1.42E-61
Sap18	6.68E-66	0.376370846	0.979	0.974	1.45E-61
Ubn1	2.22E-65	-0.424496546	0.744	0.936	4.83E-61
Mael	2.36E-65	0.336692205	0.986	0.993	5.13E-61
Mrps21	3.13E-65	0.477737845	0.899	0.877	6.81E-61
Minos1	1.47E-64	0.379144836	0.988	0.986	3.18E-60
Ranbp9	2.19E-64	-0.324340055	0.314	0.68	4.77E-60
Ppp1r14b	2.85E-64	-0.258689444	0.176	0.558	6.19E-60
1010001B22Rik	8.47E-64	0.303459633	0.316	0	1.84E-59
Anapc13	4.40E-63	0.475856264	0.896	0.835	9.56E-59
Tma7	4.45E-63	0.466231764	0.913	0.867	9.67E-59
Crls1	9.83E-63	-0.324005947	0.319	0.69	2.14E-58
Pcm1	1.08E-62	-0.424042559	0.731	0.901	2.35E-58
Prdx1	1.71E-62	0.432450898	1	0.999	3.71E-58
Ppp4r2	1.75E-62	-0.39807465	0.724	0.924	3.80E-58
Tlk1	2.02E-62	-0.395172774	0.493	0.795	4.39E-58
Cox6b1	2.60E-62	0.395805926	0.963	0.943	5.65E-58
Pfn1	4.80E-62	0.52170603	0.926	0.912	1.04E-57
Polr2l	1.46E-61	0.51014396	0.799	0.684	3.16E-57
Zfp91	1.51E-61	-0.400011699	0.711	0.893	3.28E-57
Npm3	1.59E-61	0.334052583	0.972	0.976	3.45E-57
Tra2b	1.74E-61	0.475992175	0.818	0.718	3.78E-57
Ofd1	3.97E-61	-0.39767051	0.763	0.935	8.62E-57
Ubr5	3.99E-61	-0.408147588	0.565	0.839	8.66E-57
Eif3g	1.04E-60	0.330368297	0.972	0.981	2.25E-56
Kpna2	2.88E-60	0.443724425	0.843	0.813	6.27E-56
Klhdc10	3.56E-60	-0.297304644	0.314	0.684	7.74E-56
Ube2s	1.22E-59	0.284387527	0.997	0.999	2.65E-55
Atxn2	1.56E-59	-0.294883696	0.244	0.591	3.40E-55
Rpl10a	3.78E-58	-0.268788883	0.999	1	8.21E-54
Cop1	4.86E-58	-0.345621141	0.454	0.762	1.06E-53
Zfp746	1.02E-57	-0.331518734	0.372	0.715	2.22E-53
Sppl3	2.63E-56	-0.281279843	0.337	0.691	5.72E-52
Lsm5	2.86E-56	0.355963349	0.957	0.969	6.22E-52
Bola2	3.02E-56	0.406664235	0.899	0.878	6.57E-52
Uqcc2	3.32E-56	0.327585382	0.995	0.988	7.22E-52
Cenpv	7.10E-56	-0.392800311	0.599	0.892	1.54E-51
Cirbp	1.04E-55	0.299387753	0.991	0.993	2.26E-51
Rsl24d1	2.29E-55	0.442154401	0.886	0.831	4.97E-51
Rbm39	2.42E-54	0.377224948	0.955	0.931	5.26E-50
Eif3m	7.76E-54	-0.332972478	0.85	0.963	1.69E-49
Ankrd40	2.36E-53	-0.30610655	0.36	0.696	5.12E-49
Csnk1g2	3.13E-53	-0.328035274	0.456	0.774	6.79E-49
Snrpb2	8.28E-53	0.447114712	0.909	0.85	1.80E-48
Eif3a	9.88E-53	-0.371928343	0.824	0.939	2.15E-48
Mpp6	1.16E-52	-0.352386454	0.701	0.908	2.52E-48
Nsa2	4.96E-52	-0.361398138	0.643	0.881	1.08E-47
Slc25a39	5.23E-52	-0.29550119	0.496	0.808	1.14E-47
mt-Co1	1.33E-51	-0.634868514	0.986	0.976	2.90E-47
Rps25	1.61E-51	0.272978059	0.996	1	3.50E-47
Ubl5	1.69E-51	0.348796157	0.957	0.97	3.67E-47
Lamtor5	1.95E-51	0.312171794	0.956	0.962	4.23E-47
Mprip	7.80E-51	-0.323172247	0.522	0.806	1.69E-46
Cox5b	8.97E-51	0.276783273	0.995	0.992	1.95E-46
1700018B24Rik	1.23E-50	0.369586093	0.924	0.913	2.67E-46
Calm2	1.64E-50	0.336015674	0.978	0.978	3.57E-46
Eif4enif1	1.79E-50	-0.363762712	0.554	0.787	3.90E-46
Marcksl1	5.05E-50	0.487821521	0.884	0.84	1.10E-45
Mrpl33	7.73E-50	0.374495261	0.96	0.943	1.68E-45
Ndufa1	1.02E-49	0.302587362	0.992	0.989	2.22E-45
Atp5j2	1.46E-49	0.282920624	0.997	0.999	3.17E-45
Larp4	1.66E-49	-0.336979266	0.561	0.797	3.60E-45
Polr2a	1.74E-49	-0.380837095	0.504	0.759	3.79E-45
Phb	3.90E-49	0.40467657	0.853	0.814	8.47E-45
Kmt5a	6.47E-49	-0.310149174	0.41	0.703	1.41E-44
mt-Co3	8.68E-49	-0.579197448	0.992	0.989	1.88E-44
Bloc1s1	2.68E-48	0.430748085	0.787	0.74	5.83E-44
Tmem259	2.88E-48	-0.269784059	0.323	0.653	6.26E-44
Sem1	3.14E-48	0.313225013	0.997	0.996	6.82E-44
Cct8	3.33E-48	-0.256398436	0.968	0.996	7.24E-44
Slirp	3.52E-48	0.406497642	0.846	0.802	7.64E-44
Wdr26	5.25E-48	-0.345815625	0.523	0.78	1.14E-43
Lsm7	7.92E-48	0.353180838	0.96	0.957	1.72E-43
Smc4	8.16E-48	-0.338433676	0.875	0.974	1.77E-43
Rps27rt	9.93E-48	0.428747366	0.862	0.832	2.16E-43
Ckap5	2.74E-47	-0.353550434	0.62	0.859	5.95E-43
AI314180	3.89E-47	-0.325806184	0.528	0.778	8.45E-43
Cul4b	5.44E-47	-0.326872119	0.627	0.856	1.18E-42
Ankrd11	1.90E-46	-0.382142873	0.493	0.725	4.12E-42
Uqcrc1	1.98E-46	0.302148972	0.943	0.943	4.30E-42
Rbbp4	2.25E-46	-0.295621135	0.741	0.93	4.89E-42
Tmem258	5.61E-46	0.33451259	0.96	0.951	1.22E-41
Fkbp1a	1.19E-45	0.319551591	0.952	0.943	2.58E-41
Snrpf	1.19E-45	0.299763802	0.987	0.981	2.59E-41
Ccdc73	1.20E-45	-0.393618246	0.909	0.963	2.61E-41
Dnajc21	1.50E-45	-0.294069397	0.906	0.981	3.25E-41
Actr10	3.89E-45	-0.283515234	0.675	0.896	8.45E-41
Fam193a	1.07E-44	-0.283169021	0.321	0.615	2.33E-40
Prdx2	3.60E-44	-0.285043264	0.256	0.603	7.81E-40
Ddx10	1.36E-43	-0.278210115	0.849	0.955	2.95E-39
Map4k4	3.59E-43	-0.364927146	0.528	0.755	7.79E-39
Zbtb10	3.85E-43	-0.297937241	0.41	0.703	8.36E-39
mt-Nd1	8.32E-43	0.552537537	0.991	0.923	1.81E-38
Tfrc	9.72E-43	-0.353010947	0.401	0.672	2.11E-38
Gclm	1.04E-42	-0.258764646	0.937	0.989	2.26E-38
Arpp19	1.05E-42	0.349113633	0.898	0.881	2.29E-38
Dhx36	1.22E-42	-0.322094415	0.642	0.85	2.66E-38
Txnl1	1.23E-42	-0.260512134	0.876	0.963	2.67E-38
Ppp2ca	1.53E-42	-0.314211685	0.689	0.916	3.33E-38
Ndufa5	1.70E-42	0.349192376	0.973	0.966	3.69E-38
Bptf	3.02E-42	-0.363182724	0.53	0.764	6.56E-38
Cops3	3.46E-42	-0.29158067	0.762	0.92	7.51E-38
Smdt1	4.32E-42	0.28812455	0.972	0.978	9.38E-38
Hectd1	4.61E-42	-0.340929594	0.691	0.909	1.00E-37
Spint2	5.18E-42	0.349296348	0.903	0.902	1.13E-37
Trim33	6.41E-42	-0.260092475	0.351	0.641	1.39E-37
Taf5	1.01E-41	-0.330322927	0.752	0.932	2.19E-37
Glrx3	2.08E-41	-0.276649944	0.879	0.981	4.52E-37
Rpl18a	3.19E-41	0.26183485	1	1	6.93E-37
Adh5	4.07E-41	-0.300340985	0.721	0.927	8.85E-37
H3f3a	4.34E-41	-0.283278545	0.956	0.995	9.43E-37
Romo1	5.17E-41	0.310152137	0.938	0.931	1.12E-36
Dnttip2	9.02E-41	-0.267620256	0.868	0.953	1.96E-36
Dnaja2	9.27E-41	-0.261423868	0.923	0.98	2.01E-36
mt-Nd4	1.08E-40	-0.518214416	0.952	0.946	2.36E-36
Mea1	2.16E-40	0.300552815	0.917	0.917	4.70E-36
R3hdm2	3.08E-40	-0.310467052	0.668	0.866	6.69E-36
Mrpl55	3.39E-40	0.28009459	0.915	0.92	7.37E-36
Pten	3.96E-40	-0.28730214	0.517	0.793	8.60E-36
Gpx1	4.74E-40	-0.325191734	0.214	0.537	1.03E-35
Timm13	6.54E-40	0.285626406	0.966	0.973	1.42E-35
Ap2s1	8.40E-40	0.334513504	0.87	0.841	1.83E-35
Kif3a	9.80E-40	-0.280276235	0.642	0.846	2.13E-35
Arf5	1.47E-39	0.280496591	0.953	0.958	3.19E-35
Fxr1	1.67E-39	-0.25266867	0.836	0.939	3.63E-35
Spire1	1.68E-39	-0.25330196	0.398	0.683	3.66E-35
Ndufs6	1.75E-39	0.268844556	0.972	0.969	3.80E-35
Mta1	2.53E-39	-0.284662365	0.441	0.722	5.49E-35
Myl12a	2.57E-39	0.309650119	0.909	0.901	5.58E-35
Psmb6	3.33E-39	0.272902982	0.967	0.967	7.24E-35
Ift74	6.90E-39	-0.301255824	0.567	0.822	1.50E-34
Afdn	9.56E-39	-0.321257045	0.683	0.888	2.08E-34
Naa38	1.43E-38	0.362262764	0.863	0.848	3.11E-34
Agfg1	1.50E-38	-0.287194452	0.498	0.768	3.27E-34
Ndufb6	2.36E-38	0.284466395	0.978	0.978	5.13E-34
Tomm7	2.96E-38	0.305327007	0.966	0.963	6.44E-34
Ap2m1	3.46E-38	0.33220864	0.865	0.829	7.51E-34
Mrpl54	3.70E-38	0.31688101	0.921	0.919	8.04E-34
Rmnd5a	6.38E-38	-0.253700141	0.428	0.706	1.39E-33
Ier3ip1	8.69E-38	0.380467094	0.84	0.786	1.89E-33
Wnk1	8.89E-38	-0.311361306	0.687	0.867	1.93E-33
Rock2	1.03E-37	-0.315871258	0.491	0.718	2.23E-33
Fbxw7	1.71E-37	-0.301614382	0.593	0.829	3.72E-33
Bud31	2.91E-37	0.329826265	0.857	0.859	6.33E-33
Mdn1	4.04E-37	-0.323475213	0.518	0.749	8.78E-33
Ppp3cb	5.09E-37	-0.284221722	0.533	0.787	1.11E-32
D8Ertd738e	8.21E-37	0.279999867	0.956	0.963	1.78E-32
Nop53	1.11E-36	0.387213945	0.764	0.709	2.41E-32
Nasp	1.89E-36	-0.277078039	0.822	0.928	4.11E-32
S100a8	6.61E-36	0.338399069	0.411	0.171	1.44E-31
Bclaf3	1.05E-35	-0.270402146	0.502	0.748	2.29E-31
Timm8b	1.11E-35	0.348607421	0.911	0.89	2.40E-31
Dnttip1	1.14E-35	-0.274430392	0.682	0.898	2.48E-31
Usmg5	1.28E-35	0.327925111	0.951	0.936	2.78E-31
Anapc11	2.20E-35	0.313309741	0.911	0.897	4.77E-31
Cops9	2.40E-35	0.314149984	0.934	0.923	5.21E-31
Skp1a	2.41E-35	0.398658012	0.978	0.958	5.23E-31
Ssr4	2.85E-35	0.282991624	0.948	0.938	6.19E-31
Odc1	3.34E-35	-0.275151607	0.826	0.962	7.25E-31
2810474O19Rik	5.13E-35	-0.288866298	0.529	0.747	1.11E-30
Dnajc19	1.05E-34	0.288327595	0.943	0.944	2.27E-30
Rbx1	1.28E-34	0.257583473	0.978	0.981	2.77E-30
Sbno1	1.93E-34	-0.278042552	0.771	0.907	4.18E-30
Dhx40	3.57E-34	-0.273128518	0.657	0.847	7.76E-30
Mrpl52	4.91E-34	0.28884941	0.945	0.955	1.07E-29
Mien1	5.59E-34	0.296249115	0.935	0.955	1.21E-29
Pak2	6.29E-34	-0.301234195	0.641	0.832	1.37E-29
Ndufa11	6.74E-34	0.269417211	0.982	0.977	1.46E-29
Asxl1	1.06E-33	-0.256819223	0.465	0.711	2.30E-29
Usp16	1.33E-33	-0.292243155	0.704	0.851	2.89E-29
Mycbp	2.35E-33	0.298945988	0.954	0.95	5.10E-29
Cks2	2.85E-33	0.278102727	0.993	0.992	6.19E-29
Higd1a	3.19E-33	0.343295446	0.904	0.882	6.93E-29
Mrpl57	5.47E-33	0.296601517	0.885	0.869	1.19E-28
Spcs1	6.63E-33	0.286754887	0.853	0.862	1.44E-28
Calr	1.11E-32	-0.290101831	0.893	0.961	2.42E-28
Smchd1	1.29E-32	-0.288646191	0.712	0.885	2.79E-28
Id1	1.36E-32	-0.336407573	0.958	0.986	2.95E-28
Sdad1	1.37E-32	-0.257598948	0.659	0.866	2.99E-28
0610010K14Rik	1.51E-32	0.27610234	0.85	0.864	3.28E-28
Ddx6	4.04E-32	-0.250314618	0.541	0.759	8.78E-28
Pmpcb	5.92E-32	-0.250610931	0.678	0.852	1.29E-27
Psmb7	6.36E-32	0.271747468	0.939	0.923	1.38E-27
Ndufa13	8.16E-32	0.283063486	0.917	0.9	1.77E-27
Wapl	8.45E-32	-0.275248606	0.672	0.859	1.84E-27
Gmps	1.06E-31	-0.2539615	0.715	0.874	2.31E-27
Ftl1	2.28E-31	0.329681229	0.995	0.997	4.95E-27
Coq8a	2.44E-31	-0.275648509	0.656	0.856	5.30E-27
Ndufv3	2.54E-31	0.337540999	0.853	0.829	5.52E-27
Gna11	2.61E-31	-0.256176408	0.733	0.879	5.66E-27
Ccdc88a	4.47E-31	-0.29132252	0.47	0.683	9.72E-27
Ndufa12	6.47E-31	0.28802899	0.966	0.965	1.41E-26
Rif1	7.09E-31	-0.361217387	0.744	0.833	1.54E-26
Rad50	7.49E-31	-0.282809947	0.812	0.907	1.63E-26
mt-Nd5	1.82E-30	-0.429356155	0.758	0.79	3.96E-26
Rpl36a	3.70E-30	0.250429783	0.995	0.997	8.03E-26
mt-Atp6	3.76E-30	-0.423534451	0.99	0.972	8.18E-26
Bms1	4.56E-30	-0.253265605	0.598	0.813	9.92E-26
Scaper	5.41E-30	-0.275784497	0.664	0.829	1.18E-25
Nutf2	5.76E-30	0.328639236	0.485	0.305	1.25E-25
Spata5	8.57E-30	-0.252879279	0.849	0.95	1.86E-25
Macf1	1.94E-29	-0.287248204	0.54	0.752	4.22E-25
Usp50	2.85E-29	0.355679727	0.568	0.423	6.19E-25
Ndufa6	2.90E-29	0.26705379	0.988	0.991	6.30E-25
Ldhb	4.55E-29	0.58357885	0.772	0.675	9.89E-25
Sod1	7.45E-29	0.268824616	0.91	0.871	1.62E-24
Tex15	8.00E-29	-0.355987151	0.942	0.981	1.74E-24
Arid4b	1.18E-28	-0.270631939	0.648	0.795	2.55E-24
Vkorc1	2.25E-28	0.280706022	0.968	0.963	4.89E-24
Casp8ap2	8.99E-28	-0.266013719	0.498	0.696	1.95E-23
Drap1	1.42E-27	-0.255012111	0.829	0.965	3.08E-23
Hsp90b1	2.38E-27	-0.308509972	0.85	0.882	5.17E-23
Rb1cc1	3.76E-27	-0.271491663	0.563	0.725	8.17E-23
Grcc10	7.44E-27	0.329816748	0.546	0.415	1.62E-22
Lgmn	7.45E-27	0.317708885	0.485	0.327	1.62E-22
Emc7	8.78E-27	0.291116352	0.815	0.824	1.91E-22
Ssr2	1.11E-26	0.284459778	0.932	0.934	2.40E-22
Psmg4	1.17E-26	0.25061576	0.911	0.913	2.54E-22
Hnrnpdl	2.77E-26	0.251647772	0.953	0.928	6.01E-22
mt-Cytb	2.79E-26	-0.397524194	0.977	0.951	6.05E-22
Gtsf1	2.90E-26	0.399922666	0.858	0.816	6.31E-22
Eloc	3.72E-26	0.25937756	0.936	0.925	8.07E-22
Hypk	6.93E-26	0.307687877	0.822	0.805	1.51E-21
Cecr2	5.03E-25	-0.250238335	0.588	0.793	1.09E-20
Morf4l2	5.78E-25	0.336437472	0.765	0.752	1.26E-20
H2afj	7.82E-25	0.290039265	0.796	0.77	1.70E-20
Zfp787	8.81E-25	0.326127957	0.669	0.604	1.91E-20
Zfp518a	9.50E-25	-0.258234226	0.748	0.875	2.06E-20
Gm10076	1.16E-24	0.28926684	0.775	0.748	2.51E-20
Luc7l3	1.24E-24	-0.250424041	0.687	0.817	2.69E-20
4930447C04Rik	1.25E-24	-0.252191327	0.836	0.934	2.73E-20
Lgals1	2.35E-24	0.303848666	0.399	0.221	5.12E-20
Ptp4a1	3.06E-24	0.35041928	0.648	0.57	6.65E-20
Map1lc3a	1.34E-23	0.254969103	0.875	0.885	2.90E-19
Ybx2	1.97E-23	-0.251316097	0.742	0.955	4.28E-19
Sf3b4	5.43E-23	0.274218488	0.753	0.752	1.18E-18
Golga4	6.72E-23	-0.254735617	0.703	0.843	1.46E-18
Eif4a1	8.51E-23	0.256146503	0.999	0.996	1.85E-18
Eif4ebp1	3.60E-22	0.339862227	0.799	0.799	7.81E-18
Ap3s1	7.57E-22	0.28257688	0.776	0.771	1.64E-17
Zfand6	9.49E-22	0.256143666	0.825	0.835	2.06E-17
Wdr89	1.58E-21	0.301233305	0.762	0.738	3.42E-17
Btg1	2.82E-21	0.31744541	0.595	0.526	6.14E-17
Tuba1b	3.42E-21	0.378304774	0.774	0.749	7.44E-17
Rhox1	1.50E-20	0.264180304	0.883	0.877	3.25E-16
Fmr1nb	1.58E-20	0.312568658	0.861	0.833	3.43E-16
Qrich1	7.27E-20	0.258763406	0.762	0.718	1.58E-15
0610012G03Rik	8.52E-20	0.322791718	0.752	0.745	1.85E-15
Arf6	1.01E-19	0.254308481	0.738	0.751	2.18E-15
Ube2w	1.27E-19	0.31100432	0.783	0.734	2.77E-15
Malat1	1.66E-19	0.581770384	0.83	0.756	3.60E-15
Cox7b	1.67E-19	0.264849094	0.88	0.886	3.63E-15
Gm26917	2.22E-18	0.271327309	0.496	0.363	4.83E-14
Tspan13	3.32E-18	0.25682458	0.809	0.814	7.21E-14
Tomm6	3.39E-18	0.295980042	0.651	0.615	7.37E-14
Son	6.97E-18	0.267128859	0.836	0.791	1.51E-13
Psmc1	9.73E-18	0.265082983	0.851	0.847	2.11E-13
Get4	4.62E-17	0.270667058	0.708	0.726	1.00E-12
Ubl7	7.62E-17	0.260996558	0.683	0.675	1.66E-12
Eif3j1	8.28E-17	0.257109916	0.812	0.809	1.80E-12
Kat2a	8.73E-17	0.274127598	0.617	0.579	1.90E-12
Insig1	1.20E-16	0.434380375	0.657	0.636	2.60E-12
Commd4	7.80E-16	0.251035349	0.813	0.814	1.69E-11
Gm364	9.35E-16	0.332209054	0.69	0.612	2.03E-11
Gc	1.40E-15	0.333416328	0.657	0.625	3.04E-11
Hmga1b	1.42E-15	0.2763217	0.448	0.35	3.09E-11
Arl2	2.59E-15	0.270965864	0.662	0.644	5.63E-11
Ndufb2	3.75E-15	0.280737557	0.774	0.787	8.16E-11
Dppa3	4.34E-14	0.331175299	0.966	0.931	9.42E-10
Aig1	7.32E-14	0.294078187	0.707	0.706	1.59E-09
Pin4	1.50E-13	0.250117146	0.87	0.864	3.27E-09
Rbakdn	1.61E-13	0.305740201	0.624	0.566	3.49E-09
Reg2	6.22E-13	0.251397973	0.454	0.369	1.35E-08
Hist1h2ap	1.80E-12	0.336487895	0.403	0.331	3.91E-08
Hexa	4.97E-12	0.264158975	0.602	0.587	1.08E-07
Cox6b2	7.70E-11	0.304292972	0.535	0.503	1.67E-06
Mphosph6	8.35E-11	0.256580546	0.759	0.766	1.81E-06
Marf1	1.57E-10	0.357233115	0.705	0.737	3.42E-06
Tmem9	1.72E-10	0.256183093	0.571	0.557	3.75E-06
Actb	2.04E-10	0.368507737	0.946	0.973	4.43E-06
H1f0	3.39E-10	0.299947139	0.738	0.771	7.37E-06
Id2	9.17E-10	0.262907974	0.861	0.856	1.99E-05
Tsc22d3	1.21E-09	0.256101868	0.753	0.757	2.62E-05
Gm47448	7.23E-09	0.255691939	0.461	0.416	0.000157119
Tcl1	1.45E-08	0.284720267	0.597	0.572	0.000315047
D10Wsu102e	1.63E-07	-0.288208106	0.759	0.897	0.003548285
Hist1h1e	0.000173215	0.268903282	0.466	0.496	1
Slc39a1	0.00901796	0.252951696	0.366	0.389	1
Rpgrip1	0.334607875	0.389213898	0.522	0.659	1
Result of differential gene expression analysis with DEHP exposure at PD3
Gene	p_val	avg_logFC	pct.1	pct.2	p_val_adj
S100a9	3.9102E-210	0.505655038	0.636	0.002	8.4957E-206
S100a8	6.7159E-200	0.451014841	0.598	0.001	1.4592E-195
Camp	8.253E-142	0.282779868	0.417	0	1.7931E-137
Car2	2.1464E-99	0.298293013	0.318	0.002	4.66348E-95
Hist2h2aa1	2.28764E-89	0.268508077	0.394	0.015	4.97035E-85
Grcc10	3.17651E-80	0.527067255	0.795	0.121	6.90161E-76
Gm42418	1.65964E-77	-2.982846343	0.667	0.99	3.60589E-73
Psap	1.43555E-72	0.429453577	0.758	0.124	3.11902E-68
Gm364	5.55395E-71	0.639656913	0.818	0.151	1.20671E-66
Nutf2	1.08511E-67	0.391180411	0.735	0.122	2.35762E-63
Ppp4c	1.39307E-67	0.706467488	0.909	0.213	3.02672E-63
Usp50	8.28262E-67	0.420802086	0.735	0.125	1.79957E-62
Gm33301	2.20806E-66	0.321978223	0.47	0.045	4.79746E-62
Atp6ap1	5.01325E-63	0.363690489	0.689	0.115	1.08923E-58
Bzw2	8.80074E-63	0.397945602	0.629	0.097	1.91214E-58
Tmem205	1.96904E-61	0.281630113	0.477	0.052	4.27813E-57
Gm10076	1.18288E-60	0.673136923	0.886	0.214	2.57005E-56
Hmga1b	3.1534E-60	0.362294518	0.705	0.127	6.85138E-56
2510039O18Rik	3.2204E-59	0.285649706	0.598	0.09	6.99697E-55
Phpt1	3.76804E-58	0.267970336	0.515	0.066	8.18683E-54
Zp2	6.2E-58	0.277431519	0.576	0.084	1.34707E-53
Hist1h2ap	1.39436E-57	0.344217295	0.462	0.053	3.02953E-53
Gpaa1	5.71069E-57	0.394793909	0.682	0.127	1.24076E-52
Gm2000	6.86839E-57	0.258429249	0.75	0.144	1.49229E-52
Dynlt1a	1.54366E-55	0.285823748	0.614	0.104	3.35392E-51
Rec114	5.65423E-55	0.366730596	0.788	0.171	1.22849E-50
Stt3a	7.01636E-55	0.294697757	0.795	0.164	1.52444E-50
Copz1	1.82895E-54	0.26942453	0.705	0.133	3.97377E-50
Snhg11	7.38096E-54	0.299147987	0.386	0.037	1.60366E-49
Uba52	6.45784E-53	0.947425786	1	0.607	1.4031E-48
Ddx47	1.72897E-52	0.252125722	0.621	0.109	3.75653E-48
Glmp	3.31676E-52	0.307566706	0.659	0.123	7.20633E-48
Crlf2	8.95583E-52	0.388317777	0.75	0.164	1.94583E-47
Slirp	5.1522E-50	0.452167318	0.902	0.239	1.11942E-45
Itfg1	4.05146E-49	0.341671666	0.72	0.162	8.8026E-45
Ptpn18	6.22664E-49	0.374444824	0.652	0.129	1.35286E-44
Spcs1	2.24953E-48	0.570349878	0.917	0.267	4.88756E-44
Asnsd1	2.35414E-48	0.277942226	0.826	0.196	5.11483E-44
Degs1	3.22352E-48	0.265313826	0.659	0.133	7.00374E-44
Asna1	4.15801E-48	0.429428204	0.826	0.214	9.0341E-44
Nubp1	1.12778E-47	0.257795336	0.667	0.137	2.45032E-43
Ttc14	1.79504E-47	0.341759042	0.523	0.083	3.90009E-43
Pcbd2	4.16268E-47	0.328979629	0.742	0.172	9.04425E-43
4933434E20Rik	3.12197E-46	0.30404692	0.742	0.172	6.78311E-42
Cox6a1	3.58935E-46	0.929567982	1	0.527	7.79858E-42
Sult1c1	4.95534E-46	0.267857643	0.538	0.094	1.07665E-41
Slc35b1	5.6729E-46	0.303004263	0.712	0.162	1.23255E-41
Ubl4a	1.53629E-45	0.322303319	0.773	0.188	3.33789E-41
Alg1	3.15058E-45	0.30267693	0.682	0.149	6.84528E-41
Hint2	3.27061E-45	0.459120916	0.841	0.223	7.10606E-41
BC004004	4.5192E-45	0.315763132	0.735	0.176	9.81887E-41
Rpl35	5.29553E-45	0.626154088	1	0.947	1.15056E-40
Ogt	6.82935E-45	0.365405181	0.561	0.104	1.48381E-40
Pigu	7.06923E-45	0.254468442	0.409	0.055	1.53593E-40
Minpp1	7.30651E-45	0.270434683	0.621	0.126	1.58748E-40
Ppp2r3d	8.57741E-45	0.309532301	0.705	0.164	1.86361E-40
Snrnp25	8.61117E-45	0.328504292	0.773	0.195	1.87095E-40
Ift22	2.31905E-44	0.272792038	0.667	0.143	5.03859E-40
Hcst	3.11202E-44	0.271514615	0.553	0.104	6.76148E-40
Rpl14	3.77193E-44	0.585064666	1	0.93	8.19528E-40
Mrpl37	5.99561E-44	0.287025703	0.636	0.137	1.30267E-39
Trappc2	7.74963E-44	0.480540915	0.856	0.239	1.68376E-39
Yipf4	7.86564E-44	0.271688936	0.75	0.177	1.70897E-39
Nbdy	9.775E-44	0.284944201	0.712	0.164	2.12381E-39
Smim7	1.07698E-43	0.365789295	0.811	0.214	2.33995E-39
Rpl31	1.75671E-43	0.756515486	1	0.743	3.8168E-39
Rpp30	1.80862E-43	0.273163963	0.818	0.207	3.92958E-39
Amz2	3.39183E-43	0.259945948	0.636	0.138	7.36942E-39
Bloc1s1	4.18062E-43	0.366379646	0.856	0.236	9.08323E-39
Lrrc41	4.60761E-43	0.291649965	0.705	0.161	1.00109E-38
Setd4	1.04779E-42	0.331835693	0.697	0.161	2.27654E-38
Ctsd	2.36629E-42	0.554520364	0.947	0.287	5.14124E-38
Ebpl	2.77038E-42	0.257807019	0.72	0.174	6.01921E-38
Emc10	2.82072E-42	0.350325797	0.78	0.203	6.12858E-38
Atp6ap2	2.90486E-42	0.289341092	0.735	0.172	6.3114E-38
Tmem9	3.96683E-42	0.266328643	0.621	0.132	8.61872E-38
Tbcc	9.1972E-42	0.253473962	0.606	0.127	1.99828E-37
Lman2l	1.35861E-41	0.259281917	0.621	0.131	2.95186E-37
Ccdc61	1.9128E-41	0.257764983	0.75	0.186	4.15593E-37
Naa38	2.23517E-41	0.554493646	0.932	0.326	4.85635E-37
Rpl13a	6.0542E-41	0.70793271	0.955	0.374	1.3154E-36
Sf3a2	1.13805E-40	0.320184703	0.697	0.174	2.47264E-36
Nop10	2.13399E-40	0.658225098	0.97	0.35	4.63652E-36
BC005561	2.3651E-40	0.533230038	0.515	0.099	5.13866E-36
Guk1	2.84194E-40	0.271406208	0.788	0.212	6.17468E-36
Tra2b	6.05728E-40	0.329595906	0.78	0.211	1.31607E-35
Napa	7.82864E-40	0.301443482	0.765	0.206	1.70093E-35
Tmem59	9.92356E-40	0.433187569	0.848	0.249	2.15609E-35
Rfc2	1.5631E-39	0.278556382	0.758	0.197	3.39614E-35
Polr2l	2.01349E-39	0.497388029	0.939	0.317	4.37472E-35
Tex264	2.10081E-39	0.380816448	0.75	0.205	4.56442E-35
Cox6b2	3.02747E-39	0.341890421	0.818	0.229	6.57779E-35
Tomm6	3.16136E-39	0.37804753	0.788	0.218	6.86868E-35
Oaz2	4.71659E-39	0.296109243	0.75	0.21	1.02477E-34
Tsc22d3	8.91262E-39	0.376333196	0.712	0.18	1.93644E-34
Ier3ip1	1.65379E-38	0.455205297	0.848	0.253	3.59319E-34
Tmem208	3.00226E-38	0.267585277	0.72	0.188	6.52301E-34
Bckdk	3.38886E-38	0.25400116	0.705	0.18	7.36299E-34
Immp1l	5.77587E-38	0.428330453	0.924	0.304	1.25492E-33
Rps12	1.28743E-37	-0.813387642	1	0.968	2.7972E-33
Cox4i1	1.4217E-37	0.613102522	1	0.854	3.08893E-33
Pole4	2.40917E-37	0.270707412	0.864	0.257	5.23441E-33
Tecr	5.1594E-37	0.30475965	0.811	0.24	1.12098E-32
Rps19	8.96612E-37	0.53119111	1	0.942	1.94807E-32
Rpl23a	9.1823E-37	0.598951987	1	0.85	1.99504E-32
Cmc2	1.04738E-36	0.298273174	0.841	0.249	2.27564E-32
Fmr1nb	1.95284E-36	0.480216728	0.788	0.228	4.24293E-32
Fkbp8	2.44305E-36	0.339167264	0.886	0.282	5.30801E-32
Rpp21	3.20603E-36	0.414363552	0.924	0.315	6.96575E-32
Pigs	3.85644E-36	0.255028452	0.568	0.127	8.37888E-32
Phb	3.88328E-36	0.420850837	0.932	0.321	8.4372E-32
Rpn2	4.22009E-36	0.396945279	0.841	0.255	9.16898E-32
Cd9	4.84423E-36	0.305732496	0.712	0.188	1.05251E-31
Tsfm	5.55975E-36	0.263827547	0.795	0.233	1.20797E-31
Sf3b4	6.60523E-36	0.334665084	0.697	0.192	1.43512E-31
Bud31	6.61395E-36	0.454101545	0.894	0.3	1.43701E-31
Tpt1	8.49041E-36	-0.760434178	1	0.942	1.84471E-31
Mrps21	8.80102E-36	0.555737769	0.97	0.369	1.9122E-31
Rps27rt	1.04245E-35	0.456929234	0.909	0.302	2.26493E-31
Ppp1r11	1.22521E-35	0.339888957	0.811	0.24	2.66202E-31
Arl2	1.65243E-35	0.343543953	0.856	0.268	3.59022E-31
Rps14	2.67619E-35	0.485196463	1	0.958	5.81456E-31
Selenoh	3.76083E-35	0.406117377	0.833	0.257	8.17115E-31
Dusp9	4.94083E-35	0.322491215	0.598	0.144	1.07349E-30
Cox6c	5.38595E-35	0.643828185	1	0.818	1.1702E-30
Mgst3	5.38841E-35	0.325278115	0.765	0.223	1.17074E-30
Rab11b	8.46773E-35	0.313511952	0.924	0.312	1.83978E-30
Tm2d1	1.14122E-34	0.319130834	0.871	0.275	2.47954E-30
Ddost	1.51886E-34	0.388358801	0.924	0.299	3.30003E-30
Ndufb2	1.74349E-34	0.550030121	0.962	0.369	3.78809E-30
Mrps36	2.06421E-34	0.263385882	0.902	0.282	4.48492E-30
Cebpzos	3.37396E-34	0.267103492	0.886	0.284	7.33061E-30
Trappc2l	3.53529E-34	0.37285863	0.902	0.304	7.68111E-30
Cpeb1	4.13314E-34	0.326663384	0.909	0.29	8.98006E-30
Elp5	1.58085E-33	0.265223777	0.818	0.249	3.43471E-29
H2afj	2.13002E-33	0.505553644	0.886	0.306	4.6279E-29
Ap3s1	3.02319E-33	0.31483344	0.894	0.304	6.56849E-29
0610010K14Rik	4.65226E-33	0.428850726	0.848	0.287	1.0108E-28
Mael	4.8087E-33	0.647112822	0.939	0.375	1.04479E-28
Mrpl28	6.19573E-33	0.321705488	0.886	0.292	1.34615E-28
Ndufs8	9.02675E-33	0.271224623	0.818	0.259	1.96124E-28
Ccdc12	1.16886E-32	0.352996942	0.788	0.255	2.53957E-28
Crabp1	1.26152E-32	0.35311937	0.667	0.184	2.74092E-28
Cox6b1	1.47673E-32	0.674047811	1	0.527	3.20849E-28
Psma1	3.32047E-32	0.340593534	0.871	0.288	7.21439E-28
Iah1	3.6483E-32	0.349448634	0.871	0.294	7.92666E-28
Edem2	4.68005E-32	0.260545438	0.72	0.21	1.01683E-27
Rhox1	7.77095E-32	0.323849966	0.833	0.26	1.68839E-27
Ssr2	1.27689E-31	0.601787578	0.955	0.369	2.77431E-27
Rbakdn	1.35793E-31	0.404065516	0.871	0.301	2.95038E-27
Mrps11	1.51277E-31	0.254657656	0.735	0.225	3.2868E-27
Map1lc3a	1.53534E-31	0.39641167	0.939	0.343	3.33584E-27
Spint2	2.06007E-31	0.512650381	0.871	0.308	4.47591E-27
Marcksl1	8.25565E-31	0.454034729	0.894	0.317	1.7937E-26
Tex12	8.95541E-31	0.343358088	0.871	0.286	1.94574E-26
Fkbp2	1.4585E-30	0.469129395	0.902	0.33	3.16888E-26
Emc4	1.50294E-30	0.251386339	0.773	0.24	3.26543E-26
Tex101	2.33166E-30	0.667678633	0.644	0.192	5.06601E-26
Nktr	2.72769E-30	0.270941277	0.614	0.162	5.92646E-26
Rps27	4.47265E-30	0.510550813	1	0.934	9.71773E-26
Tmem147	9.98091E-30	0.519865908	0.947	0.381	2.16855E-25
Tmem106c	1.00017E-29	0.312329608	0.826	0.262	2.17307E-25
Lage3	1.2554E-29	0.43055494	0.909	0.345	2.72761E-25
Ube2w	1.28947E-29	0.329945943	0.924	0.33	2.80163E-25
Polr3k	1.31532E-29	0.28066048	0.909	0.32	2.8578E-25
Erh	1.44665E-29	0.496400761	0.939	0.383	3.14314E-25
2410015M20Rik	1.72766E-29	0.366736911	0.985	0.377	3.7537E-25
Higd2a	2.13259E-29	0.422988582	0.962	0.371	4.63348E-25
Ndufv3	2.33605E-29	0.357588466	0.955	0.356	5.07553E-25
Eif4a2	3.0071E-29	0.414617518	0.856	0.302	6.53352E-25
Fam96b	3.97264E-29	0.253675486	0.841	0.288	8.63135E-25
Commd1	5.22347E-29	0.321517978	0.947	0.343	1.1349E-24
Dad1	5.41983E-29	0.619412298	0.992	0.539	1.17757E-24
Lamtor4	5.52546E-29	0.306932514	0.879	0.31	1.20052E-24
Rps23	7.6183E-29	0.424105979	1	0.973	1.65523E-24
BC031181	8.01786E-29	0.326542377	0.894	0.322	1.74204E-24
Commd4	8.60454E-29	0.335719388	0.947	0.351	1.86951E-24
Cycs	1.0049E-28	0.348667827	0.864	0.316	2.18334E-24
Nudt21	1.04006E-28	0.416731469	0.947	0.365	2.25974E-24
Hcfc1r1	1.05891E-28	0.338445746	0.886	0.311	2.3007E-24
Ndufa3	1.31821E-28	0.569167421	0.977	0.424	2.86408E-24
Ndufb9	1.79575E-28	0.622849809	0.985	0.519	3.90163E-24
Tma7	2.43721E-28	0.513024481	0.962	0.421	5.29532E-24
Ap2s1	2.85293E-28	0.361462925	0.955	0.367	6.19855E-24
Bola1	3.67727E-28	0.25631093	0.735	0.239	7.98961E-24
Pfn1	3.863E-28	0.621219666	0.977	0.475	8.39314E-24
Pole3	4.05293E-28	0.268439127	0.856	0.294	8.80579E-24
Tmbim4	4.88543E-28	0.287114158	0.818	0.276	1.06146E-23
Snrpb2	5.85213E-28	0.404651359	0.955	0.366	1.27149E-23
Atp5l	6.56037E-28	0.577208119	1	0.635	1.42537E-23
Tubb2b	6.67495E-28	0.263720465	0.614	0.172	1.45027E-23
Mtdh	6.8245E-28	0.251194559	0.856	0.286	1.48276E-23
1700018B24Rik	8.7728E-28	0.370727115	0.902	0.331	1.90607E-23
Anapc13	1.71399E-27	0.473788261	0.932	0.386	3.724E-23
Sdhaf4	1.90935E-27	0.280037254	0.902	0.328	4.14845E-23
mt-Nd1	1.97568E-27	0.855829409	0.985	0.857	4.29255E-23
Cst3	2.93289E-27	0.588070085	0.97	0.422	6.37229E-23
Ap2m1	3.00998E-27	0.416259723	0.924	0.375	6.53978E-23
Dbi	3.80848E-27	0.366698838	0.894	0.338	8.27469E-23
Rps20	4.22088E-27	-0.566064325	1	0.983	9.1707E-23
Mien1	5.6714E-27	0.512988075	0.97	0.417	1.23222E-22
Myl12a	5.82378E-27	0.43921682	0.962	0.398	1.26533E-22
Rnaset2a	7.38321E-27	0.649736468	0.977	0.519	1.60415E-22
Mrps16	7.84752E-27	0.268782416	0.818	0.285	1.70503E-22
Selenow	8.39218E-27	0.333059237	0.856	0.292	1.82337E-22
Snf8	9.00837E-27	0.339790127	0.962	0.366	1.95725E-22
Cspg5	1.01712E-26	0.380796502	0.795	0.279	2.2099E-22
Tspan13	1.339E-26	0.349132228	0.826	0.296	2.90925E-22
Ube2g1	1.49095E-26	0.293965381	0.902	0.326	3.23939E-22
Rabac1	1.55251E-26	0.351995405	0.909	0.344	3.37314E-22
Ndufb3	1.87996E-26	0.282283274	0.939	0.345	4.08458E-22
Mrps26	3.05023E-26	0.271713799	0.72	0.237	6.62725E-22
Cox14	3.39225E-26	0.527131498	0.97	0.446	7.37034E-22
Uqcr11	3.42162E-26	0.589909315	1	0.641	7.43415E-22
Impdh2	4.41441E-26	0.312412103	0.856	0.318	9.5912E-22
Ergic3	6.77751E-26	0.482830542	0.939	0.399	1.47255E-21
Dctn3	7.47218E-26	0.286792311	0.864	0.322	1.62348E-21
Arf5	9.58621E-26	0.499806137	0.97	0.458	2.0828E-21
Cope	1.2995E-25	0.307494862	0.871	0.332	2.82342E-21
Rps27l	1.30877E-25	0.562157883	1	0.66	2.84357E-21
Dusp12	1.45078E-25	0.287248466	0.864	0.314	3.15211E-21
Lamtor2	1.5612E-25	0.336327395	0.962	0.394	3.39203E-21
Atp6v0e	2.62241E-25	0.332273339	0.909	0.342	5.6977E-21
Ddrgk1	3.28296E-25	0.264333833	0.902	0.328	7.13288E-21
Xdh	3.54792E-25	0.346581061	0.75	0.261	7.70857E-21
Rnaset2b	3.68768E-25	0.511049119	0.902	0.377	8.01223E-21
Mrps18c	4.13782E-25	0.330411226	0.939	0.375	8.99025E-21
Atp6v0b	4.15921E-25	0.54160397	0.917	0.391	9.03672E-21
Rpa2	5.88159E-25	0.25301328	0.848	0.306	1.27789E-20
Rpl41	6.028E-25	0.432791388	1	0.977	1.3097E-20
Dpy30	7.16255E-25	0.279092384	0.871	0.332	1.55621E-20
Rps10	8.64119E-25	-0.490888536	1	0.966	1.87747E-20
Cox7a2	9.33845E-25	0.510793552	1	0.672	2.02896E-20
H1f0	1.53762E-24	0.46546794	0.614	0.199	3.34078E-20
Med28	1.53887E-24	0.550627336	0.992	0.523	3.34351E-20
Ssr4	1.54343E-24	0.328474513	0.932	0.361	3.35341E-20
Sec11a	1.684E-24	0.363024133	0.886	0.336	3.65882E-20
Minos1	2.02119E-24	0.634684743	0.977	0.524	4.39145E-20
Sap18	2.60837E-24	0.537135308	0.992	0.552	5.66721E-20
Timm13	2.68731E-24	0.467941966	0.97	0.428	5.83871E-20
Edf1	3.683E-24	0.428971153	0.962	0.429	8.00206E-20
Bola2	3.96962E-24	0.397616655	0.97	0.408	8.6248E-20
Malat1	9.03695E-24	0.756847579	0.78	0.337	1.96346E-19
Rps18	1.17948E-23	0.412572206	1	0.899	2.56265E-19
Tspan3	1.3442E-23	0.270860982	0.705	0.239	2.92054E-19
Lsm7	1.34926E-23	0.469249065	0.977	0.438	2.93154E-19
Tmem258	2.94134E-23	0.471354245	1	0.489	6.39065E-19
Ndufs5	3.02903E-23	0.492913456	1	0.626	6.58118E-19
Laptm4a	4.57316E-23	0.385020074	0.962	0.401	9.9361E-19
Lsm4	8.16515E-23	0.520204029	1	0.592	1.77404E-18
Ubl5	1.0887E-22	0.506698208	0.992	0.501	2.36543E-18
A430005L14Rik	1.29705E-22	0.27999523	0.742	0.272	2.8181E-18
Tuba1b	1.67819E-22	0.287702242	0.909	0.359	3.6462E-18
Mrpl54	1.92521E-22	0.373029852	0.962	0.412	4.18291E-18
Selenok	1.96135E-22	0.388462682	0.939	0.425	4.26142E-18
Wfdc15a	2.28882E-22	0.273052154	0.447	0.121	4.97291E-18
Uqcr10	2.30453E-22	0.466406962	1	0.491	5.00705E-18
Ndufa2	2.36969E-22	0.522579023	1	0.58	5.14862E-18
Prdx4	3.02886E-22	0.585597814	0.947	0.442	6.5808E-18
Pcbp2	3.137E-22	0.484171279	0.962	0.535	6.81576E-18
Cox5b	3.66318E-22	0.484730602	1	0.71	7.95899E-18
Rpl10	4.10706E-22	0.480675256	1	0.83	8.92341E-18
Eef1g	5.19422E-22	0.470737388	0.992	0.647	1.12855E-17
Smdt1	5.63611E-22	0.499330244	0.992	0.564	1.22456E-17
Eif4ebp1	6.99544E-22	0.253254752	0.826	0.327	1.5199E-17
Rpl4	7.16881E-22	0.403846388	1	0.828	1.55757E-17
Dctpp1	7.39725E-22	0.414557904	0.97	0.475	1.6072E-17
Serf2	7.9318E-22	0.426853478	1	0.773	1.72334E-17
Tmed9	8.13369E-22	0.297198865	0.826	0.318	1.76721E-17
Anapc11	8.97232E-22	0.424723304	0.97	0.448	1.94942E-17
Timm8b	1.06601E-21	0.34035038	0.955	0.391	2.31612E-17
Snrpc	1.06755E-21	0.270259336	0.932	0.378	2.31946E-17
Mrps14	1.1263E-21	0.287524957	0.902	0.371	2.44712E-17
Eef1a1	1.17566E-21	-0.476532995	1	0.982	2.55436E-17
Ndufa12	1.44516E-21	0.426418649	0.992	0.477	3.13989E-17
C1d	1.62512E-21	0.393139774	0.955	0.416	3.5309E-17
Cox7c	1.82973E-21	0.43752333	1	0.861	3.97546E-17
Rps17	2.40985E-21	0.453480966	1	0.801	5.23588E-17
Bax	3.40859E-21	0.374086983	0.947	0.428	7.40584E-17
Gstm2	3.57632E-21	-0.307219215	0.47	0.119	7.77028E-17
Ccdc124	3.85265E-21	0.280191304	0.909	0.381	8.37064E-17
Cenpx	5.7928E-21	0.285025859	0.924	0.398	1.2586E-16
Npm3	6.07185E-21	0.466109942	1	0.515	1.31923E-16
Pdia6	6.15182E-21	0.280968012	0.879	0.33	1.33661E-16
Mrpl42	6.24481E-21	0.299374805	0.97	0.424	1.35681E-16
Ndufa13	6.55817E-21	0.397702811	0.985	0.477	1.42489E-16
Polr2g	7.13381E-21	0.286970942	0.833	0.349	1.54996E-16
Park7	8.16316E-21	0.466865243	1	0.667	1.77361E-16
Arpp19	1.01656E-20	0.32375987	1	0.448	2.20869E-16
Psmb3	1.04407E-20	0.253413674	0.939	0.394	2.26845E-16
Rps24	1.07506E-20	-0.455176385	1	0.984	2.33579E-16
Rpl12	1.1794E-20	-0.580209315	0.992	0.914	2.56248E-16
Eloc	1.26548E-20	0.335531195	0.977	0.422	2.74951E-16
Ccno	1.34644E-20	0.302774178	0.818	0.329	2.92541E-16
Bcap31	1.49464E-20	0.343600547	0.902	0.369	3.2474E-16
Ostc	1.50798E-20	0.258062118	0.909	0.356	3.27638E-16
Dynlrb1	1.79621E-20	0.367200767	0.992	0.466	3.90262E-16
Psenen	2.07468E-20	0.426719995	0.992	0.499	4.50765E-16
Romo1	2.19027E-20	0.415041537	0.97	0.439	4.7588E-16
Ube2d3	3.11051E-20	0.455205235	1	0.655	6.75821E-16
Lamtor5	4.1092E-20	0.362525129	0.939	0.417	8.92806E-16
Ly6k	4.32857E-20	0.308756062	0.424	0.121	9.40468E-16
Lsm6	4.75128E-20	0.333655832	0.992	0.453	1.03231E-15
Bsg	5.29566E-20	0.400422641	0.947	0.427	1.15059E-15
Nedd8	6.27895E-20	0.483208417	0.992	0.603	1.36423E-15
Mrpl57	6.96165E-20	0.267878957	0.909	0.389	1.51256E-15
Hsbp1	7.3617E-20	0.433222782	0.992	0.492	1.59948E-15
Apoo	1.30657E-19	0.304458854	0.955	0.427	2.83879E-15
Cd164l2	1.95989E-19	0.415600728	0.788	0.338	4.25826E-15
Nme1	2.03847E-19	0.443603374	0.977	0.509	4.42899E-15
Rack1	2.05776E-19	-0.665886714	0.985	0.813	4.4709E-15
Lsm5	2.21916E-19	0.506150232	0.992	0.57	4.82156E-15
Tmsb10	2.79267E-19	0.608239778	1	0.931	6.06764E-15
Ppp1ca	3.21643E-19	0.431460417	0.977	0.495	6.98833E-15
Sec61g	3.21875E-19	0.494635291	1	0.716	6.99339E-15
Tmed2	3.9904E-19	0.40586372	0.947	0.437	8.66994E-15
Kpna2	4.08603E-19	0.262808497	0.841	0.37	8.87772E-15
Cox17	4.56521E-19	0.372667834	1	0.496	9.91883E-15
Mrpl55	4.81097E-19	0.258697961	0.947	0.424	1.04528E-14
Tbcb	4.86861E-19	0.291712232	0.917	0.402	1.0578E-14
Rps15	5.06053E-19	0.366528215	1	0.882	1.0995E-14
Gm11985	8.57344E-19	0.278782928	0.894	0.387	1.86275E-14
Rpl5	8.85324E-19	-0.497974628	1	0.912	1.92354E-14
Uqcrc1	1.07317E-18	0.372284159	0.955	0.475	2.33167E-14
D8Ertd738e	1.10506E-18	0.424065593	0.962	0.522	2.40097E-14
Naxe	1.16686E-18	0.295061936	0.97	0.426	2.53523E-14
Crlf1	1.39843E-18	0.273747645	0.848	0.336	3.03837E-14
Rps5	1.41453E-18	0.321080183	1	0.955	3.07335E-14
Rpl18a	1.57183E-18	0.328440141	1	0.945	3.41511E-14
Atp5g1	1.96352E-18	0.39064492	0.992	0.532	4.26615E-14
Gm1673	2.01698E-18	0.290029444	0.924	0.414	4.38229E-14
Mrpl33	2.0388E-18	0.334560975	0.97	0.448	4.42969E-14
Ndufb7	2.94906E-18	0.384525752	0.97	0.498	6.40743E-14
Cops9	4.06666E-18	0.418056221	0.985	0.485	8.83564E-14
Higd1a	4.35893E-18	0.38541835	0.992	0.507	9.47066E-14
Rpsa	5.32627E-18	-0.507374686	1	0.956	1.15724E-13
Ube2a	5.42356E-18	0.29829992	0.947	0.428	1.17838E-13
Atp5j2	8.25951E-18	0.440158627	1	0.735	1.79454E-13
Snrpd2	8.50977E-18	0.44791663	0.985	0.596	1.84892E-13
Sumo1	1.00178E-17	0.305149961	0.992	0.45	2.17656E-13
Prdx1	1.16508E-17	0.606113818	1	0.672	2.53136E-13
Rps6	1.52419E-17	0.333811136	1	0.897	3.31162E-13
Mageb4	3.57443E-17	0.302006029	0.909	0.397	7.76617E-13
Ndufb5	4.56184E-17	0.330776847	0.992	0.504	9.91151E-13
Mycbp	4.87279E-17	0.340682977	0.992	0.489	1.05871E-12
Ift27	8.51999E-17	0.424697689	0.977	0.523	1.85114E-12
Pfdn4	8.56185E-17	0.336240063	0.902	0.43	1.86023E-12
Maged1	1.02163E-16	0.327807206	0.977	0.454	2.2197E-12
Ndufa4	1.30599E-16	0.42915419	1	0.698	2.83753E-12
Rpl37a	1.3849E-16	0.312103647	1	0.962	3.00898E-12
Rdx	1.38493E-16	-0.732953366	0.992	0.885	3.00903E-12
Psmg4	1.43847E-16	0.306344215	0.955	0.46	3.12537E-12
Mrps17	1.49768E-16	0.278204688	0.924	0.426	3.25402E-12
Itm2b	1.82772E-16	0.273356197	0.932	0.452	3.97109E-12
Eif3k	1.88187E-16	0.391447673	0.992	0.59	4.08874E-12
Ndufs6	2.20604E-16	0.359970669	0.992	0.55	4.79306E-12
Ndufb6	2.31084E-16	0.391947384	0.985	0.573	5.02077E-12
Psmb7	3.48145E-16	0.279833024	0.97	0.467	7.56414E-12
Atox1	6.63436E-16	0.348295171	0.992	0.498	1.44145E-11
Eif3e	7.09651E-16	0.351231026	0.985	0.507	1.54186E-11
Pfdn6	7.84212E-16	0.280690381	0.939	0.446	1.70386E-11
Rab11a	9.42795E-16	0.25610802	0.97	0.471	2.04841E-11
Uqcrq	9.53593E-16	0.399214194	0.992	0.645	2.07187E-11
Pomp	1.0878E-15	0.356827561	0.992	0.517	2.36347E-11
Fkbp1a	1.30415E-15	0.295043845	0.962	0.471	2.83352E-11
Rps21	1.50195E-15	-0.454406593	1	0.936	3.26328E-11
Atp5j	1.66696E-15	0.37752388	0.992	0.592	3.6218E-11
Gtsf1	1.71269E-15	0.360562839	0.962	0.534	3.72117E-11
Atp6v1f	1.71641E-15	0.36453142	0.992	0.552	3.72924E-11
Snrpg	1.84617E-15	0.405723557	1	0.656	4.01117E-11
Mdh2	2.66681E-15	0.288678305	0.977	0.492	5.79418E-11
Tex30	2.75029E-15	0.263519155	0.955	0.43	5.97556E-11
Ncl	3.00193E-15	-0.573932122	0.985	0.872	6.52228E-11
Tle6	4.67107E-15	0.350491333	0.886	0.439	1.01488E-10
Ndufb4	4.96592E-15	0.34695704	0.992	0.52	1.07894E-10
Ckb	5.55696E-15	0.455309278	0.97	0.626	1.20736E-10
Mea1	6.7567E-15	0.271543987	0.962	0.482	1.46803E-10
Reep5	6.80534E-15	0.414475417	0.985	0.586	1.4786E-10
Cct2	7.57816E-15	-0.545634692	1	0.788	1.64651E-10
Sem1	8.09694E-15	0.356205189	1	0.752	1.75922E-10
Polr2j	9.40625E-15	0.359036419	0.992	0.618	2.0437E-10
mt-Co2	9.66372E-15	-0.908199373	0.992	0.971	2.09964E-10
Anxa2	9.76179E-15	-0.269230239	0.318	0.084	2.12094E-10
Uqcrh	1.21334E-14	0.367107199	1	0.586	2.63622E-10
Psmb2	1.29573E-14	0.388121691	0.992	0.621	2.81523E-10
Vma21	1.72373E-14	0.289135327	0.955	0.46	3.74514E-10
Gkap1	1.74857E-14	-1.077407353	0.856	0.698	3.79912E-10
Srsf2	1.87478E-14	0.259418267	0.924	0.438	4.07332E-10
Vkorc1	3.24691E-14	0.429277873	1	0.592	7.05456E-10
Ttn	4.10483E-14	-0.310671674	0.265	0.066	8.91857E-10
Ndufs7	4.18055E-14	0.336080911	0.992	0.537	9.08308E-10
Supt16	4.5136E-14	-1.061484944	0.871	0.696	9.80669E-10
Polr2f	5.35128E-14	0.263458329	0.955	0.483	1.16267E-09
Syce3	9.1211E-14	0.261219096	0.818	0.367	1.98174E-09
Neb	9.1577E-14	-0.251105563	0.553	0.198	1.98969E-09
Ranbp1	1.12422E-13	0.297785991	0.992	0.53	2.44259E-09
Ndufb10	1.57486E-13	0.251947487	0.985	0.501	3.4217E-09
Psmb6	1.96093E-13	0.314220794	0.992	0.592	4.26052E-09
Ndufc2	2.18285E-13	0.328488373	0.992	0.578	4.74267E-09
Ndufb8	2.3967E-13	0.329331943	1	0.561	5.2073E-09
Uqcc2	2.57387E-13	0.334693457	1	0.702	5.59225E-09
Ndufb11	3.70142E-13	0.316091239	0.977	0.56	8.04208E-09
Tln2	4.27631E-13	-0.362947472	0.561	0.203	9.29114E-09
Swi5	4.61849E-13	0.296454507	0.977	0.517	1.00346E-08
Pfdn5	5.10832E-13	0.332911434	0.992	0.73	1.10989E-08
Lsm14b	5.72036E-13	-0.888484709	0.803	0.695	1.24286E-08
Rps3	5.82158E-13	0.261670681	1	0.864	1.26485E-08
Hmmr	6.89532E-13	-0.255419676	0.477	0.167	1.49815E-08
Hnrnpk	9.20189E-13	0.288007413	0.985	0.517	1.99929E-08
Ndufc1	1.12912E-12	0.358020631	1	0.626	2.45323E-08
Ndufa5	1.13907E-12	0.356318931	1	0.564	2.47485E-08
Hsp90ab1	1.33486E-12	-0.337054186	1	0.97	2.90024E-08
Ftl1	1.34755E-12	0.354417806	1	0.752	2.92781E-08
Sdhb	1.48658E-12	0.283991613	0.955	0.507	3.2299E-08
Ndufa7	1.73454E-12	0.346074125	0.992	0.683	3.76863E-08
Sltm	2.1115E-12	-0.264858992	0.689	0.265	4.58765E-08
Ndufa1	2.35282E-12	0.35156998	1	0.646	5.11198E-08
Atp6v1g1	2.44422E-12	0.258053774	0.977	0.515	5.31055E-08
Srp14	2.72818E-12	0.268685556	0.962	0.507	5.92752E-08
Fam204a	2.73624E-12	-0.256310086	0.553	0.207	5.94504E-08
Arid4b	2.89427E-12	-0.292948201	0.523	0.187	6.28837E-08
Tomm20	4.44693E-12	0.297997514	0.962	0.554	9.66184E-08
Casp8ap2	6.54703E-12	-0.265544437	0.561	0.208	1.42247E-07
Ndufa11	9.24837E-12	0.285599236	0.992	0.587	2.00939E-07
Rps11	9.80908E-12	0.258520125	1	0.927	2.13122E-07
Rbm28	1.01894E-11	-0.26162878	0.47	0.172	2.21386E-07
Rpl23	1.17487E-11	-0.272551939	1	0.992	2.55264E-07
Hint1	1.27992E-11	0.330425967	0.985	0.647	2.78089E-07
Rbx1	1.35369E-11	0.285014325	0.977	0.656	2.94115E-07
Rpl36	1.54812E-11	0.265164164	1	0.901	3.3636E-07
Hspe1	1.86053E-11	0.298988291	1	0.766	4.04238E-07
Sec61b	2.56666E-11	0.273793494	0.97	0.529	5.57659E-07
Elob	3.96906E-11	0.263241744	1	0.729	8.62358E-07
Snrpb	4.17693E-11	0.276344055	1	0.685	9.07521E-07
Hbb-bt	5.34519E-11	-0.653885491	0.75	0.306	1.16135E-06
Atp5g3	5.57678E-11	0.250131268	0.962	0.519	1.21167E-06
Atp5h	6.02267E-11	0.300791041	0.992	0.624	1.30854E-06
Ube2s	6.21221E-11	0.32348582	1	0.712	1.34973E-06
Shtn1	7.02683E-11	-0.277111777	0.545	0.216	1.52672E-06
Fam98b	9.67864E-11	-0.266457418	0.568	0.225	2.10288E-06
Nmt1	1.32496E-10	-0.277383345	0.53	0.212	2.87874E-06
Rpap3	1.39595E-10	-0.295446241	0.508	0.193	3.03297E-06
Psma3	1.639E-10	0.252452699	0.985	0.559	3.56105E-06
Oaz1	2.05733E-10	0.269668052	1	0.745	4.46996E-06
Epb41l5	2.76115E-10	-0.292890066	0.583	0.233	5.99914E-06
Kdm5b	3.07368E-10	-0.295683899	0.598	0.241	6.67819E-06
Mcl1	3.12674E-10	-0.252468023	0.462	0.173	6.79346E-06
Tmsb4x	3.78276E-10	-0.364442558	0.864	0.377	8.21881E-06
Ift74	3.877E-10	-0.341541883	0.561	0.22	8.42356E-06
Spop	4.18213E-10	-0.265679023	0.636	0.265	9.08652E-06
Ubxn2a	5.36628E-10	-0.288337624	0.386	0.139	1.16593E-05
Map3k4	6.14529E-10	-0.297654994	0.53	0.213	1.33519E-05
Eif3g	7.2795E-10	0.253062566	0.985	0.639	1.58162E-05
mt-Co1	7.92648E-10	-0.696788983	0.985	0.989	1.72219E-05
Khdrbs1	9.20539E-10	-0.250770003	0.652	0.267	2.00006E-05
Odf2	1.10167E-09	-0.252991346	0.477	0.19	2.3936E-05
Baz1b	1.18149E-09	-0.280922324	0.553	0.224	2.56703E-05
Syne2	1.28045E-09	-0.285813946	0.258	0.081	2.78202E-05
Atp5o.1	1.55266E-09	0.256283864	1	0.637	3.37346E-05
Cir1	1.73266E-09	-0.261037901	0.803	0.355	3.76454E-05
Cox5a	1.79587E-09	0.290030536	0.992	0.694	3.90189E-05
Atp5b	1.98968E-09	0.264756357	1	0.628	4.32298E-05
Znrd1as	2.0363E-09	-0.253802415	0.659	0.286	4.42426E-05
Dlgap5	2.40625E-09	-0.330698723	0.583	0.243	5.22807E-05
Dazl	2.41058E-09	0.304668353	0.939	0.558	5.23747E-05
Ascc3	2.4418E-09	-0.263505828	0.583	0.239	5.3053E-05
Yme1l1	2.69501E-09	-0.250706335	0.614	0.256	5.85546E-05
Rlim	2.79982E-09	-0.301986153	0.523	0.211	6.08317E-05
Hnrnpul2	3.08359E-09	-0.308772477	0.53	0.214	6.69971E-05
Atrx	3.33765E-09	-0.375076173	0.462	0.184	7.25172E-05
Cwc22	3.49896E-09	-0.254480216	0.462	0.188	7.60219E-05
Ncbp3	3.56627E-09	-0.250511811	0.477	0.194	7.74843E-05
Sfr1	3.56667E-09	-0.485402548	0.992	0.897	7.7493E-05
Ilf3	3.61973E-09	-0.301293843	0.523	0.212	7.86459E-05
Mif	4.10523E-09	0.253018236	0.939	0.561	8.91944E-05
Hspd1	4.20332E-09	-0.492971626	0.985	0.766	9.13255E-05
Ppp2r2d	4.3081E-09	-0.28280503	0.553	0.231	9.36021E-05
Cenpe	4.32816E-09	-0.309696132	0.674	0.283	9.40379E-05
Cul3	4.34887E-09	-1.259323865	0.583	0.558	9.44879E-05
Tm9sf3	6.69175E-09	-0.250286747	0.674	0.287	0.000145392
Akap12	7.06373E-09	-0.402159241	0.477	0.195	0.000153474
Nub1	7.16937E-09	-0.275786075	0.568	0.241	0.000155769
Brca2	7.65053E-09	-0.309460094	0.538	0.221	0.000166223
Ndufa6	8.63136E-09	0.283536484	0.977	0.626	0.000187534
Ddx5	8.96883E-09	-0.455161397	0.985	0.779	0.000194866
Flii	9.12309E-09	-0.252657739	0.5	0.208	0.000198217
Smc5	9.16271E-09	-0.254268258	0.477	0.193	0.000199078
Hnrnpu	1.07736E-08	-0.582845622	0.932	0.712	0.000234077
Upf2	1.14032E-08	-0.272972675	0.515	0.218	0.000247758
Nsd1	1.14213E-08	-0.272355626	0.576	0.244	0.000248151
H19	1.14637E-08	-0.307440213	0.273	0.092	0.000249073
Msh2	1.1521E-08	-0.259459066	0.5	0.205	0.000250316
Mtss1	1.23503E-08	-0.28679848	0.485	0.206	0.000268334
Bdp1	1.23617E-08	-0.268893457	0.402	0.156	0.000268584
Dhx15	1.36377E-08	-0.255631603	0.621	0.269	0.000296306
Aes	1.73489E-08	-0.361336384	0.409	0.164	0.000376939
Ctnnb1	1.82451E-08	-0.254619549	0.591	0.255	0.000396412
Acadl	1.90324E-08	-0.337026005	0.508	0.215	0.000413516
Nfe2l1	1.98612E-08	-0.270770251	0.485	0.202	0.000431525
Abcf1	2.02597E-08	-0.266351357	0.72	0.321	0.000440182
Topbp1	2.42512E-08	-0.301737347	0.53	0.217	0.000526907
Pnn	2.60914E-08	-0.256193761	0.765	0.34	0.000566888
Ybx3	2.92184E-08	-1.170741406	0.462	0.507	0.000634828
Otud4	3.17462E-08	-0.301232413	0.621	0.268	0.00068975
Ptpn11	3.32486E-08	-0.301046439	0.515	0.217	0.000722392
Vps4a	4.10268E-08	-0.253466708	0.652	0.296	0.000891389
Dr1	4.46881E-08	-0.319460418	0.614	0.261	0.000970938
Rpl22	5.02794E-08	-0.349594428	0.992	0.863	0.001092421
Herc1	5.16462E-08	-0.264139627	0.53	0.227	0.001122118
Rbbp8	5.28823E-08	-0.258034385	0.621	0.272	0.001148973
Ubtf	5.78377E-08	-0.338788707	0.545	0.235	0.00125664
Fam117b	5.80626E-08	-0.257312357	0.432	0.179	0.001261525
Galnt1	5.8501E-08	-0.287761652	0.538	0.227	0.001271051
Pum1	6.00441E-08	-0.308366316	0.515	0.217	0.001304577
Acbd3	6.04811E-08	-0.33055972	0.568	0.239	0.001314073
Rbm26	6.09522E-08	-0.286691204	0.629	0.276	0.001324308
Brd7	6.12839E-08	-0.266382237	0.818	0.364	0.001331516
Rest	6.29901E-08	-0.272273041	0.72	0.329	0.001368587
Hba-a1	7.32833E-08	-0.558823078	0.924	0.442	0.001592226
Cul5	7.54957E-08	-0.288280036	0.644	0.291	0.001640296
Clpx	8.59999E-08	-0.28330423	0.614	0.266	0.00186852
Zcchc7	8.78318E-08	-0.309372127	0.629	0.277	0.001908322
Atad2	8.91594E-08	-0.303440575	0.462	0.201	0.001937167
Hif1a	1.00311E-07	-0.303134202	0.545	0.236	0.002179448
Chd1	1.06202E-07	-0.321720834	0.508	0.215	0.002307442
Nup88	1.12374E-07	-0.259929607	0.545	0.238	0.002441544
Usp8	1.18528E-07	-0.286576901	0.78	0.35	0.002575249
Zfp451	1.20208E-07	-0.284123413	0.568	0.249	0.00261175
Lrpprc	1.24455E-07	-0.253922058	0.591	0.261	0.002704044
Bclaf3	1.2765E-07	-0.288848989	0.5	0.214	0.00277346
Ywhab	1.29581E-07	-0.254358698	0.705	0.316	0.0028154
Pum3	1.3729E-07	-0.333945602	0.697	0.309	0.00298291
S100a10	1.39005E-07	-0.280325486	0.22	0.074	0.003020159
R3hdm2	1.5287E-07	-0.932271841	0.742	0.606	0.003321413
Fam208a	1.5484E-07	-0.257163701	0.606	0.267	0.003364201
Txlna	1.59638E-07	-0.303086666	0.47	0.202	0.003468454
mt-Nd2	1.66154E-07	-0.92702141	0.955	0.825	0.003610025
Cd2ap	1.69534E-07	-0.33989511	0.553	0.242	0.003683459
Prpf4b	1.69874E-07	-0.434079765	0.621	0.269	0.003690859
Sohlh1	2.11802E-07	0.250008878	0.962	0.629	0.004601814
Cdk13	2.2197E-07	-0.29065837	0.455	0.19	0.004822744
Mphosph10	2.39203E-07	-0.31477555	0.742	0.341	0.005197163
Yeats4	2.48101E-07	-0.318064829	0.697	0.325	0.00539048
Dst	2.48114E-07	-0.325678539	0.265	0.1	0.005390771
Ap1g1	2.51481E-07	-0.28371352	0.462	0.198	0.005463927
Rif1	2.70752E-07	-0.252656404	0.652	0.294	0.005882637
Ptpn2	2.76687E-07	-0.272429435	0.712	0.324	0.006011586
Epb41	2.95632E-07	-0.265086516	0.394	0.164	0.0064232
Clip1	3.28407E-07	-0.366672262	0.432	0.188	0.007135297
Fam120a	3.39208E-07	-0.276057854	0.424	0.182	0.007369978
Cks2	3.49258E-07	0.250984723	0.977	0.671	0.007588336
Ppp1r7	3.63509E-07	-0.299848451	0.553	0.251	0.007897962
Pdpk1	3.72815E-07	-0.271777856	0.568	0.258	0.008100159
Phf3	3.9057E-07	-0.31738129	0.5	0.218	0.00848592
Washc2	4.08954E-07	-0.270399453	0.386	0.162	0.008885346
Pold3	4.41118E-07	-0.285476562	0.667	0.308	0.00958418
Utp14a	4.53257E-07	-0.332954664	0.553	0.249	0.009847918
Cul4a	4.5456E-07	-0.264208711	0.515	0.23	0.009876227
Skiv2l2	4.8261E-07	-0.356039699	0.629	0.288	0.01048566
Stau1	4.83377E-07	-0.282898001	0.515	0.232	0.010502329
S100a11	5.37184E-07	-0.374677433	0.265	0.101	0.011671396
Gnl2	5.46859E-07	-0.254312259	0.735	0.334	0.011881613
Rad54l2	5.58053E-07	-0.256099463	0.402	0.169	0.01212482
Piwil2	5.71466E-07	-0.257041552	0.773	0.353	0.012416242
Heca	5.85864E-07	-0.250116332	0.394	0.168	0.012729077
Daam1	6.03308E-07	-0.279054983	0.364	0.155	0.013108076
Pdxdc1	6.22603E-07	-0.26306324	0.689	0.314	0.013527302
Ythdc2	6.4677E-07	-0.315759863	0.455	0.198	0.014052374
Ccdc186	6.67761E-07	-0.283689997	0.545	0.245	0.014508449
Dhx40	6.95389E-07	-0.28718885	0.629	0.286	0.015108706
Stk24	7.12324E-07	-0.289879365	0.447	0.197	0.015476664
Iqgap1	7.17013E-07	-0.560307501	0.447	0.196	0.015578539
Cdk5rap2	7.52297E-07	-0.299886145	0.424	0.187	0.016345167
Atg14	7.57303E-07	-0.26664893	0.515	0.232	0.016453916
Usp37	7.591E-07	-0.350579267	0.614	0.278	0.016492974
Enah	7.8171E-07	-0.290260637	0.553	0.249	0.016984213
Ints6	8.21168E-07	-0.273787232	0.598	0.271	0.017841521
Eif4g3	8.35841E-07	-0.327596568	0.591	0.268	0.018160311
Shoc2	8.56936E-07	-0.28514811	0.667	0.308	0.018618651
Dld	9.05691E-07	-0.265926531	0.826	0.373	0.019677955
U2surp	9.22027E-07	-0.339716898	0.826	0.371	0.020032877
Setd3	9.38014E-07	-0.291951705	0.667	0.304	0.020380235
Ap3b1	9.60005E-07	-0.281808726	0.508	0.231	0.020858033
Zbtb44	1.01341E-06	-0.292907546	0.576	0.259	0.022018347
Rc3h1	1.07386E-06	-0.282151981	0.371	0.158	0.023331803
Oxsr1	1.11132E-06	-0.259841266	0.439	0.194	0.024145648
Nolc1	1.17038E-06	-0.267539056	0.735	0.356	0.025428783
Grsf1	1.19014E-06	-0.295011898	0.758	0.342	0.02585812
Thap12	1.20334E-06	-0.289691934	0.402	0.172	0.026145001
Hsf2	1.3429E-06	-0.264083615	0.508	0.227	0.02917716
Ddx42	1.35016E-06	-0.312187027	0.674	0.304	0.02933502
Fam193a	1.36016E-06	-0.35983089	0.447	0.194	0.029552209
Mycbp2	1.48227E-06	-0.34382673	0.689	0.323	0.032205287
Lcor	1.60976E-06	-0.311908186	0.439	0.192	0.034975253
Kif3a	1.62489E-06	-0.296982441	0.598	0.285	0.035304051
Cpne3	1.89161E-06	-0.350086597	0.735	0.342	0.041099015
Fnbp1l	1.89625E-06	-0.321829226	0.508	0.23	0.041199884
Mtus1	2.02348E-06	-0.305127348	0.447	0.199	0.043964127
Eml4	2.19523E-06	-0.308264713	0.712	0.329	0.047695744
Lmnb1	2.39161E-06	-0.31593114	0.606	0.284	0.051962549
Pitpna	2.39878E-06	-0.290600127	0.477	0.223	0.0521184
Upf1	2.50056E-06	-0.281767675	0.371	0.168	0.054329596
Zfp106	2.66368E-06	-0.329864692	0.667	0.306	0.057873784
Tars	2.82114E-06	-0.329543636	0.598	0.279	0.061294991
Bmi1	2.83784E-06	-0.2520791	0.432	0.198	0.061657764
Top1	2.85676E-06	-0.395013609	0.788	0.369	0.062068864
Xpo1	2.9874E-06	-0.276048696	0.598	0.289	0.064907235
Prpf8	3.06302E-06	-0.293655052	0.515	0.239	0.066550161
Ralgps2	3.07543E-06	-0.360552981	0.5	0.231	0.06681979
Tmem263	3.38785E-06	-0.260530861	0.402	0.179	0.07360779
Rasa1	3.4355E-06	-0.323888899	0.629	0.292	0.074643121
Dnmt1	3.47912E-06	-0.346518259	0.538	0.252	0.075590948
Itpr1	3.70889E-06	-0.348148963	0.492	0.229	0.080583124
Dync1li1	3.75364E-06	-0.313102427	0.621	0.289	0.081555417
Gzf1	3.85912E-06	-0.250285723	0.341	0.147	0.083847045
Kif16b	3.96783E-06	-0.332726554	0.583	0.275	0.08620894
Lrrfip2	3.97518E-06	-0.323959425	0.72	0.334	0.086368829
Sec31a	4.077E-06	-0.331818075	0.598	0.276	0.088581053
Gid4	4.09701E-06	-0.261558208	0.75	0.361	0.089015719
Asap1	4.23743E-06	-0.43904354	0.636	0.296	0.092066648
Eif3c	4.54385E-06	-0.555251597	0.939	0.674	0.098724272
Hsd17b4	4.69485E-06	-0.319923093	0.644	0.305	0.102005051
1810022K09Rik	4.69925E-06	-0.289384244	0.636	0.303	0.102100584
Xrn1	4.91391E-06	-0.408326708	0.432	0.192	0.106764448
Numa1	4.91509E-06	-0.290616812	0.371	0.165	0.106790213
Smn1	5.00487E-06	-0.321245248	0.697	0.345	0.108740811
Strn	5.17548E-06	-0.304645103	0.447	0.202	0.112447625
Ppp2r5a	5.4257E-06	-0.278710607	0.447	0.206	0.117884138
mt-Nd6	5.90071E-06	-1.004451054	0.144	0.298	0.128204661
Gtf2b	6.22242E-06	-0.352967451	0.568	0.282	0.135194439
Cobll1	6.25782E-06	-0.429125534	0.348	0.154	0.135963615
Serpinb6a	6.95079E-06	-0.445787323	0.629	0.307	0.151019728
Tdrd9	7.02473E-06	-0.275045185	0.591	0.281	0.152626323
Pgm2l1	7.84572E-06	-0.326333276	0.402	0.182	0.170464
Wdr76	8.05473E-06	-0.42797174	0.477	0.227	0.175005034
2410089E03Rik	8.70198E-06	-0.329639291	0.553	0.261	0.18906783
Bptf	9.47279E-06	-0.345273729	0.523	0.245	0.205815355
Trim24	9.65978E-06	-0.309492047	0.583	0.271	0.20987808
Uaca	1.02206E-05	-0.289554412	0.311	0.139	0.222062101
Dhx36	1.04885E-05	-0.364917361	0.644	0.306	0.227884554
Tnks	1.05193E-05	-0.258783481	0.364	0.164	0.228552691
Rars	1.06241E-05	-0.269631945	0.697	0.345	0.230828975
Nln	1.06797E-05	-0.363600021	0.545	0.255	0.232038299
Ppm1a	1.14391E-05	-0.282756958	0.553	0.263	0.24853666
Agap1	1.17007E-05	-0.303720888	0.553	0.264	0.254222007
Hip1r	1.26169E-05	-0.256697757	0.295	0.133	0.274126882
Aatf	1.31002E-05	-0.392751271	0.553	0.263	0.284628201
Taf15	1.34289E-05	-0.296482582	0.462	0.218	0.291768954
Tcea1	1.35653E-05	-0.395107674	0.712	0.346	0.294732426
Ect2	1.41168E-05	-0.383071026	0.765	0.367	0.30671617
Senp6	1.44118E-05	-0.252572016	0.758	0.383	0.313125477
Setx	1.48724E-05	-0.377337279	0.47	0.218	0.32313175
Psme4	1.55406E-05	-0.31299484	0.447	0.212	0.337651427
Pten	1.56423E-05	-0.259621988	0.538	0.267	0.339860798
Uba6	1.58411E-05	-0.332565734	0.538	0.255	0.344178833
Caprin1	1.70405E-05	-0.303601545	0.712	0.344	0.370238068
AY036118	1.71525E-05	-0.727784415	0.561	0.267	0.372673399
Vps41	1.74106E-05	-0.351746143	0.735	0.356	0.378279823
Ooep	1.90329E-05	-0.434911742	0.697	0.364	0.413528475
Nexn	2.01797E-05	-0.5620411	0.667	0.328	0.438444007
Aqr	2.02959E-05	-0.358875125	0.583	0.279	0.440968655
Crybg3	2.14581E-05	-0.339838565	0.439	0.206	0.466219314
Nckap1	2.40129E-05	-0.27815779	0.356	0.168	0.521729344
Ranbp2	2.40909E-05	-0.295918372	0.409	0.193	0.523422922
Senp5	2.64466E-05	-0.310404409	0.326	0.147	0.574605428
Esco1	2.84462E-05	-0.251070419	0.311	0.139	0.618050175
Smg7	2.92198E-05	-0.319850342	0.424	0.2	0.634859671
Eef1b2	2.97222E-05	-0.589239602	0.955	0.674	0.645773816
Stard10	3.12259E-05	-0.279329969	0.402	0.194	0.678444316
Eif4b	3.17292E-05	-0.388683955	0.652	0.321	0.689381309
Setdb1	3.31221E-05	-0.363697417	0.47	0.225	0.719644604
Agfg1	3.31645E-05	-0.356176505	0.523	0.253	0.720565685
Vim	3.51529E-05	-0.345679725	0.235	0.099	0.763766204
Taf1d	4.0616E-05	-0.421014484	0.848	0.405	0.882464673
Rpl38	4.40438E-05	-0.252824294	0.992	0.891	0.956940067
Zfp664	5.0301E-05	-0.393779651	0.682	0.326	1
Wdr43	5.078E-05	-0.325646487	0.72	0.355	1
Unc13c	5.23261E-05	-0.383599196	0.311	0.143	1
Cdk8	5.27433E-05	-0.276922032	0.447	0.221	1
Hook3	5.59149E-05	-0.383294472	0.432	0.207	1
Srbd1	6.39515E-05	-0.346900979	0.424	0.209	1
Rprd2	6.54075E-05	-0.271295149	0.311	0.146	1
Opa1	6.84794E-05	-0.270529054	0.379	0.185	1
Atr	6.97188E-05	-0.394007322	0.583	0.28	1
Psmd12	7.00265E-05	-0.279952231	0.848	0.415	1
Trim33	7.17492E-05	-0.32029076	0.356	0.169	1
Zbtb18	7.30337E-05	-0.264618355	0.439	0.222	1
Fxr1	7.70623E-05	-0.720584207	0.902	0.626	1
Leo1	7.75235E-05	-0.358122562	0.568	0.288	1
Nsrp1	8.10676E-05	-0.305286956	0.886	0.444	1
Cab39	8.20049E-05	-0.333224786	0.538	0.273	1
Ddx21	8.3364E-05	-0.427138447	0.576	0.285	1
Snx6	8.3743E-05	-0.293646767	0.886	0.453	1
Ubn1	8.54167E-05	-0.261799997	0.682	0.351	1
Diaph3	8.63567E-05	-0.42813193	0.538	0.271	1
Smndc1	8.73898E-05	-0.435998841	0.538	0.263	1
Ppp3cb	8.75999E-05	-0.322549897	0.591	0.304	1
Atad2b	8.84572E-05	-0.377722661	0.455	0.22	1
Clasp1	9.13834E-05	-0.266912039	0.364	0.179	1
Igf2bp2	9.31478E-05	-0.292821224	0.447	0.223	1
Jak2	9.40538E-05	-0.303219862	0.394	0.192	1
Trappc10	9.41991E-05	-0.332480596	0.432	0.21	1
Tlk2	9.75958E-05	-0.385297579	0.439	0.212	1
Hspa4	9.77982E-05	-0.763858307	0.841	0.597	1
Asxl1	9.88235E-05	-0.407889838	0.417	0.197	1
Csnk1g3	0.000108139	-0.388564813	0.462	0.229	1
Hnrnpa2b1	0.000110522	-0.432928154	0.985	0.71	1
Ofd1	0.000117993	-0.663082152	0.833	0.622	1
Zfp91	0.000120234	-0.31120865	0.644	0.325	1
Set	0.000126042	-0.581222446	0.894	0.645	1
Actr2	0.000127587	-0.268693521	0.409	0.207	1
Poldip3	0.000132371	-0.312495688	0.409	0.204	1
Tnks2	0.000137757	-0.392482317	0.606	0.296	1
Rev3l	0.000138245	-0.368182856	0.394	0.192	1
Nlrp4f	0.000142592	-0.326173785	0.758	0.393	1
Tbc1d15	0.000145016	-0.302164077	0.758	0.381	1
Rnf216	0.000145804	-0.251624427	0.765	0.388	1
Prkacb	0.000146759	-0.334931131	0.583	0.292	1
Akap11	0.000146835	-0.373070497	0.598	0.298	1
Zfr	0.000147866	-0.327716983	0.629	0.329	1
Cdk5rap1	0.00014909	-0.276244162	0.356	0.183	1
Ube2r2	0.000151421	-0.292679888	0.636	0.322	1
Dync1h1	0.000180228	-0.378871035	0.447	0.223	1
Gspt1	0.00018049	-0.26922425	0.788	0.398	1
Gmps	0.000191933	-0.36986071	0.712	0.36	1
Gtf2a1	0.000192463	-0.382877951	0.424	0.208	1
Ube2h	0.000197956	-0.416989052	0.538	0.272	1
Cltc	0.000200147	-0.393736901	0.652	0.322	1
Cds1	0.000216188	-0.303620666	0.326	0.164	1
Birc6	0.000223251	-0.379846849	0.568	0.286	1
Ddx46	0.000256588	-0.271292166	0.848	0.432	1
Csde1	0.000276789	-0.542589678	0.871	0.644	1
Cadps2	0.000277276	-0.347473545	0.439	0.221	1
Ppp1r10	0.000292194	-0.279079194	0.515	0.269	1
Cdc42bpa	0.000292375	-0.379311687	0.439	0.222	1
Nufip2	0.000305463	-0.421244896	0.417	0.206	1
Yy1	0.000322416	-0.394097002	0.568	0.292	1
Cast	0.00034751	-0.39717538	0.705	0.364	1
Mbd2	0.000358204	-0.632457271	0.121	0.231	1
Nlrp5	0.000383625	-0.277586955	0.492	0.265	1
Msh6	0.000386052	-0.430457227	0.538	0.268	1
Pramef12	0.000396573	-0.320621324	0.742	0.386	1
Dek	0.000426051	-0.294738403	0.886	0.459	1
Rmnd5a	0.000466434	-0.262997524	0.348	0.18	1
Rybp	0.000474621	-0.394430263	0.47	0.245	1
Ubr3	0.000496403	-0.397293591	0.432	0.218	1
Hba-a2	0.00056547	-0.802418121	0.682	0.365	1
Srpr	0.000572885	-0.360469273	0.773	0.397	1
Hdgf	0.000579754	-0.286802212	0.826	0.429	1
Nup54	0.000598704	-0.382577602	0.538	0.278	1
Tdrd7	0.000650107	-0.252302565	0.318	0.161	1
Chd4	0.000696477	-0.352929646	0.652	0.35	1
Ptges3	0.000705365	-0.619922144	0.924	0.607	1
Hnrnpa0	0.000721745	-0.980195435	0.394	0.401	1
Pphln1	0.00072416	-0.421998337	0.538	0.28	1
Trim71	0.000726583	-0.407831305	0.606	0.311	1
Mtmr3	0.000726746	-0.318023733	0.341	0.174	1
Kif4	0.000827072	-0.512787933	0.629	0.325	1
Pls1	0.00082721	-0.287736455	0.25	0.125	1
Dnajc7	0.000847949	-0.287086105	0.826	0.436	1
Lonrf3	0.000849716	-0.397719078	0.424	0.221	1
Suz12	0.000863689	-0.352135525	0.394	0.202	1
Rfc1	0.000896167	-0.318117295	0.879	0.45	1
Api5	0.000926506	-0.413747256	0.621	0.322	1
Gnl3l	0.000975287	-0.267940746	0.273	0.139	1
Zfyve9	0.000976907	-0.32880986	0.379	0.2	1
Mdc1	0.001013623	-0.385642462	0.386	0.198	1
Hadha	0.001041695	-0.382071693	0.742	0.377	1
Pak2	0.001126752	-0.459666193	0.538	0.282	1
Diaph1	0.001128198	-0.419825924	0.348	0.186	1
Rabgap1	0.00119526	-0.389491367	0.583	0.308	1
Cul4b	0.001207241	-0.440741217	0.705	0.363	1
Parp1	0.001231645	-0.33599974	0.773	0.41	1
Mgea5	0.001359984	-0.416249815	0.583	0.306	1
Gatm	0.001406358	-0.283031088	0.136	0.058	1
Golga4	0.001407507	-0.323780657	0.758	0.414	1
Pacs1	0.00140868	-0.322667652	0.371	0.196	1
Jak1	0.001457667	-0.420129902	0.583	0.312	1
Rpl30	0.001457833	-0.33500242	0.985	0.812	1
Wdfy1	0.001515129	-0.504052032	0.106	0.201	1
Golga3	0.001579518	-0.380444834	0.409	0.212	1
Tjp1	0.001604051	-0.457470733	0.432	0.229	1
Spats2	0.001660219	-0.376577566	0.591	0.318	1
Acap2	0.001689412	-0.284252498	0.265	0.137	1
Mta1	0.001719361	-0.353936395	0.462	0.251	1
Bub1	0.001725688	-0.46151371	0.652	0.34	1
Eif3a	0.001726904	-0.258919206	0.75	0.405	1
Serbp1	0.001737949	-0.346828189	0.977	0.731	1
Pcgf6	0.0019502	-0.303842149	0.742	0.404	1
Supt6	0.001996732	-0.361187183	0.371	0.198	1
Vps54	0.002058703	-0.32072716	0.356	0.189	1
Hist1h1e	0.002083977	-0.306473153	0.386	0.21	1
Kif14	0.002108196	-0.388903626	0.439	0.239	1
Thrap3	0.002116278	-0.368909083	0.705	0.371	1
Sbno1	0.002320689	-0.380295189	0.72	0.384	1
Actr3	0.002339375	-0.276962402	0.833	0.443	1
Ube2q1	0.002392652	-0.410490006	0.492	0.262	1
Myo9a	0.002411989	-0.455942567	0.477	0.255	1
Mark3	0.00243001	-0.364059667	0.553	0.3	1
Ccdc88c	0.002432612	-0.411658221	0.523	0.281	1
Ptp4a2	0.002509336	-0.349410015	0.697	0.368	1
Polr2b	0.002617562	-0.387084663	0.727	0.379	1
Copb2	0.002697405	-0.655151252	0.902	0.588	1
Kdm1a	0.002779548	-0.492209068	0.508	0.271	1
Bbx	0.002838724	-0.276473666	0.841	0.466	1
Pafah1b1	0.003045888	-0.274780385	0.894	0.468	1
Csnk1g2	0.003235133	-0.362705265	0.409	0.223	1
Nop58	0.003300235	-0.324166098	0.902	0.462	1
Kif2a	0.003314456	-1.085248497	0.576	0.463	1
Akt3	0.003759712	-0.283350557	0.333	0.184	1
Sdad1	0.0038209	-0.448883567	0.735	0.387	1
Htatsf1	0.003865569	-0.266405542	0.856	0.448	1
Strbp	0.004004923	-0.423995563	0.803	0.42	1
Ppp2ca	0.004071698	-0.307672352	0.636	0.353	1
Hbb-bs	0.004385359	-1.097060745	0.955	0.721	1
Zmym4	0.004504339	-0.424775876	0.462	0.25	1
Ppp4r2	0.004643423	-0.315355225	0.765	0.412	1
Rbmxl2	0.004863058	-0.256468827	0.273	0.149	1
Esrp1	0.00541866	-0.340158838	0.72	0.391	1
Mdn1	0.005664336	-0.458657635	0.462	0.252	1
Micu2	0.005701942	-0.431882659	0.636	0.34	1
Wdr26	0.005839066	-0.421978338	0.5	0.277	1
Bms1	0.005980838	-0.511782543	0.614	0.335	1
Lrrc42	0.006159721	-0.351175885	0.712	0.383	1
Alg13	0.006165996	-0.34490462	0.985	0.677	1
Wdr36	0.006365012	-0.691781232	0.811	0.551	1
Pawr	0.006613658	-0.276523524	0.265	0.149	1
Trpm7	0.006767683	-0.43309748	0.5	0.277	1
Senp2	0.006909927	-0.426033052	0.568	0.312	1
Tle4	0.007132896	-0.425384462	0.53	0.297	1
Cdk2ap1	0.007424635	-0.250148366	0.242	0.135	1
Nsd2	0.007633199	-0.405415865	0.432	0.24	1
Nap1l4	0.008280859	-0.35563367	0.811	0.436	1
Phactr4	0.008792448	-0.313283724	0.28	0.16	1
Dcaf8	0.009001235	-0.387570731	0.795	0.428	1
Trim37	0.009027811	-0.452377942	0.689	0.373	1
Fmr1	0.009033245	-0.464504889	0.758	0.398	1
Smchd1	0.00925604	-0.428823816	0.674	0.365	1
Hnrnpab	0.009285935	-0.402157054	0.689	0.379	1
Paip1	0.009392972	-0.386472875	0.689	0.378	1
Parg	0.010078634	-0.522061225	0.72	0.377	1
R3hdm1	0.010126249	-0.450597732	0.682	0.369	1
Tnrc6c	0.010260978	-0.403219629	0.356	0.201	1
Sppl3	0.010429402	-0.260634638	0.258	0.143	1
Smarca5	0.010941251	-0.534061219	0.947	0.621	1
Cecr2	0.012070149	-0.529238205	0.485	0.269	1
Crebbp	0.012157465	-0.469911215	0.629	0.352	1
Hook1	0.0122081	-0.538064823	0.583	0.319	1
Cbx3	0.012956249	-0.308550883	0.765	0.434	1
Cct8	0.01350132	-0.29534109	0.992	0.686	1
Rnf17	0.013640286	-0.448478848	0.712	0.382	1
Hdlbp	0.014938539	-0.575042466	0.598	0.332	1
Ddx1	0.015306954	-0.254077471	0.902	0.476	1
Gtf2f1	0.016652307	-0.424029021	0.788	0.429	1
Lmo7	0.017027101	-0.673380281	0.439	0.259	1
Picalm	0.017574301	-0.350063589	0.394	0.227	1
Egln1	0.017720614	-0.604466715	0.205	0.25	1
Usp7	0.018711504	-0.898829432	0.583	0.454	1
Macf1	0.018994388	-1.009431359	0.568	0.461	1
Cyhr1	0.019060664	-0.379858931	0.348	0.204	1
Zfp609	0.019233053	-0.33122079	0.288	0.166	1
Zcchc2	0.019369895	-0.310261943	0.288	0.166	1
Mex3c	0.019776035	-0.274742516	0.273	0.164	1
Usp12	0.020154816	-0.393611621	0.341	0.2	1
Epb41l2	0.022042732	-0.531492754	0.636	0.363	1
Ddx10	0.022188561	-0.373018353	0.795	0.438	1
Usp24	0.022762117	-0.290053621	0.25	0.145	1
Ckap5	0.023718094	-0.513739136	0.53	0.299	1
Rcc2	0.025020513	-0.459320274	0.462	0.269	1
Ppp2r5c	0.025928613	-0.504058448	0.477	0.279	1
Eif4enif1	0.027230115	-0.478129054	0.629	0.348	1
Usp34	0.032212403	-0.301285568	0.871	0.478	1
Wtip	0.032327519	-0.260157358	0.053	0.109	1
Spg11	0.033196424	-0.41047538	0.318	0.191	1
Rock2	0.034716602	-0.576920584	0.508	0.29	1
Dnajc21	0.03681138	-0.512972944	0.864	0.587	1
Anln	0.037514119	-0.252745912	0.189	0.116	1
Ryk	0.041459465	-0.320013618	0.25	0.153	1
Csnk2a2	0.043559673	-0.837497267	0.394	0.353	1
Nlrp14	0.043817156	-0.262289584	0.121	0.068	1
Hivep1	0.045273452	-0.276100753	0.22	0.133	1
Dicer1	0.046800894	-0.33000561	0.841	0.493	1
44081	0.052126322	-0.30387419	0.985	0.663	1
Psmc3	0.052798546	-0.252905727	0.932	0.542	1
Zc3h15	0.054181145	-0.390546749	0.886	0.482	1
Psmd6	0.054477732	-0.28211998	0.902	0.49	1
Snrnp70	0.056310421	-0.289987038	0.697	0.431	1
Arcn1	0.059583097	-0.493378176	0.659	0.375	1
Clint1	0.064931758	-0.519601404	0.652	0.373	1
Eid2	0.065041975	-0.344120421	0.083	0.131	1
Ppp1r14b	0.068189499	-0.293824036	0.235	0.152	1
Lsm12	0.070870569	-0.36146182	0.75	0.434	1
Trip12	0.071121057	-0.504896559	0.583	0.343	1
Tulp4	0.076272837	-0.462779524	0.765	0.439	1
44085	0.083566496	-0.322614999	0.235	0.154	1
Map4k4	0.086180077	-0.613604127	0.591	0.337	1
Tmem259	0.090401892	-0.320436256	0.311	0.202	1
Cdkn1b	0.094407175	-0.327875573	0.167	0.106	1
Eif4g2	0.095703728	-0.46660737	0.917	0.597	1
mt-Nd5	0.096134649	-0.826941658	0.795	0.549	1
Zbtb10	0.101318513	-0.484442546	0.402	0.25	1
Rhoa	0.101591517	-0.430445779	0.833	0.461	1
Txnip	0.10198122	-0.583279989	0.523	0.325	1
Wnk1	0.102844567	-0.358380726	0.697	0.42	1
Zfp955a	0.103182808	-0.290956113	0.227	0.149	1
Ubap2l	0.107044875	-0.350628685	0.833	0.475	1
Crls1	0.107983128	-0.317072994	0.258	0.17	1
Mark1	0.108712234	-0.321453917	0.091	0.13	1
Ssb	0.109326974	-0.279836519	0.977	0.68	1
Srsf9	0.111973246	-0.472985128	0.788	0.534	1
Ubr5	0.11240515	-0.853310491	0.508	0.395	1
Larp4	0.113566458	-0.560856732	0.545	0.327	1
Larp1b	0.114541625	-0.839491998	0.568	0.431	1
Srpk1	0.116649717	-0.37934443	0.765	0.455	1
Eif2s2	0.116656902	-0.376461785	0.992	0.682	1
G3bp2	0.118403829	-0.279302438	0.947	0.676	1
Vcp	0.1215266	-0.276220286	0.932	0.526	1
mt-Nd3	0.123396792	-0.603432286	0.78	0.446	1
Cnot1	0.125126924	-0.475885416	0.598	0.365	1
Fip1l1	0.133022909	-0.449510003	0.705	0.424	1
Xrn2	0.145881996	-0.61695029	0.705	0.399	1
Sf3b1	0.14929688	-0.356165287	0.833	0.485	1
Csnk1a1	0.158202289	-0.45474669	0.894	0.574	1
Med17	0.165139365	-0.535710943	0.697	0.406	1
Dnaja2	0.166819578	-0.353142254	0.97	0.621	1
Dnaja1	0.169781658	-0.469852689	0.909	0.601	1
Smc1b	0.169851855	-0.274881683	0.985	0.735	1
Arfgef1	0.174721639	-0.539924146	0.545	0.334	1
Axin1	0.180934012	-0.439880067	0.326	0.212	1
Eea1	0.181327164	-0.496992868	0.848	0.484	1
Wasl	0.183071308	-0.335917232	0.811	0.479	1
Csnk2a1	0.184360866	-0.451174287	0.818	0.468	1
mt-Nd4l	0.188726445	-0.770659201	0.636	0.374	1
Ppp2cb	0.190367498	-0.318744487	0.091	0.121	1
Gclm	0.191558756	-0.291774406	0.962	0.621	1
Usp16	0.199041574	-0.602877258	0.742	0.425	1
Nedd4	0.201975722	-0.505463739	0.242	0.168	1
AI314180	0.202902125	-0.574716324	0.477	0.297	1
Afdn	0.207367064	-0.687605394	0.803	0.511	1
Tlk1	0.218365061	-0.818263711	0.515	0.385	1
Rad50	0.220384886	-0.621385001	0.818	0.549	1
Huwe1	0.220582395	-0.500049617	0.909	0.571	1
Id1	0.232048867	-0.587730592	0.598	0.388	1
Rock1	0.234988011	-0.56654799	0.758	0.519	1
Hist1h1a	0.249247359	-0.313175104	0.076	0.101	1
Scaf11	0.264439858	-0.47111709	0.712	0.429	1
Usp9x	0.26928045	-0.745433331	0.72	0.481	1
Gpbp1l1	0.293332986	-0.587060415	0.712	0.418	1
Tax1bp1	0.309967178	-0.496780799	0.894	0.501	1
Cebpb	0.315007318	-0.34267554	0.136	0.099	1
mt-Nd4	0.327521082	-0.32896687	0.992	0.893	1
Dnajc2	0.332956603	-0.448112417	0.924	0.575	1
Pnrc1	0.354912246	-0.437453054	0.818	0.569	1
Slk	0.355126118	-0.672403891	0.455	0.293	1
Ccdc73	0.364486384	-0.641595752	0.856	0.484	1
Taf5	0.369264251	-0.414384391	0.758	0.457	1
Kcmf1	0.375365471	-0.577078831	0.614	0.379	1
Tdrd1	0.393910294	-0.626521355	0.75	0.479	1
Ubap2	0.397247568	-0.535214912	0.674	0.42	1
Mprip	0.432688276	-0.589075106	0.508	0.324	1
Drap1	0.43479002	-0.285344569	0.886	0.615	1
Pcm1	0.465288241	-0.590892563	0.697	0.42	1
Ranbp9	0.474380619	-0.50054477	0.318	0.228	1
Dhx9	0.475497785	-0.795515424	0.545	0.392	1
Ubc	0.478780565	-0.269180002	0.939	0.674	1
Myh9	0.483458036	-0.42963932	0.258	0.194	1
Ccni	0.492614501	-0.469020465	0.788	0.475	1
Tcfl5	0.497466914	-0.477135321	0.227	0.209	1
Hectd1	0.500375046	-0.66189722	0.652	0.448	1
Khsrp	0.506837695	-0.269963065	0.189	0.147	1
Nsa2	0.510711408	-0.735492259	0.803	0.505	1
Spata5	0.516958231	-0.533034254	0.78	0.504	1
Map7d2	0.538162532	-0.427127863	0.924	0.57	1
Sptan1	0.556448216	-0.437950393	0.22	0.172	1
Dnttip2	0.558799666	-0.507731468	0.803	0.526	1
Smad4	0.593302886	-0.617250024	0.341	0.282	1
Nasp	0.598911636	-0.469714591	0.856	0.505	1
Alyref	0.604970355	-0.334611841	0.78	0.553	1
Snrnp200	0.649556939	-0.643280992	0.636	0.399	1
Lars2	0.649577087	-0.569537364	0.212	0.195	1
Samd1	0.663365448	-0.350798926	0.136	0.135	1
Qk	0.663452471	-0.652015065	0.47	0.316	1
Klhl11	0.668203694	-0.352466442	0.197	0.158	1
Wapl	0.687011319	-0.606794833	0.689	0.427	1
Zc3h14	0.687244265	-0.306016928	0.902	0.54	1
Brd1	0.691968632	-0.566480197	0.265	0.226	1
Tex15	0.694535292	-0.367580384	0.902	0.58	1
Sap30l	0.707526899	-0.513937645	0.417	0.297	1
Tpr	0.719709121	-0.467466953	0.917	0.571	1
H1fx	0.724786095	-0.551308627	0.371	0.274	1
Smarcc1	0.735685162	-0.473629428	0.811	0.487	1
Cop1	0.745836555	-0.55169852	0.379	0.276	1
Smap1	0.749607299	-0.283332824	0.962	0.607	1
Ddx6	0.762699112	-0.631429312	0.773	0.482	1
Rab21	0.767458019	-0.558743562	0.364	0.27	1
Nucks1	0.769396299	-0.394935634	0.871	0.54	1
Ube2m	0.79579125	-0.436370418	0.553	0.395	1
Spast	0.799593629	-0.664307163	0.636	0.403	1
Gatad2a	0.813226609	-0.62010153	0.652	0.422	1
Rbbp4	0.827094934	-0.535783763	0.788	0.477	1
Prrc2c	0.840981414	-0.516598983	0.742	0.483	1
Psip1	0.855553648	-0.301682866	0.939	0.584	1
Spire1	0.873183796	-0.607618641	0.348	0.261	1
Ddx23	0.878651872	-0.562710225	0.402	0.296	1
Cdv3	0.878779291	-0.340509598	0.871	0.545	1
Pdcd4	0.890024484	-0.509652313	0.78	0.499	1
Mpp6	0.895986766	-0.591129062	0.674	0.44	1
Ankrd40	0.907017818	-0.44212932	0.25	0.203	1
Prc1	0.910127159	-0.586878558	0.697	0.459	1
Eprs	0.914629777	-0.343349258	0.909	0.56	1
Ptbp2	0.923880219	-0.524506404	0.803	0.502	1
Hnrnpd	0.946525009	-0.612145307	0.591	0.403	1
Wbp11	0.947745398	-0.360926488	0.886	0.54	1
Ube2q2	0.961589713	-0.56302915	0.697	0.441	1
Sptbn1	0.964489269	-0.896856866	0.348	0.271	1
Dynll2	0.977287602	-0.348188058	0.826	0.534	1
Nmt2	0.989627913	-0.400155424	0.848	0.523	1
