# Supplementary material for: Single-cell transcriptome dissection of the toxic impact of Di (2-ethylhexyl) phthalate on primordial follicle assembly
Source: Theranostics. 2021 Mar 5;11(10):4992–5009. doi: 10.7150/thno.55006 (PMC7978297; doi:10.7150/thno.55006)
Supplement: Supplementary file 6 — Supplementary table 5: Result of differential gene expression analysis at late-stage of follicle formation in germ cells. [file thnov11p4992s6.csv]

Result of differential gene expression analysis with DEHP exposure at PD0
Gene	p_val	avg_logFC	pct.1	pct.2	p_val_adj
Uba52	7.92E-118	0.985244957	0.995	0.987	1.72E-113
Rpl31	5.18E-113	0.808320454	1	1	1.13E-108
Tpt1	3.73E-112	-0.641845121	0.995	1	8.11E-108
Rps12	4.30E-112	-0.691512268	1	1	9.34E-108
Rps10	2.75E-110	-0.562244534	0.995	1	5.98E-106
Rpl23a	4.39E-109	0.717630661	1	1	9.55E-105
Rpl35	4.74E-108	0.640864048	1	1	1.03E-103
Ybx3	4.35E-106	-0.97435051	0.605	0.963	9.46E-102
Rpl12	1.44E-104	-0.618008431	0.993	1	3.13E-100
Rpsa	4.23E-102	-0.596312514	0.993	1	9.19E-98
Cul3	1.34E-101	-0.896081224	0.693	0.971	2.91E-97
Rps24	2.81E-100	-0.541655666	1	1	6.09E-96
Rpl41	1.09E-97	0.605875443	1	1	2.38E-93
Rack1	4.40E-97	-0.588267528	0.97	0.992	9.57E-93
Hnrnpa0	6.87E-96	-0.834070197	0.434	0.924	1.49E-91
Hbb-bt	9.71E-96	-1.001694181	0.716	1	2.11E-91
Cox6a1	4.64E-94	0.805337058	0.988	0.979	1.01E-89
Rps23	8.87E-94	0.453490171	1	1	1.93E-89
Rps27	9.55E-94	0.550484976	1	1	2.07E-89
Eef1a1	9.61E-94	-0.457504251	1	1	2.09E-89
Rpl14	1.06E-92	0.474144402	1	1	2.30E-88
Rps21	1.25E-92	-0.535141861	0.995	1	2.72E-88
Rps17	2.58E-92	0.55957099	1	1	5.60E-88
Gkap1	6.54E-92	-0.667770762	0.928	0.995	1.42E-87
Rps19	2.03E-91	0.512182328	1	0.997	4.41E-87
Egln1	3.25E-91	-0.672543614	0.351	0.903	7.05E-87
Cct2	4.21E-90	-0.531389492	0.984	0.992	9.14E-86
Csnk2a2	5.68E-89	-0.740672459	0.45	0.916	1.23E-84
Wdfy1	4.49E-86	-0.587051994	0.182	0.819	9.75E-82
Gm42418	1.28E-85	-0.973020877	0.767	0.997	2.78E-81
Rps20	1.32E-85	-0.539801222	1	1	2.87E-81
Kif2a	5.08E-85	-0.690432975	0.67	0.966	1.10E-80
Rpl37a	1.65E-79	0.436007728	1	1	3.58E-75
Rps14	2.97E-79	0.436432349	1	0.997	6.44E-75
Rpl4	3.53E-78	0.435243523	1	0.997	7.66E-74
Kcmf1	1.69E-77	-0.640426303	0.649	0.963	3.67E-73
Usp7	2.59E-76	-0.678524925	0.688	0.953	5.62E-72
Rps18	1.01E-74	0.395270607	1	1	2.19E-70
Hbb-bs	8.33E-74	-0.320082934	0.998	1	1.81E-69
Rplp2	9.76E-72	0.37722001	0.998	1	2.12E-67
Rab21	2.43E-71	-0.523219937	0.39	0.877	5.27E-67
Tcfl5	6.04E-71	-0.474829667	0.316	0.85	1.31E-66
Rps6	5.44E-70	0.380819275	1	0.997	1.18E-65
Rps28	2.57E-69	0.434262774	1	1	5.58E-65
Eid2	9.06E-69	-0.395035436	0.171	0.753	1.97E-64
Mbd2	7.91E-68	-0.415973718	0.15	0.743	1.72E-63
Rnaset2a	1.01E-67	0.620254119	0.984	0.982	2.20E-63
Rpl13a	2.06E-67	0.618730188	0.935	0.908	4.47E-63
Rps27l	1.73E-65	0.402107856	0.995	0.997	3.77E-61
Rpl5	1.95E-64	-0.384711241	0.988	1	4.23E-60
Atp5l	2.44E-64	0.489918322	0.988	0.995	5.30E-60
Rpl27	1.04E-63	0.423113203	0.995	1	2.26E-59
Brd1	1.31E-63	-0.493437873	0.337	0.816	2.85E-59
Ube2m	1.34E-63	-0.587493706	0.654	0.969	2.91E-59
mt-Nd2	2.42E-63	-1.305458726	0.908	0.982	5.26E-59
Eef1b2	2.73E-63	-0.514815267	0.94	0.995	5.94E-59
Snrpg	9.12E-62	0.496120347	0.993	0.995	1.98E-57
Supt16	2.30E-61	-0.551082321	0.919	0.995	5.00E-57
Rnaset2b	5.58E-61	0.625302575	0.972	0.929	1.21E-56
Samd1	8.89E-61	-0.373977338	0.176	0.74	1.93E-56
Rps3a1	1.92E-60	-0.294374868	1	0.997	4.18E-56
Copb2	3.91E-60	-0.461483842	0.928	0.987	8.50E-56
Hspd1	1.03E-59	-0.378012489	0.993	1	2.24E-55
mt-Nd3	1.59E-59	-1.071969524	0.767	0.898	3.46E-55
Rpl37	2.46E-59	0.348316621	1	1	5.34E-55
Cyhr1	8.34E-59	-0.41325714	0.349	0.837	1.81E-54
Anapc13	2.79E-58	0.56970107	0.961	0.903	6.07E-54
Gm47283	1.23E-57	-0.472076685	0.346	0.829	2.67E-53
Slk	3.40E-57	-0.567940945	0.464	0.848	7.38E-53
Rpl23	3.84E-57	-0.265807643	1	1	8.34E-53
Minos1	4.43E-57	0.447697239	0.993	0.992	9.63E-53
Ranbp1	1.06E-56	0.417271878	0.986	0.992	2.29E-52
mt-Co2	2.59E-56	-1.110905364	0.975	0.99	5.62E-52
Cox7c	3.53E-55	0.342390261	1	1	7.66E-51
Rcc2	4.27E-55	-0.491720373	0.457	0.866	9.27E-51
Morf4l1	2.76E-53	0.48328009	0.988	0.984	6.00E-49
Car2	3.43E-53	-0.258510426	0.002	0.446	7.45E-49
Uqcr11	8.80E-53	0.420727317	0.993	1	1.91E-48
Rock1	4.93E-52	-0.526892644	0.894	0.982	1.07E-47
Hspa4	2.59E-51	-0.460120413	0.919	0.969	5.63E-47
Rpl18a	2.56E-50	0.331960862	1	1	5.57E-46
Mael	7.18E-50	0.513127943	0.975	0.979	1.56E-45
Ube2q1	2.15E-49	-0.461241078	0.531	0.882	4.67E-45
Rpl36	3.54E-49	0.354259229	1	1	7.69E-45
Cox6c	5.22E-49	0.370187856	0.998	1	1.13E-44
Smad4	6.11E-49	-0.417361812	0.446	0.848	1.33E-44
Wtip	1.46E-48	-0.259614386	0.162	0.667	3.18E-44
Hnrnpd	2.35E-48	-0.482949473	0.686	0.961	5.10E-44
Fxr1	7.16E-48	-0.39687292	0.908	0.987	1.56E-43
Gm11808	8.44E-48	0.490209421	0.908	0.892	1.83E-43
Ube2d3	9.30E-48	0.353168961	0.998	1	2.02E-43
Rpl22	4.33E-47	-0.324557542	0.991	0.997	9.40E-43
Tmsb10	8.13E-47	0.710901374	1	0.997	1.77E-42
Alyref	1.49E-46	-0.447091953	0.838	0.99	3.24E-42
Ppp4c	2.97E-46	0.464664464	0.924	0.911	6.45E-42
Hsp90ab1	1.08E-45	-0.284972131	1	1	2.34E-41
Sap30l	1.54E-45	-0.415404944	0.582	0.932	3.34E-41
Oaz2	5.18E-45	0.495109984	0.873	0.848	1.13E-40
Nop10	1.14E-44	0.505056381	0.942	0.911	2.48E-40
1010001B22Rik	1.41E-44	0.270650458	0.411	0	3.06E-40
Axin1	2.17E-44	-0.345060682	0.406	0.819	4.72E-40
Ndufa2	5.59E-44	0.383208776	0.979	0.992	1.21E-39
Eef1g	1.41E-43	0.322887168	0.988	1	3.06E-39
mt-Nd4l	1.08E-42	-0.666314619	0.672	0.843	2.35E-38
Prdx1	1.20E-42	0.47822542	0.986	0.997	2.61E-38
Lsm5	4.10E-42	0.408113074	0.986	0.982	8.90E-38
Cox14	5.47E-42	0.386667269	0.958	0.979	1.19E-37
Pfn1	1.52E-41	0.547250274	0.982	0.969	3.30E-37
Mprip	3.27E-41	-0.384100875	0.594	0.906	7.10E-37
Pak1ip1	9.39E-41	-0.375204753	0.933	0.982	2.04E-36
Ndufa3	9.90E-41	0.491727998	0.958	0.937	2.15E-36
Bola2	1.20E-40	0.429500939	0.952	0.948	2.62E-36
Ndufs5	1.40E-40	0.334096886	0.991	0.997	3.03E-36
Ppp2r5c	1.72E-40	-0.374009823	0.499	0.85	3.74E-36
Ppp1r14b	2.95E-40	-0.269218504	0.268	0.745	6.40E-36
Cox17	4.80E-40	0.465900734	0.977	0.966	1.04E-35
Ryk	7.64E-40	-0.273326691	0.284	0.743	1.66E-35
Arfgef1	1.75E-39	-0.410811661	0.649	0.898	3.81E-35
Pcbp2	1.84E-39	0.385030996	0.977	0.969	4.00E-35
Npm3	2.22E-39	0.328482171	0.984	0.99	4.82E-35
Taf10	3.40E-39	-0.436316867	0.885	1	7.38E-35
Cop1	4.52E-39	-0.368941051	0.649	0.895	9.82E-35
Uqcrq	4.97E-39	0.416571808	0.984	0.99	1.08E-34
Dnajc2	7.90E-39	-0.3284817	0.952	0.99	1.72E-34
Uqcr10	1.09E-38	0.419667323	0.961	0.969	2.36E-34
Hnrnpk	1.15E-38	0.376575396	0.986	0.984	2.51E-34
Rsl24d1	1.65E-38	0.399975319	0.949	0.927	3.57E-34
Cox6b1	1.79E-38	0.417631569	0.984	0.963	3.90E-34
Tmsb4x	3.06E-38	0.526052707	0.815	0.612	6.65E-34
Qk	6.11E-38	-0.389499591	0.589	0.869	1.33E-33
Cct8	6.93E-38	-0.308197914	0.979	0.997	1.51E-33
Eif3g	7.22E-38	0.319294969	0.986	0.99	1.57E-33
Tmem147	2.45E-37	0.349659223	0.965	0.966	5.33E-33
Ranbp9	8.62E-37	-0.339633702	0.485	0.832	1.87E-32
Polr2l	9.34E-37	0.440120576	0.885	0.84	2.03E-32
Bloc1s1	1.38E-36	0.43297062	0.855	0.798	3.00E-32
Smchd1	1.66E-36	-0.398700167	0.767	0.95	3.62E-32
Psmd6	2.17E-36	-0.326918508	0.91	0.987	4.71E-32
Atp5j2	2.88E-36	0.323297816	1	1	6.26E-32
Adh5	3.23E-36	-0.363490076	0.845	0.958	7.03E-32
Mta1	3.33E-36	-0.353737783	0.552	0.869	7.23E-32
Ndufa1	4.09E-36	0.329509	0.991	0.99	8.89E-32
Rnf17	5.68E-36	-0.359182609	0.811	0.955	1.23E-31
Med28	6.59E-36	0.347658445	0.977	0.979	1.43E-31
Taf5	7.97E-36	-0.395605555	0.82	0.961	1.73E-31
Rps27rt	1.38E-35	0.476319527	0.882	0.848	3.01E-31
R3hdm2	1.41E-35	-0.351236573	0.824	0.953	3.05E-31
Erh	1.77E-35	0.349298917	0.958	0.961	3.85E-31
H1fx	3.12E-35	-0.436043921	0.635	0.919	6.78E-31
Mrps21	3.65E-35	0.479112386	0.961	0.953	7.93E-31
Rpl36al	4.00E-35	0.374423245	0.993	0.979	8.69E-31
Lrrc42	4.27E-35	-0.358198231	0.806	0.971	9.28E-31
Med17	6.98E-35	-0.35338259	0.815	0.948	1.52E-30
Nasp	8.10E-35	-0.365730229	0.894	0.971	1.76E-30
Csnk1a1	9.04E-35	-0.324365527	0.903	0.974	1.96E-30
Ppp2ca	1.22E-34	-0.352193627	0.776	0.969	2.64E-30
Crls1	1.64E-34	-0.295206856	0.379	0.772	3.56E-30
1700018B24Rik	2.46E-34	0.3958205	0.924	0.913	5.34E-30
Tlk1	2.97E-34	-0.358309707	0.612	0.877	6.46E-30
Enho	3.10E-34	-0.307661526	0.314	0.756	6.74E-30
Kpna2	3.38E-34	0.399091182	0.926	0.908	7.35E-30
Rps25	3.98E-34	0.296620131	0.993	0.997	8.65E-30
Cox4i1	5.47E-34	0.252480705	1	1	1.19E-29
Afdn	7.24E-34	-0.366743164	0.827	0.955	1.57E-29
Marcksl1	1.64E-33	0.555678935	0.915	0.895	3.56E-29
Dmwd	2.07E-33	-0.268640058	0.275	0.701	4.49E-29
Pmpcb	3.10E-33	-0.352666989	0.672	0.924	6.74E-29
Ftl1	5.46E-33	0.384650187	0.995	0.997	1.19E-28
Larp4	5.55E-33	-0.35151182	0.644	0.874	1.21E-28
Arf5	9.55E-33	0.322792429	0.988	0.974	2.08E-28
Ppp4r2	9.87E-33	-0.373889974	0.764	0.95	2.14E-28
Eif3m	1.02E-32	-0.317413379	0.891	0.976	2.22E-28
Cul4b	1.43E-32	-0.325660601	0.651	0.895	3.11E-28
Ankrd40	1.52E-32	-0.307572884	0.471	0.822	3.31E-28
Bptf	1.60E-32	-0.394999429	0.584	0.843	3.48E-28
Mpp6	1.63E-32	-0.355013835	0.778	0.94	3.53E-28
Dnttip2	6.99E-32	-0.324612817	0.926	0.963	1.52E-27
Fkbp1a	8.90E-32	0.33855716	0.963	0.971	1.93E-27
Fam193a	1.23E-31	-0.316773035	0.427	0.761	2.67E-27
mt-Co1	1.23E-31	-0.565952677	0.993	0.992	2.68E-27
Ddx6	1.41E-31	-0.340753236	0.727	0.887	3.06E-27
Nsa2	2.06E-31	-0.328959845	0.778	0.942	4.46E-27
Calm2	3.00E-31	0.375229205	0.979	0.979	6.53E-27
Dnajc21	6.52E-31	-0.306528073	0.931	0.984	1.42E-26
Sppl3	1.10E-30	-0.273772005	0.356	0.735	2.39E-26
Mrpl33	1.40E-30	0.339305907	0.975	0.984	3.05E-26
mt-Co3	1.85E-30	-0.542052209	0.993	0.997	4.01E-26
Pcm1	2.69E-30	-0.369652421	0.82	0.934	5.84E-26
Hectd1	2.76E-30	-0.360860662	0.79	0.969	5.99E-26
Tma7	3.18E-30	0.431115292	0.968	0.958	6.91E-26
Wdr26	4.34E-30	-0.334285107	0.596	0.871	9.42E-26
mt-Nd4	4.84E-30	-0.52016681	0.963	0.976	1.05E-25
AI314180	5.53E-30	-0.354772875	0.619	0.866	1.20E-25
Ofd1	1.22E-29	-0.380877564	0.836	0.974	2.65E-25
Pten	1.33E-29	-0.325050294	0.598	0.874	2.88E-25
Romo1	1.57E-29	0.344637214	0.952	0.94	3.41E-25
Ubn1	2.07E-29	-0.374490502	0.751	0.948	4.49E-25
Mrpl54	2.31E-29	0.329028228	0.972	0.963	5.02E-25
Klhdc10	2.96E-29	-0.252613205	0.409	0.782	6.43E-25
Glrx3	3.81E-29	-0.279531134	0.901	0.982	8.28E-25
Txnl1	4.19E-29	-0.293698699	0.91	0.971	9.10E-25
Eif4a3	4.35E-29	-0.31594915	0.861	0.948	9.44E-25
Tubb4b	4.81E-29	-0.308480196	0.984	0.995	1.05E-24
Ddx10	5.77E-29	-0.314203139	0.875	0.976	1.25E-24
Cox5b	8.08E-29	0.283022105	0.995	0.997	1.75E-24
Slc25a39	1.06E-28	-0.313309154	0.614	0.866	2.31E-24
Arpp19	1.86E-28	0.346508808	0.952	0.958	4.03E-24
Uqcc2	1.90E-28	0.274960765	1	1	4.13E-24
Map4k4	2.40E-28	-0.368367493	0.621	0.858	5.21E-24
Phb	2.47E-28	0.412255987	0.933	0.942	5.37E-24
Sem1	3.46E-28	0.288965271	0.995	0.997	7.52E-24
Tax1bp1	3.49E-28	-0.276559962	0.896	0.963	7.59E-24
Micu2	3.65E-28	-0.271315551	0.566	0.879	7.93E-24
Ube2r2	4.53E-28	-0.356651788	0.684	0.924	9.85E-24
Dnaja2	4.75E-28	-0.267846287	0.956	0.987	1.03E-23
Rbbp4	5.42E-28	-0.284610477	0.827	0.961	1.18E-23
Nop53	1.10E-27	0.389763637	0.852	0.829	2.40E-23
Drap1	1.22E-27	-0.325264482	0.908	1	2.66E-23
Prrc2c	1.44E-27	-0.322470366	0.891	0.971	3.12E-23
Tmem258	1.77E-27	0.347170942	0.975	0.966	3.84E-23
Trpm7	1.97E-27	-0.319837934	0.667	0.882	4.29E-23
S100a8	2.35E-27	0.35269846	0.485	0.173	5.10E-23
Ubr5	2.57E-27	-0.327562557	0.635	0.877	5.58E-23
Rpl36a	2.74E-27	0.370623449	0.998	1	5.95E-23
Eif3a	3.47E-27	-0.360840271	0.891	0.958	7.54E-23
Elob	3.75E-27	0.257399982	0.993	0.997	8.15E-23
Ndufs6	3.77E-27	0.281320846	0.986	0.992	8.19E-23
Rad50	5.53E-27	-0.331667809	0.908	0.974	1.20E-22
Rpl10	5.69E-27	0.267804082	0.993	1	1.24E-22
Vdac2	1.34E-26	-0.260406545	0.919	0.99	2.91E-22
Nmd3	1.90E-26	-0.287993179	0.769	0.929	4.13E-22
Ubl5	1.99E-26	0.329234591	0.979	0.99	4.32E-22
Gna11	2.00E-26	-0.291472738	0.792	0.942	4.35E-22
Rars	2.18E-26	-0.308551047	0.741	0.932	4.73E-22
Dhx36	2.48E-26	-0.317369065	0.67	0.885	5.39E-22
Dld	3.42E-26	-0.294495484	0.813	0.963	7.42E-22
Vta1	5.87E-26	-0.274950307	0.688	0.913	1.28E-21
Ndufa5	6.43E-26	0.329874349	0.986	0.979	1.40E-21
Zbtb10	6.72E-26	-0.305819112	0.559	0.808	1.46E-21
Lamtor5	9.94E-26	0.26300733	0.963	0.987	2.16E-21
Prc1	1.02E-25	-0.322393132	0.855	0.971	2.22E-21
Zfp746	1.17E-25	-0.268825539	0.462	0.798	2.55E-21
Fam149b	1.32E-25	-0.267750553	0.462	0.814	2.87E-21
Cox7a2	1.34E-25	0.260617376	0.986	0.997	2.91E-21
Slirp	1.79E-25	0.371766089	0.889	0.9	3.90E-21
Sap18	2.28E-25	0.2807023	0.991	0.99	4.95E-21
Larp1b	2.46E-25	-0.345818681	0.746	0.945	5.35E-21
Hspa8	2.50E-25	-0.304357717	0.998	0.995	5.44E-21
Wnk1	3.38E-25	-0.32270079	0.82	0.955	7.35E-21
Cenpv	6.64E-25	-0.351696754	0.718	0.971	1.44E-20
Sf3b1	1.22E-24	-0.295561807	0.894	0.976	2.65E-20
Spint2	1.75E-24	0.331978605	0.931	0.924	3.80E-20
Ckap5	2.91E-24	-0.311247843	0.605	0.874	6.32E-20
Zfp91	3.06E-24	-0.315678021	0.753	0.929	6.65E-20
Polr2b	7.22E-24	-0.286942984	0.721	0.9	1.57E-19
Jak1	1.04E-23	-0.272573001	0.711	0.885	2.26E-19
Znrd1as	1.25E-23	-0.261892404	0.656	0.877	2.72E-19
Xrn2	1.39E-23	-0.282611935	0.778	0.921	3.02E-19
Mrpl52	1.42E-23	0.303033069	0.965	0.955	3.08E-19
Bms1	2.32E-23	-0.287623248	0.656	0.885	5.05E-19
Mien1	2.60E-23	0.289221616	0.979	0.974	5.65E-19
Anapc11	3.35E-23	0.318882232	0.961	0.961	7.28E-19
Usp16	6.11E-23	-0.268102493	0.792	0.927	1.33E-18
Psmd12	6.84E-23	-0.262625262	0.829	0.945	1.49E-18
Naa38	7.45E-23	0.30082926	0.933	0.934	1.62E-18
Wdr36	8.11E-23	-0.273579583	0.919	0.969	1.76E-18
Cdc42bpa	8.37E-23	-0.279565868	0.6	0.845	1.82E-18
Lsm7	9.74E-23	0.313947223	0.975	0.987	2.12E-18
Rbm39	1.08E-22	0.292244187	0.993	0.984	2.35E-18
H3f3a	1.16E-22	-0.258585476	0.986	0.997	2.53E-18
Cnot6l	1.23E-22	-0.259910601	0.54	0.822	2.67E-18
Ppp3cb	1.30E-22	-0.292175125	0.681	0.892	2.83E-18
Snrpb2	1.35E-22	0.344942901	0.963	0.937	2.94E-18
Spata5	1.73E-22	-0.27632312	0.882	0.982	3.77E-18
Ndufc1	1.84E-22	0.285092728	1	1	3.99E-18
Ankrd11	2.21E-22	-0.359958522	0.552	0.772	4.81E-18
Hsd17b4	2.24E-22	-0.258921701	0.695	0.9	4.87E-18
Ndufb4	3.13E-22	0.309254122	0.961	0.974	6.81E-18
Ssr4	3.31E-22	0.2615614	0.949	0.966	7.18E-18
Mdn1	4.33E-22	-0.316654716	0.596	0.814	9.41E-18
Uqcrc1	4.96E-22	0.258475087	0.956	0.961	1.08E-17
Htatsf1	5.02E-22	-0.266946276	0.85	0.948	1.09E-17
Ap3s1	6.43E-22	0.333884399	0.882	0.858	1.40E-17
Crebbp	7.71E-22	-0.314027976	0.709	0.892	1.68E-17
Leo1	9.52E-22	-0.295099976	0.672	0.858	2.07E-17
Rock2	9.92E-22	-0.28611425	0.587	0.822	2.16E-17
Xrcc6	1.02E-21	-0.278005754	0.776	0.929	2.21E-17
Actr10	1.23E-21	-0.262872679	0.751	0.927	2.67E-17
Sec61g	1.88E-21	0.339510713	0.998	1	4.09E-17
Usp50	2.80E-21	0.384174659	0.707	0.606	6.09E-17
Zfand6	3.16E-21	0.318408446	0.924	0.927	6.86E-17
Mphosph10	3.98E-21	-0.25515409	0.774	0.906	8.65E-17
Ndufa13	4.30E-21	0.25979674	0.965	0.976	9.34E-17
Usmg5	5.47E-21	0.342449664	0.975	0.966	1.19E-16
Dhx40	5.69E-21	-0.280792359	0.725	0.913	1.24E-16
Hmga1b	8.67E-21	0.352747724	0.704	0.627	1.88E-16
2810474O19Rik	8.90E-21	-0.334883083	0.672	0.824	1.93E-16
Wapl	9.03E-21	-0.304535499	0.755	0.937	1.96E-16
Tra2b	1.37E-20	0.335873463	0.852	0.874	2.97E-16
Myl12a	1.39E-20	0.277357351	0.954	0.969	3.03E-16
Eif4enif1	1.57E-20	-0.28357998	0.674	0.856	3.42E-16
Smc4	1.65E-20	-0.29138864	0.931	0.979	3.58E-16
Agfg1	1.68E-20	-0.251507744	0.568	0.853	3.65E-16
Ndufa6	1.80E-20	0.2768572	0.986	1	3.90E-16
Tdrd1	3.59E-20	-0.271087252	0.852	0.961	7.80E-16
Higd1a	5.00E-20	0.300130644	0.977	0.976	1.09E-15
mt-Cytb	6.06E-20	-0.377077327	0.984	0.974	1.32E-15
Prpf8	6.17E-20	-0.257217309	0.554	0.79	1.34E-15
Dnttip1	9.67E-20	-0.261899728	0.744	0.955	2.10E-15
Sbno1	1.27E-19	-0.276807513	0.767	0.927	2.75E-15
Hypk	1.49E-19	0.266089919	0.94	0.932	3.25E-15
Snrnp200	1.79E-19	-0.28986233	0.661	0.871	3.89E-15
Bod1	1.86E-19	-0.278057895	0.637	0.892	4.03E-15
Ap2s1	2.04E-19	0.274783773	0.928	0.948	4.42E-15
Ier3ip1	2.06E-19	0.366609257	0.848	0.858	4.47E-15
Asna1	3.27E-19	0.315847977	0.818	0.798	7.10E-15
Lsm12	3.54E-19	-0.262608008	0.758	0.937	7.69E-15
D8Ertd738e	4.01E-19	0.255545339	0.984	0.976	8.72E-15
mt-Atp6	6.17E-19	-0.352951243	0.998	0.995	1.34E-14
Rif1	6.24E-19	-0.363497222	0.799	0.911	1.36E-14
Fbxw7	8.16E-19	-0.294882404	0.67	0.89	1.77E-14
Timm8b	8.62E-19	0.268179124	0.958	0.961	1.87E-14
Cks2	9.08E-19	0.265059613	0.991	0.997	1.97E-14
Bud31	1.07E-18	0.262647748	0.915	0.929	2.31E-14
Macf1	1.10E-18	-0.329846948	0.677	0.874	2.39E-14
Grcc10	2.38E-18	0.304993628	0.667	0.549	5.17E-14
Polr2a	3.01E-18	-0.284969722	0.561	0.761	6.53E-14
Dnajc19	3.08E-18	0.250601801	0.949	0.969	6.70E-14
Tomm7	3.50E-18	0.251751273	0.963	0.984	7.61E-14
Ltv1	6.67E-18	-0.255665437	0.739	0.921	1.45E-13
Nutf2	6.84E-18	0.325900162	0.656	0.559	1.49E-13
Casp8ap2	1.01E-17	-0.257198103	0.557	0.774	2.19E-13
Hint1	1.13E-17	0.257870327	0.991	0.997	2.45E-13
Map1lc3a	1.55E-17	0.277443623	0.924	0.927	3.37E-13
Gm10076	1.90E-17	0.306956412	0.875	0.879	4.13E-13
Cops9	1.96E-17	0.302405666	0.968	0.961	4.26E-13
Hsp90b1	2.73E-17	-0.319564105	0.859	0.934	5.94E-13
Usp9x	3.00E-17	-0.273476151	0.836	0.95	6.52E-13
Zfp787	3.15E-17	0.321374475	0.806	0.801	6.85E-13
mt-Nd5	4.71E-17	-0.358881031	0.792	0.853	1.02E-12
Spcs1	4.83E-17	0.258350721	0.866	0.906	1.05E-12
Rb1cc1	1.27E-16	-0.25008316	0.591	0.785	2.76E-12
Ndufb2	1.52E-16	0.354398454	0.917	0.903	3.30E-12
Rest	1.77E-16	-0.295484904	0.774	0.924	3.84E-12
Morf4l2	2.86E-16	0.278492113	0.901	0.882	6.22E-12
Ccdc73	4.38E-16	-0.34402854	0.882	0.971	9.51E-12
Gm2000	7.95E-16	0.298091815	0.654	0.57	1.73E-11
2810004N23Rik	1.11E-15	0.274194653	0.947	0.932	2.41E-11
Nexn	1.43E-15	-0.273810134	0.794	0.929	3.11E-11
Wdr89	1.68E-15	0.298528748	0.811	0.835	3.65E-11
Taf7l	2.13E-15	0.304175385	0.933	0.95	4.62E-11
Lgals1	3.33E-15	0.282312462	0.476	0.276	7.23E-11
Arf6	3.75E-15	0.258879056	0.82	0.85	8.15E-11
Ndufv3	8.91E-15	0.274275201	0.908	0.916	1.94E-10
Tex15	1.01E-14	-0.406367212	0.926	0.982	2.20E-10
Tuba1b	1.98E-14	0.372977341	0.952	0.95	4.30E-10
Tomm6	8.45E-14	0.279884392	0.82	0.811	1.84E-09
H2afj	1.46E-13	0.26591659	0.891	0.885	3.16E-09
Fmr1nb	4.16E-13	0.289924648	0.838	0.85	9.04E-09
Gtsf1	2.02E-12	0.315016408	0.954	0.963	4.39E-08
mt-Nd1	3.19E-12	0.37570456	0.991	0.976	6.92E-08
Eif4ebp1	4.32E-12	0.263278137	0.924	0.945	9.38E-08
Zfp292	5.05E-12	-0.305363576	0.557	0.677	1.10E-07
Ube2w	8.57E-12	0.269714212	0.894	0.89	1.86E-07
Otub1	9.31E-12	0.256888399	0.831	0.85	2.02E-07
Insig1	1.00E-11	0.485159009	0.811	0.814	2.18E-07
Btg1	1.31E-11	0.303050964	0.702	0.675	2.84E-07
Phpt1	1.38E-11	0.279525764	0.473	0.36	3.01E-07
Ptp4a1	2.62E-11	0.279277632	0.716	0.714	5.70E-07
Id3	5.19E-11	0.318108583	0.921	0.916	1.13E-06
Sil1	6.48E-11	0.252778418	0.697	0.682	1.41E-06
Son	1.25E-10	0.262080793	0.894	0.869	2.71E-06
Cox6b2	3.14E-10	0.335695757	0.781	0.78	6.82E-06
Atp5k	5.17E-10	0.252606991	0.979	0.979	1.12E-05
Skp1a	3.62E-09	0.305373979	0.998	0.992	7.87E-05
Tsc22d3	3.81E-09	0.297988167	0.716	0.727	8.27E-05
Hist1h2ap	2.56E-08	0.417979242	0.503	0.441	0.000556206
Malat1	2.68E-08	0.457104527	0.838	0.774	0.0005815
Pdcd4	1.61E-07	0.280017477	0.836	0.887	0.003507254
Id2	2.14E-06	0.314110489	0.88	0.913	0.046411742
Wtap	3.19E-06	0.253787431	0.739	0.795	0.069240247
Ckb	3.33E-06	-0.326460616	0.859	0.927	0.072357161
Marf1	3.59E-06	0.344263465	0.843	0.866	0.078055957
Nxf2	5.94E-06	0.251647522	0.607	0.572	0.129096791
D10Wsu102e	2.27E-05	-0.378212653	0.861	0.932	0.492924071
Cbx3	0.00039759	0.279194758	0.875	0.927	1
Elane	0.000511802	0.402165758	0.178	0.108	1
Rpgrip1	0.026132241	0.463581642	0.647	0.759	1
Actb	0.038338062	0.27095349	0.995	0.992	1
Slc39a1	0.343993211	0.27613697	0.425	0.538	1
Bhlhe41	0.365523242	0.278096879	0.598	0.727	1
Mpo	0.865028879	0.253661627	0.159	0.184	1
Result of differential gene expression analysis with DEHP exposure at PD3
Gene	p_val	avg_logFC	pct.1	pct.2	p_val_adj
S100a8	5.7917E-189	0.632778899	0.753	0.003	1.2584E-184
S100a9	1.5474E-159	0.415619917	0.639	0.002	3.3621E-155
1010001B22Rik	4.275E-122	0.265595907	0.487	0	9.2882E-118
Gm15446	5.0534E-108	0.355314621	0.57	0.025	1.098E-103
Ngp	2.9258E-107	0.251145038	0.43	0	6.3568E-103
Gm42418	1.45237E-85	-2.501853675	0.684	0.99	3.15557E-81
Cox6a1	1.67928E-79	1.082131784	1	0.78	3.64858E-75
Uba52	1.26652E-77	1.012422717	1	0.832	2.75177E-73
Rpl23a	6.05288E-72	0.783463751	1	0.963	1.31511E-67
Rpl14	1.42754E-70	0.643623722	1	0.99	3.10161E-66
Rpl35	3.40477E-68	0.616147351	1	0.987	7.39754E-64
Cox6c	4.01121E-68	0.73030966	1	0.948	8.71516E-64
Rps12	9.97651E-65	-0.727406892	0.987	0.989	2.1676E-60
Cox4i1	4.94955E-63	0.640745536	1	0.959	1.07539E-58
Rpl18a	5.63634E-63	0.575369879	1	0.982	1.22461E-58
Rps19	1.04004E-61	0.578691482	1	0.987	2.2597E-57
Rps23	2.63671E-58	0.47267091	1	0.992	5.72879E-54
Gkap1	4.37098E-58	-1.184913449	0.911	0.916	9.49683E-54
Cox6b1	2.07727E-57	0.731743368	1	0.773	4.51329E-53
Rpl31	3.49254E-57	0.72710924	1	0.898	7.58825E-53
Rps5	1.20582E-56	0.500116727	1	0.986	2.61988E-52
Rdx	1.87333E-55	-0.789037761	0.994	0.988	4.07018E-51
Phpt1	3.20446E-55	0.527914085	0.829	0.267	6.96233E-51
Rps14	4.73267E-55	0.484959322	1	0.99	1.02827E-50
Rps27	1.11926E-54	0.616765312	1	0.986	2.43181E-50
Grcc10	1.58477E-53	0.551445498	0.854	0.287	3.44322E-49
Rpl13a	4.75002E-53	0.756005327	0.981	0.648	1.03204E-48
Pfn1	2.3415E-52	0.772571453	0.994	0.759	5.08739E-48
Rps17	3.64152E-52	0.593039005	1	0.937	7.91192E-48
Gm10076	1.39137E-51	0.655230335	0.937	0.411	3.02303E-47
Rps6	2.01814E-48	0.517581535	1	0.966	4.38481E-44
Rps18	5.63793E-48	0.496965514	1	0.982	1.22495E-43
Rps15	6.60107E-48	0.434402537	1	0.972	1.43421E-43
Rpl5	1.27979E-47	-0.592404314	1	0.984	2.78061E-43
Tpt1	3.52997E-47	-0.578689131	0.994	0.988	7.66956E-43
Supt16	1.68229E-46	-1.033458017	0.88	0.899	3.65512E-42
Rpl10	6.45041E-46	0.584561435	1	0.957	1.40148E-41
Tmsb10	7.74697E-46	0.473253129	1	0.992	1.68318E-41
Rps10	2.35794E-45	-0.463101712	1	0.99	5.1231E-41
Ftl1	4.52095E-45	0.624605781	0.987	0.887	9.82267E-41
Rpl4	6.40957E-45	0.486104832	1	0.964	1.39261E-40
Ddx5	1.14346E-44	-0.69261667	0.987	0.947	2.48439E-40
Lsm14b	1.74171E-44	-0.877029694	0.791	0.909	3.78421E-40
Zp2	2.25134E-44	0.592587366	0.88	0.319	4.89149E-40
Atp5l	2.33391E-44	0.54766651	1	0.847	5.07088E-40
Gm33301	7.00148E-44	0.286676915	0.57	0.134	1.52121E-39
Ncl	8.34768E-44	-0.625993431	0.987	0.977	1.8137E-39
Zp1	8.37264E-44	0.507990233	0.646	0.168	1.81912E-39
Cox7a2	8.80961E-44	0.53576612	1	0.851	1.91406E-39
Uqcr11	1.12338E-43	0.566013412	1	0.847	2.44076E-39
Rpl12	1.4869E-43	-0.566504505	0.987	0.961	3.23058E-39
Ndufb9	2.06599E-43	0.667609285	0.994	0.742	4.48877E-39
mt-Nd1	4.37672E-43	1.134756973	0.987	0.864	9.50929E-39
Cox5b	9.11136E-43	0.498000958	0.994	0.892	1.97962E-38
Ndufa2	1.23371E-42	0.584422951	1	0.782	2.68048E-38
Rpp21	1.31101E-42	0.63466454	0.994	0.603	2.84843E-38
Fxr1	1.50019E-42	-0.810069577	0.962	0.9	3.25947E-38
Tmem256	6.9077E-42	0.563641122	0.899	0.383	1.50084E-37
Bzw2	1.73577E-41	0.561354447	0.81	0.311	3.7713E-37
Ccdc107	2.25292E-41	0.43783739	0.816	0.304	4.89491E-37
Hspd1	2.94016E-41	-0.725532615	0.981	0.924	6.38809E-37
Eif3k	1.16136E-40	0.57184168	1	0.838	2.52328E-36
Ybx3	2.30936E-40	-1.183078265	0.62	0.8	5.01755E-36
Phb	3.4106E-40	0.597405788	0.975	0.59	7.41021E-36
Med28	3.77994E-40	0.547427647	1	0.779	8.21269E-36
R3hdm2	4.96811E-40	-0.896893816	0.861	0.857	1.07942E-35
Rpl37a	2.87773E-39	0.371784735	1	0.994	6.25243E-35
Rps24	3.15614E-39	-0.429965363	1	0.993	6.85735E-35
Bloc1s1	3.25062E-39	0.445018637	0.924	0.412	7.06262E-35
Tomm6	3.5281E-39	0.470376386	0.905	0.387	7.66551E-35
Cct2	4.78124E-39	-0.61828458	0.987	0.947	1.03882E-34
Ndufa7	8.31441E-39	0.505091426	1	0.857	1.80647E-34
Ppp4c	3.60181E-38	0.498746041	0.873	0.403	7.82566E-34
Lsm4	3.7053E-38	0.472884775	1	0.829	8.05052E-34
Dcxr	2.65477E-37	0.258763882	0.589	0.163	5.76802E-33
Tmem205	3.23299E-37	0.401852447	0.753	0.271	7.02432E-33
Hsp90ab1	3.25036E-37	-0.403690775	1	0.999	7.06205E-33
Ndufb2	4.43165E-37	0.582504095	0.994	0.649	9.62866E-33
Cd164l2	7.89245E-37	0.626766029	0.981	0.723	1.71479E-32
Ndufs5	1.05287E-36	0.474247799	0.994	0.82	2.28757E-32
Rps27l	2.64937E-36	0.489070706	1	0.837	5.75629E-32
R3hdml	2.7526E-36	0.382500427	0.747	0.268	5.98058E-32
Anapc13	3.51898E-36	0.566265937	0.968	0.607	7.64568E-32
Usp50	3.69177E-36	0.322805421	0.747	0.271	8.0211E-32
Trappc6a	3.79829E-36	0.32094393	0.785	0.287	8.25255E-32
Pcbd2	3.92179E-36	0.457254076	0.924	0.414	8.52088E-32
Rabac1	4.03931E-36	0.5718526	0.987	0.607	8.77622E-32
Polr2l	4.21631E-36	0.550788855	0.956	0.52	9.16079E-32
Atp5j2	4.52476E-36	0.457234458	1	0.905	9.83095E-32
Rack1	6.24654E-36	-0.590094748	0.987	0.947	1.35719E-31
Rps20	1.18278E-35	-0.361407038	1	0.994	2.56983E-31
Hint2	1.54927E-35	0.551279472	0.949	0.554	3.36609E-31
Dad1	2.0779E-35	0.496156043	1	0.825	4.51465E-31
Gpaa1	3.94829E-35	0.341967754	0.734	0.268	8.57845E-31
Ndufa4	1.20044E-34	0.464813426	1	0.898	2.60819E-30
Glmp	1.6302E-34	0.342004677	0.753	0.279	3.54193E-30
Bola2	1.79012E-34	0.563063461	1	0.614	3.88938E-30
Ofd1	2.83667E-34	-0.784246738	0.88	0.86	6.16323E-30
Atp5g1	2.86418E-34	0.458644274	0.994	0.784	6.22301E-30
Rpsa	5.51068E-34	-0.425554745	1	0.991	1.19731E-29
Spcs1	1.47579E-33	0.47454748	0.949	0.471	3.20645E-29
Hnrnpu	2.45229E-33	-0.666196425	0.937	0.885	5.32809E-29
Gpx4	2.51551E-33	0.588531806	0.987	0.649	5.46545E-29
Ier3ip1	2.92362E-33	0.445710567	0.937	0.428	6.35214E-29
Cox6b2	4.82756E-33	0.595567329	0.937	0.483	1.04888E-28
Cstb	4.9522E-33	0.307789181	0.772	0.293	1.07597E-28
Dctpp1	6.07195E-33	0.435617515	0.994	0.786	1.31925E-28
Lsm7	7.81974E-33	0.538547692	0.994	0.632	1.699E-28
Mael	7.95198E-33	0.502448029	0.937	0.487	1.72773E-28
Rpl41	8.34802E-33	0.382630023	1	0.989	1.81377E-28
Ndufa3	8.98567E-33	0.549336051	1	0.664	1.95232E-28
Oaz2	1.21876E-32	0.368604252	0.81	0.346	2.64801E-28
Slirp	1.23047E-32	0.397159152	0.937	0.432	2.67343E-28
Pfdn5	2.79559E-32	0.360641224	1	0.913	6.07398E-28
Bud31	4.2188E-32	0.472788979	0.949	0.552	9.16618E-28
Sfr1	4.23794E-32	-0.439178695	1	0.992	9.20776E-28
Mrps21	5.23724E-32	0.497809969	0.975	0.65	1.13789E-27
Selenow	8.59032E-32	0.698915811	0.937	0.476	1.86642E-27
Ubb	1.40905E-31	0.286384012	1	0.998	3.06145E-27
Rps27rt	1.48579E-31	0.546146153	0.905	0.499	3.22817E-27
Edf1	2.18326E-31	0.446604703	0.994	0.736	4.74358E-27
Guk1	2.25536E-31	0.367013249	0.848	0.362	4.90022E-27
Eef1g	2.47003E-31	0.475704892	1	0.832	5.36664E-27
Tsga10ip	5.41556E-31	0.351333929	0.778	0.298	1.17664E-26
Urod	8.31639E-31	0.284154289	0.791	0.317	1.8069E-26
Atp6ap1	8.7112E-31	0.255473902	0.741	0.281	1.89268E-26
Acot13	1.07737E-30	0.401667609	0.911	0.427	2.34079E-26
Emc10	1.3748E-30	0.344014336	0.816	0.345	2.98703E-26
Eif4a2	1.94537E-30	0.502931757	0.956	0.505	4.2267E-26
Lsm5	2.07381E-30	0.472126572	0.987	0.816	4.50577E-26
Dppa5a	2.65288E-30	0.54755346	0.911	0.448	5.76392E-26
Arf5	3.47789E-30	0.490781462	0.962	0.691	7.55641E-26
Spint2	3.58817E-30	0.371615233	0.886	0.414	7.79601E-26
Psap	4.47964E-30	0.307972355	0.709	0.273	9.73292E-26
Map1lc3a	5.60665E-30	0.451589124	0.956	0.515	1.21816E-25
Naa38	6.00099E-30	0.483249555	0.975	0.596	1.30384E-25
Macrod1	8.89915E-30	0.415842447	0.835	0.371	1.93352E-25
Ndufs6	9.4641E-30	0.457044995	1	0.765	2.05627E-25
Hspa4	1.29437E-29	-0.878842872	0.848	0.797	2.81228E-25
Cox14	1.42815E-29	0.461438491	0.981	0.628	3.10295E-25
Selenoh	2.06562E-29	0.520133765	0.962	0.609	4.48798E-25
Ndufa13	2.33409E-29	0.459801142	0.987	0.727	5.07127E-25
Gstp2	2.8754E-29	0.259607933	0.437	0.106	6.24738E-25
Kif2a	3.3935E-29	-1.150926368	0.62	0.727	7.37307E-25
Amn1	4.14697E-29	0.383405343	0.892	0.419	9.01013E-25
Tmem208	4.26088E-29	0.254822094	0.797	0.331	9.2576E-25
Mea1	6.30724E-29	0.438789495	0.975	0.733	1.37037E-24
Sec61g	1.01074E-28	0.446424289	1	0.883	2.19603E-24
Hint1	1.12537E-28	0.465219084	1	0.841	2.44508E-24
Anapc11	1.27233E-28	0.493560016	0.994	0.722	2.76439E-24
Cul3	1.35861E-28	-1.050760723	0.665	0.736	2.95184E-24
Rogdi	1.37138E-28	0.253045472	0.608	0.215	2.9796E-24
Rad50	1.39995E-28	-0.724583847	0.924	0.862	3.04168E-24
Trappc2l	1.43E-28	0.453697178	0.93	0.516	3.10695E-24
Rock1	1.5744E-28	-0.798225682	0.829	0.821	3.42069E-24
Mgst3	1.64205E-28	0.555904875	0.981	0.591	3.56769E-24
Sil1	1.74724E-28	0.251163019	0.772	0.313	3.79623E-24
Sap18	1.957E-28	0.429311065	0.987	0.742	4.25197E-24
Tecr	2.20998E-28	0.422924743	0.905	0.477	4.80163E-24
Rangrf	2.29926E-28	0.292145752	0.734	0.296	4.99561E-24
H2-Ke6	2.77205E-28	0.377979254	0.848	0.381	6.02283E-24
Asna1	3.2337E-28	0.438448123	0.899	0.495	7.02586E-24
Tma7	3.37585E-28	0.448235747	0.994	0.705	7.33471E-24
Slc25a5	3.40507E-28	0.424894844	0.918	0.482	7.3982E-24
Phgdh	3.74427E-28	0.39625347	0.835	0.361	8.13518E-24
Prdx1	3.89227E-28	0.659829762	1	0.839	8.45672E-24
Ddx6	4.203E-28	-0.890823905	0.785	0.782	9.13186E-24
Cmc2	4.26699E-28	0.343750514	0.905	0.445	9.27088E-24
Lage3	5.18468E-28	0.477534948	0.975	0.652	1.12648E-23
Park7	6.01064E-28	0.375467336	1	0.864	1.30593E-23
D8Ertd738e	6.02207E-28	0.40986924	0.994	0.773	1.30842E-23
Malat1	8.20078E-28	0.757827827	0.892	0.414	1.78178E-23
Smdt1	9.93346E-28	0.420018445	0.994	0.766	2.15824E-23
Arl14epl	1.02434E-27	0.252288619	0.709	0.275	2.22559E-23
Ndufv3	1.03041E-27	0.48637733	0.981	0.617	2.23878E-23
Erh	1.48705E-27	0.407720096	0.949	0.529	3.23091E-23
Zp3	1.49283E-27	0.600359146	0.804	0.336	3.24347E-23
Hnrnpd	2.31381E-27	-0.885517957	0.614	0.734	5.02721E-23
Rpl13	2.64447E-27	0.265065316	1	0.995	5.74563E-23
Polr2i	3.0368E-27	0.44296546	0.956	0.593	6.59806E-23
Ptges3	3.63555E-27	-0.762408178	0.93	0.824	7.89896E-23
Smarca5	4.52533E-27	-0.639068953	0.943	0.861	9.83219E-23
Trappc2	5.08278E-27	0.323761954	0.854	0.392	1.10434E-22
Mrpl23	5.09118E-27	0.497449408	1	0.741	1.10616E-22
Timm13	5.1055E-27	0.450483347	0.937	0.602	1.10927E-22
Asnsd1	6.48329E-27	0.257001445	0.804	0.349	1.40862E-22
Ppdpf	6.5298E-27	0.279998425	0.835	0.359	1.41873E-22
Afdn	7.09173E-27	-0.805341354	0.842	0.796	1.54082E-22
Tceal9	8.11204E-27	0.345853201	0.835	0.381	1.7625E-22
Minos1	1.191E-26	0.437400149	0.987	0.7	2.58769E-22
Uqcr10	1.38857E-26	0.402533845	0.987	0.708	3.01695E-22
Ubl7	1.39785E-26	0.301133502	0.848	0.395	3.03712E-22
Psenen	2.26981E-26	0.436361661	0.987	0.732	4.93163E-22
Vps28	2.65787E-26	0.327284806	0.911	0.428	5.77475E-22
Fkbp8	4.42211E-26	0.354343964	0.949	0.506	9.60792E-22
Snrnp25	4.52168E-26	0.286042245	0.816	0.378	9.82425E-22
Rpl36	6.0505E-26	0.339423766	1	0.985	1.31459E-21
Uqcrq	6.19767E-26	0.391188473	0.994	0.864	1.34657E-21
Atp5h	9.59391E-26	0.400776387	1	0.823	2.08447E-21
Ndufs8	9.85231E-26	0.412959274	0.911	0.506	2.14061E-21
Tmem147	1.31879E-25	0.396930486	0.956	0.585	2.86534E-21
Ndufb7	1.36911E-25	0.434679569	0.975	0.735	2.97467E-21
Tubb5	1.3741E-25	0.271813682	0.861	0.393	2.98551E-21
Ndufb5	1.64861E-25	0.395948085	1	0.763	3.58194E-21
Gm1673	1.77545E-25	0.46461824	0.968	0.624	3.85752E-21
Rpl26	1.96897E-25	0.261366358	1	0.986	4.27799E-21
Elob	2.69276E-25	0.321517586	0.994	0.902	5.85056E-21
Marcksl1	2.82432E-25	0.45602779	0.892	0.511	6.13639E-21
Tmem9	3.05072E-25	0.253777167	0.671	0.271	6.62831E-21
Tpr	3.26661E-25	-0.699910078	0.918	0.853	7.09737E-21
Ndufa11	4.94746E-25	0.435983547	1	0.779	1.07493E-20
Ergic3	5.60294E-25	0.436694642	0.981	0.653	1.21735E-20
S100z	5.7712E-25	0.265369471	0.728	0.299	1.25391E-20
Rps11	6.91957E-25	0.312477209	1	0.989	1.50341E-20
Rps21	7.11182E-25	-0.375319431	1	0.98	1.54519E-20
Adipor1	8.98021E-25	0.305230112	0.867	0.421	1.95113E-20
Gadd45gip1	1.0608E-24	0.381395874	0.975	0.589	2.30481E-20
Chchd10	1.07186E-24	0.272979894	0.741	0.313	2.32884E-20
Mrpl33	1.46401E-24	0.476095327	0.975	0.601	3.18084E-20
Ptgds	1.49279E-24	0.313792934	0.627	0.233	3.24339E-20
Eif3c	1.56117E-24	-0.57924141	0.962	0.861	3.39195E-20
Usp7	2.65352E-24	-0.874818872	0.728	0.737	5.76531E-20
Ap3s1	2.68958E-24	0.371358154	0.918	0.559	5.84365E-20
Rnaset2a	2.99079E-24	0.445281462	0.981	0.742	6.49809E-20
Xdh	3.28072E-24	0.493828135	0.975	0.715	7.12802E-20
Itfg1	3.65553E-24	0.265840412	0.772	0.336	7.94237E-20
Atp6v1f	5.25848E-24	0.373213254	0.981	0.772	1.14251E-19
Uqcrh	5.30658E-24	0.378202275	1	0.805	1.15296E-19
Ubl4a	7.04364E-24	0.352298558	0.873	0.439	1.53037E-19
Mrpl54	7.16126E-24	0.399114019	0.956	0.654	1.55593E-19
Hnrnpa0	7.21392E-24	-0.991720862	0.462	0.652	1.56737E-19
Ap2s1	7.30277E-24	0.378080564	0.943	0.606	1.58667E-19
Napa	7.69347E-24	0.276407727	0.829	0.4	1.67156E-19
Pinlyp	9.14199E-24	0.2572684	0.797	0.349	1.98628E-19
Atp6v0b	9.32527E-24	0.394390528	0.949	0.561	2.0261E-19
Macf1	1.26371E-23	-1.015407988	0.665	0.737	2.74566E-19
Nop10	1.60358E-23	0.457258868	0.949	0.586	3.48411E-19
Elp5	1.84243E-23	0.302281616	0.867	0.45	4.00304E-19
Yif1b	2.18417E-23	0.291169644	0.854	0.398	4.74555E-19
H2afj	2.35347E-23	0.350799859	0.873	0.43	5.11338E-19
Tmem160	2.45218E-23	0.276281409	0.715	0.306	5.32785E-19
Pnkd	2.65653E-23	0.334280791	0.867	0.446	5.77184E-19
Cenpm	2.76451E-23	0.36498567	0.943	0.567	6.00646E-19
Cox7c	2.84867E-23	0.342654922	1	0.971	6.1893E-19
Fkbp2	2.97501E-23	0.419111662	0.918	0.563	6.46381E-19
Atpif1	3.21506E-23	0.440541829	0.956	0.561	6.98536E-19
Immp1l	3.88982E-23	0.350955327	0.918	0.505	8.45141E-19
Ndufb8	4.24086E-23	0.381412014	0.994	0.765	9.21411E-19
Dynll1	4.74479E-23	0.326716057	1	0.96	1.0309E-18
Chchd1	4.82916E-23	0.343314294	0.962	0.533	1.04923E-18
Dnajc21	5.1974E-23	-0.646557877	0.861	0.81	1.12924E-18
Naxe	5.60017E-23	0.373161175	0.981	0.652	1.21675E-18
Hnrnpa2b1	5.62096E-23	-0.532362221	0.962	0.908	1.22127E-18
Ppp1r11	5.62097E-23	0.311744901	0.861	0.449	1.22127E-18
Ndufa1	6.96391E-23	0.396420371	1	0.809	1.51305E-18
Rnaset2b	1.10068E-22	0.403886675	0.968	0.589	2.39145E-18
Parp4	1.29144E-22	0.308569117	0.747	0.333	2.8059E-18
Ptpn18	1.29419E-22	0.306689019	0.854	0.409	2.81188E-18
Rbx1	1.32618E-22	0.326934361	0.994	0.885	2.88139E-18
Ebpl	1.64614E-22	0.318902336	0.892	0.43	3.57657E-18
Copb2	1.78234E-22	-0.706651956	0.854	0.776	3.87249E-18
Nedd8	1.8762E-22	0.341134854	0.994	0.81	4.07643E-18
H2-K1	3.28193E-22	0.301469784	0.722	0.303	7.13065E-18
Smim7	3.35693E-22	0.266232313	0.88	0.454	7.29361E-18
Chchd7	3.41149E-22	0.267710214	0.873	0.43	7.41215E-18
Hsbp1	3.60494E-22	0.38402848	0.975	0.731	7.83245E-18
Vkorc1	3.87918E-22	0.374234153	1	0.799	8.42829E-18
Psma1	5.81797E-22	0.254725154	0.854	0.417	1.26407E-17
Dnaja2	7.09858E-22	-0.526036222	0.937	0.854	1.54231E-17
Nme1	7.14571E-22	0.380351192	0.975	0.688	1.55255E-17
Serf2	7.74274E-22	0.307747954	1	0.928	1.68227E-17
Ndufb4	7.92439E-22	0.385776507	0.994	0.754	1.72173E-17
Card19	8.24716E-22	0.293124986	0.873	0.455	1.79186E-17
Cops7a	8.36005E-22	0.268538351	0.873	0.444	1.81639E-17
Ranbp1	8.85155E-22	0.350656394	0.975	0.727	1.92318E-17
Hist1h2ap	1.11514E-21	0.450868637	0.532	0.2	2.42287E-17
Myl12a	1.16346E-21	0.382625787	0.949	0.576	2.52785E-17
Rpl11	1.17689E-21	0.274750044	1	0.995	2.55704E-17
Ndufa6	1.18768E-21	0.39172002	0.994	0.828	2.58046E-17
Ubl5	1.54557E-21	0.355204076	0.981	0.732	3.35806E-17
Rpl22	1.90221E-21	-0.37063134	0.987	0.974	4.13294E-17
Gpbp1l1	1.98659E-21	-0.80138739	0.753	0.734	4.31626E-17
Bola3	2.03242E-21	0.259113545	0.867	0.421	4.41584E-17
Serbp1	2.28321E-21	-0.455995612	0.981	0.89	4.96074E-17
Sssca1	2.41269E-21	0.367736877	0.937	0.582	5.24206E-17
Gsta4	3.10524E-21	0.557246624	0.873	0.48	6.74675E-17
Csnk1a1	3.37272E-21	-0.526057369	0.924	0.831	7.32791E-17
Setd4	3.40866E-21	0.300996039	0.892	0.473	7.40599E-17
Bsg	3.49129E-21	0.375135677	0.981	0.681	7.58553E-17
Sh3bgrl3	3.62704E-21	0.372599551	0.937	0.592	7.88048E-17
Cycs	3.6912E-21	0.295657737	0.918	0.492	8.01987E-17
Huwe1	4.18897E-21	-0.630850841	0.93	0.821	9.10138E-17
Mrps36	4.3176E-21	0.411256003	0.968	0.619	9.38084E-17
Mif	4.49339E-21	0.409613931	1	0.848	9.76278E-17
Eif4g2	4.72315E-21	-0.50779695	0.956	0.842	1.0262E-16
Mrps18a	5.86656E-21	0.27573669	0.886	0.453	1.27463E-16
Cd9	6.25813E-21	0.456292099	0.918	0.47	1.3597E-16
Saraf	7.2681E-21	0.255515306	0.703	0.334	1.57914E-16
E330017A01Rik	7.55497E-21	0.422448475	0.778	0.35	1.64147E-16
Pcbp2	7.84134E-21	0.371557219	0.975	0.779	1.70369E-16
Ube2d3	8.74459E-21	0.34172483	0.994	0.867	1.89994E-16
Dctn3	9.75112E-21	0.310015241	0.924	0.518	2.11863E-16
Mien1	1.00835E-20	0.357831792	0.956	0.589	2.19084E-16
Commd4	1.14192E-20	0.375967987	0.968	0.589	2.48104E-16
Psmb6	1.16847E-20	0.353835923	1	0.811	2.53873E-16
Nop53	1.19802E-20	0.401824591	0.918	0.571	2.60294E-16
mt-Cytb	1.60121E-20	0.594448775	1	0.928	3.47894E-16
Padi6	2.1918E-20	0.538182681	0.956	0.555	4.76212E-16
Lamtor5	2.36606E-20	0.387152734	0.937	0.594	5.14073E-16
Btf3l4	2.54759E-20	0.284303006	0.88	0.448	5.53515E-16
Emc4	2.7454E-20	0.271574692	0.81	0.405	5.96494E-16
Tax1bp1	3.58514E-20	-0.662359012	0.886	0.783	7.78943E-16
Ndufb11	3.69733E-20	0.367210959	0.994	0.804	8.03318E-16
mt-Atp6	3.79964E-20	0.552575191	0.994	0.983	8.25548E-16
Ppp1ca	4.30032E-20	0.359339275	0.975	0.734	9.3433E-16
H1foo	6.5327E-20	0.370563032	0.646	0.277	1.41936E-15
Coa3	6.94583E-20	0.289780075	0.867	0.449	1.50912E-15
Wapl	8.93702E-20	-0.791781183	0.684	0.706	1.94175E-15
Eef1a1	9.38541E-20	-0.34803146	1	0.998	2.03917E-15
Hcfc1r1	1.01647E-19	0.300075726	0.918	0.534	2.20849E-15
Larp1b	1.04589E-19	-0.839359779	0.665	0.691	2.2724E-15
Dbi	1.12565E-19	0.376273193	0.987	0.601	2.44571E-15
Atox1	1.1762E-19	0.361097582	0.962	0.689	2.55553E-15
Set	1.21412E-19	-0.516163745	0.93	0.87	2.63792E-15
Ssr2	1.30021E-19	0.325661216	0.835	0.457	2.82496E-15
Csnk2a2	1.32243E-19	-0.922575455	0.43	0.607	2.87325E-15
Tm2d1	1.46962E-19	0.268052855	0.93	0.531	3.19305E-15
Prc1	1.47701E-19	-0.688442306	0.905	0.774	3.20911E-15
Ndufa12	1.83244E-19	0.351428443	0.968	0.654	3.98134E-15
Tmem258	1.8429E-19	0.345712902	0.994	0.729	4.00406E-15
Fis1	1.93961E-19	0.305196761	0.905	0.512	4.21419E-15
Chchd2	2.88204E-19	0.254894353	1	0.956	6.2618E-15
Cst3	3.91933E-19	0.363586877	0.93	0.594	8.51553E-15
Ptrhd1	4.19736E-19	0.276235125	0.886	0.461	9.1196E-15
Snrpd2	4.36977E-19	0.310082066	0.981	0.805	9.49421E-15
Cox4i2	6.68584E-19	0.501309484	0.886	0.495	1.45263E-14
Rplp0	8.27935E-19	0.2898826	0.994	0.938	1.79885E-14
Rps3	8.38159E-19	0.265471918	1	0.959	1.82107E-14
Pfdn6	8.67552E-19	0.311673604	0.987	0.723	1.88493E-14
Ssr4	1.08235E-18	0.311588585	0.937	0.552	2.35162E-14
Polr2j	1.2457E-18	0.304159906	1	0.853	2.70654E-14
Dynlrb1	1.31722E-18	0.310807548	0.987	0.742	2.86192E-14
Wdr36	1.51421E-18	-0.664733758	0.886	0.77	3.28993E-14
Nucks1	1.66286E-18	-0.559619931	0.911	0.818	3.61289E-14
Fetub	2.21774E-18	0.27853331	0.741	0.337	4.81849E-14
Ccdc12	2.73681E-18	0.323095522	0.905	0.522	5.94626E-14
Fth1	2.79131E-18	0.30661038	0.987	0.833	6.06469E-14
Map7d2	3.95288E-18	-0.590154701	0.911	0.816	8.58842E-14
Myl6	4.48958E-18	0.308890138	0.981	0.663	9.75451E-14
Tdrd1	4.57339E-18	-0.708297777	0.829	0.735	9.9366E-14
Mrpl55	5.76898E-18	0.331430404	0.937	0.643	1.25343E-13
Atp5j	5.80446E-18	0.359670969	0.994	0.799	1.26113E-13
Higd1a	8.39734E-18	0.303352235	0.981	0.688	1.82449E-13
Cct8	8.48474E-18	-0.406836062	0.987	0.89	1.84348E-13
mt-Co3	9.45296E-18	0.528059863	1	0.989	2.05385E-13
Ctsd	9.69765E-18	0.310658769	0.88	0.464	2.10701E-13
Atp5o.1	1.08376E-17	0.303914878	1	0.874	2.35467E-13
Bzw1	1.15794E-17	-0.519651628	0.924	0.813	2.51586E-13
Nasp	1.50794E-17	-0.638343606	0.899	0.76	3.27629E-13
Sem1	1.50905E-17	0.267756018	1	0.924	3.27871E-13
Cox7b	1.72591E-17	0.352177155	0.994	0.769	3.74988E-13
Hypk	1.93519E-17	0.304037315	0.943	0.59	4.20458E-13
Cox5a	2.2901E-17	0.288490966	1	0.833	4.9757E-13
Rab11a	2.43343E-17	0.315380122	0.975	0.711	5.28712E-13
Tspan13	2.53246E-17	0.339447749	0.918	0.559	5.50227E-13
2410015M20Rik	2.82211E-17	0.331654621	0.975	0.638	6.1316E-13
Eif1	2.92824E-17	0.261719594	1	0.976	6.36219E-13
Krtcap2	2.95851E-17	0.306450102	0.854	0.484	6.42795E-13
Dnttip2	3.56251E-17	-0.534583036	0.943	0.807	7.74027E-13
Arpp19	3.61472E-17	0.314501966	0.968	0.682	7.8537E-13
Mcee	3.84949E-17	0.255344143	0.911	0.5	8.36379E-13
Ctsl	3.91188E-17	0.267164587	0.899	0.436	8.49934E-13
Cenpx	4.04922E-17	0.310730869	0.949	0.665	8.79773E-13
Hmgb1	4.83252E-17	-0.332468913	0.994	0.974	1.04996E-12
Nudt21	5.06557E-17	0.300868948	0.949	0.605	1.1006E-12
Akr1b3	5.07389E-17	0.250354746	0.867	0.445	1.1024E-12
Dpy30	5.35367E-17	0.301728231	0.93	0.575	1.16319E-12
Kpna2	5.44434E-17	0.329594952	0.937	0.676	1.18289E-12
Mrpl14	6.79626E-17	0.276372372	0.911	0.587	1.47662E-12
Tm2d3	9.83388E-17	0.304196668	0.943	0.516	2.13661E-12
Nsa2	1.02556E-16	-0.615356142	0.93	0.783	2.22823E-12
Cdv3	1.04105E-16	-0.558247093	0.816	0.807	2.2619E-12
Cox8a	1.15644E-16	0.281902312	1	0.842	2.51261E-12
Gfer	1.52579E-16	0.318329579	0.981	0.649	3.31509E-12
Ptbp2	1.53057E-16	-0.557004614	0.905	0.788	3.32546E-12
Uqcc2	1.65518E-16	0.281497258	1	0.886	3.59621E-12
Ogt	1.92082E-16	0.252240017	0.62	0.257	4.17336E-12
Stub1	2.09366E-16	0.262478143	0.968	0.611	4.5489E-12
Arl2	3.1508E-16	0.271948976	0.886	0.537	6.84574E-12
Birc5	4.32703E-16	0.301176703	0.994	0.796	9.40133E-12
Ndufb6	4.58264E-16	0.318038581	0.981	0.748	9.95669E-12
Sdhaf4	5.52281E-16	0.293252514	0.93	0.606	1.19994E-11
Ndufa8	5.7322E-16	0.291121283	0.981	0.608	1.24543E-11
Csde1	6.74685E-16	-0.441478019	0.937	0.905	1.46589E-11
Lamtor4	9.31344E-16	0.280704342	0.924	0.587	2.02353E-11
Zc3h14	9.95507E-16	-0.462252203	0.873	0.808	2.16294E-11
Ddt	1.0551E-15	0.268696793	0.905	0.511	2.29241E-11
Timm10b	1.08162E-15	0.252687361	0.93	0.585	2.35003E-11
Cope	1.10086E-15	0.269175143	0.937	0.565	2.39184E-11
Tbcb	1.35264E-15	0.296264357	0.962	0.671	2.93888E-11
Eprs	1.9412E-15	-0.518655365	0.899	0.787	4.21764E-11
Sumo1	1.96696E-15	0.287694705	0.956	0.644	4.27362E-11
Gm11985	2.1819E-15	0.342050192	0.981	0.695	4.74062E-11
Higd2a	2.18801E-15	0.275728743	0.949	0.625	4.75389E-11
Fam96b	2.33924E-15	0.276738054	0.88	0.56	5.08247E-11
Uqcrc1	2.9622E-15	0.288523418	0.994	0.694	6.43596E-11
Romo1	3.00531E-15	0.314616873	0.93	0.586	6.52963E-11
Mrps24	3.83095E-15	0.300288911	0.962	0.72	8.32351E-11
Crabp1	3.93602E-15	0.387819165	0.823	0.462	8.55179E-11
Cops9	4.45208E-15	0.280217459	0.987	0.769	9.67303E-11
Kcmf1	4.83471E-15	-0.680908907	0.665	0.658	1.05044E-10
Timm8b	4.96778E-15	0.276409137	0.962	0.586	1.07935E-10
44081	8.56122E-15	-0.454931537	0.994	0.864	1.8601E-10
Rpl36a	9.03163E-15	0.318616409	1	0.958	1.9623E-10
Spata5	9.64104E-15	-0.660265999	0.823	0.713	2.09471E-10
Gatad2a	1.02525E-14	-0.688650261	0.772	0.683	2.22756E-10
Ube2w	1.05457E-14	0.264077913	0.918	0.523	2.29127E-10
Hsd17b10	1.21027E-14	0.292595839	0.987	0.674	2.62955E-10
Pfdn1	1.47709E-14	0.291254066	0.981	0.681	3.20927E-10
Sohlh1	2.21703E-14	0.285261638	0.981	0.83	4.81695E-10
Sdhb	2.65008E-14	0.267698639	0.981	0.728	5.75783E-10
Ap2m1	3.39292E-14	0.267187778	0.924	0.643	7.37179E-10
Pebp1	4.82283E-14	0.27662743	0.956	0.739	1.04786E-09
Commd1	4.96493E-14	0.277057672	0.949	0.591	1.07873E-09
Rpl30	6.37538E-14	-0.316017565	1	0.955	1.38518E-09
Npm1	6.45127E-14	-0.253402241	0.994	0.989	1.40167E-09
Ldhb	7.34773E-14	0.279077048	1	0.944	1.59644E-09
Rpl36al	8.15912E-14	0.262792342	1	0.814	1.77273E-09
Ccs	8.69306E-14	0.265648141	0.918	0.512	1.88874E-09
Prrc2c	1.01842E-13	-0.65467003	0.848	0.728	2.21272E-09
Ccni	1.22263E-13	-0.49267928	0.861	0.755	2.65641E-09
Pttg1	1.29702E-13	0.251836736	0.918	0.529	2.81803E-09
Eef1b2	1.32979E-13	-0.447332623	0.956	0.855	2.88924E-09
Laptm4a	1.51293E-13	0.300088497	0.943	0.655	3.28715E-09
Ift27	1.74592E-13	0.263991365	0.987	0.773	3.79336E-09
Sf3b1	1.8571E-13	-0.543188739	0.892	0.739	4.03492E-09
G3bp2	2.11917E-13	-0.344731329	0.981	0.921	4.60431E-09
Psmb7	2.39854E-13	0.258844173	0.975	0.71	5.21131E-09
Swi5	2.59999E-13	0.256441552	0.987	0.754	5.649E-09
Mrpl52	3.05157E-13	0.301429214	0.918	0.56	6.63015E-09
Rbbp4	3.927E-13	-0.580942429	0.854	0.722	8.5322E-09
Eif3g	3.94641E-13	0.251842836	0.994	0.863	8.57436E-09
Iah1	4.79073E-13	0.277754386	0.937	0.574	1.04088E-08
Ptma	5.97994E-13	-0.270872135	1	0.992	1.29926E-08
Ckb	7.04177E-13	0.281429207	0.994	0.843	1.52997E-08
Npm3	7.27952E-13	0.255746018	0.962	0.663	1.58162E-08
Cox17	9.39098E-13	0.290433602	0.975	0.709	2.04038E-08
Tmed2	1.01176E-12	0.266542633	0.975	0.69	2.19825E-08
Eloc	1.28818E-12	0.353047319	0.968	0.696	2.79883E-08
Lamtor2	1.32946E-12	0.286772162	0.949	0.695	2.88852E-08
Ndufs7	1.50222E-12	0.263672991	0.994	0.787	3.26388E-08
Adnp	1.69528E-12	-0.265603693	0.006	0.26	3.68333E-08
Ppp4r2	1.73716E-12	-0.594595714	0.766	0.694	3.77432E-08
Ndufa5	1.79308E-12	0.303915135	0.994	0.807	3.89582E-08
Dicer1	2.19904E-12	-0.410495781	0.937	0.816	4.77786E-08
Alg13	2.34338E-12	-0.375313479	0.956	0.888	5.09147E-08
Dnajc2	2.58187E-12	-0.425608342	0.962	0.82	5.60964E-08
Dcaf8	2.7352E-12	-0.493360773	0.899	0.758	5.94277E-08
Hnrnpf	2.87247E-12	-0.338987739	0.968	0.852	6.24102E-08
Rpl22l1	3.18834E-12	0.273546942	0.994	0.836	6.92731E-08
Fip1l1	3.27864E-12	-0.486530128	0.854	0.747	7.1235E-08
Acat1	3.52833E-12	-0.395364185	0.962	0.853	7.666E-08
Gtsf1	4.40579E-12	0.317309111	0.994	0.898	9.57246E-08
Ddost	5.02823E-12	0.270194844	0.93	0.543	1.09248E-07
Ndufc1	5.27074E-12	0.266510535	1	0.793	1.14517E-07
Csnk2a1	5.44466E-12	-0.496173362	0.842	0.739	1.18296E-07
Wbp11	7.56332E-12	-0.426755104	0.899	0.793	1.64328E-07
Psip1	8.5809E-12	-0.462645505	0.93	0.792	1.86437E-07
Dhx9	1.0874E-11	-0.716405736	0.646	0.623	2.3626E-07
Dnaja1	1.33903E-11	-0.451555346	0.905	0.801	2.90931E-07
Ubr5	1.6504E-11	-0.69625255	0.595	0.608	3.58583E-07
Tlk1	1.78738E-11	-0.726528679	0.601	0.6	3.88343E-07
Spast	1.91802E-11	-0.655709154	0.684	0.634	4.16728E-07
Pcm1	2.35274E-11	-0.707980335	0.766	0.645	5.11179E-07
Snrnp200	3.87787E-11	-0.718916733	0.671	0.628	8.42544E-07
Hectd1	4.73845E-11	-0.623333658	0.658	0.647	1.02952E-06
Nlrp4f	5.06926E-11	-0.43616375	0.956	0.793	1.1014E-06
Pak1ip1	5.76167E-11	-0.45083746	0.899	0.76	1.25184E-06
Cdc42	6.31348E-11	-0.34610423	0.981	0.856	1.37173E-06
Tcp1	6.72708E-11	-0.279609854	0.994	0.899	1.46159E-06
Brd1	6.80501E-11	-0.692357726	0.373	0.498	1.47852E-06
Tubb2b	7.38035E-11	0.257265912	0.905	0.558	1.60353E-06
Srsf9	9.37555E-11	-0.503878326	0.804	0.711	2.03703E-06
Usp9x	1.08048E-10	-0.583031079	0.829	0.722	2.34757E-06
Ddx46	1.09317E-10	-0.54473461	0.848	0.735	2.37514E-06
Wdfy1	1.20706E-10	-0.495305261	0.152	0.367	2.62257E-06
Ubc	1.27895E-10	-0.33458558	0.968	0.931	2.77878E-06
Taf5	1.54688E-10	-0.605545028	0.772	0.679	3.3609E-06
Pnrc1	2.00624E-10	-0.385979101	0.943	0.841	4.35896E-06
Wasl	3.31151E-10	-0.481118016	0.842	0.72	7.19492E-06
Med17	4.25658E-10	-0.55820352	0.81	0.674	9.24827E-06
Smarcc1	4.25999E-10	-0.565643337	0.797	0.666	9.25567E-06
Clint1	4.50193E-10	-0.600941414	0.722	0.651	9.78135E-06
Htatsf1	5.36242E-10	-0.497211187	0.867	0.718	1.16509E-05
Larp4	5.51368E-10	-0.682726911	0.658	0.607	1.19796E-05
Eif2s2	6.1512E-10	-0.321476273	0.994	0.912	1.33647E-05
Ppp2cb	7.41608E-10	-0.33417734	0.089	0.314	1.61129E-05
Tomm7	7.90261E-10	0.264163435	0.937	0.66	1.717E-05
Eid2	8.32318E-10	-0.352408505	0.082	0.3	1.80838E-05
Tulp4	9.78965E-10	-0.458067487	0.835	0.726	2.127E-05
Crebbp	1.25321E-09	-0.633329853	0.709	0.657	2.72285E-05
Ssb	1.30681E-09	-0.318907349	0.994	0.916	2.8393E-05
Smap1	1.40801E-09	-0.312489656	0.968	0.844	3.05919E-05
Ubap2l	1.4931E-09	-0.424723232	0.911	0.748	3.24406E-05
Atp5k	1.57235E-09	0.274414726	1	0.75	3.41624E-05
Ubap2	1.67651E-09	-0.479843242	0.848	0.708	3.64254E-05
Hist1h3c	1.85758E-09	-0.375247686	0.07	0.282	4.03596E-05
Nap1l1	1.97299E-09	-0.389822965	0.937	0.8	4.28672E-05
Hmgb2	2.00187E-09	-0.290384664	0.981	0.9	4.34946E-05
Kif4	2.12365E-09	-0.606540114	0.728	0.648	4.61405E-05
Psmd2	2.87756E-09	-0.36697182	0.956	0.811	6.25208E-05
Alyref	3.25097E-09	-0.410246678	0.816	0.778	7.06339E-05
Txnip	3.65626E-09	-0.58146003	0.816	0.7	7.94396E-05
Nmt2	3.86473E-09	-0.514311647	0.835	0.73	8.39691E-05
Eea1	4.27522E-09	-0.521665441	0.924	0.744	9.28878E-05
Fmr1	4.61505E-09	-0.598673384	0.734	0.645	0.000100271
Tle4	5.52042E-09	-0.60167027	0.747	0.633	0.000119942
Mpp6	6.7121E-09	-0.524165983	0.785	0.671	0.000145834
mt-Nd6	7.24856E-09	-0.541500961	0.152	0.356	0.000157489
Marf1	8.77199E-09	0.354589613	0.867	0.592	0.000190589
Egln1	9.54217E-09	-0.556130025	0.304	0.442	0.000207323
Sptbn1	1.20242E-08	-0.907567277	0.532	0.557	0.000261249
Klhl11	1.30496E-08	-0.423158177	0.171	0.356	0.000283529
Tbc1d15	1.39189E-08	-0.507773164	0.842	0.685	0.000302416
Drap1	1.62036E-08	-0.368177396	0.918	0.844	0.000352055
Srpk1	1.84778E-08	-0.408820666	0.873	0.752	0.000401468
Mbd2	1.9534E-08	-0.542145382	0.323	0.447	0.000424415
Hist1h1a	2.44682E-08	-0.463775949	0.158	0.342	0.00053162
Ect2	2.53636E-08	-0.494447233	0.899	0.7	0.000551074
Snx6	2.89695E-08	-0.366140647	0.924	0.792	0.00062942
Ube2q2	3.8439E-08	-0.471737231	0.785	0.678	0.000835165
Rab21	4.89763E-08	-0.635555224	0.487	0.522	0.001064109
Usp16	4.99504E-08	-0.549659992	0.816	0.669	0.001085271
Dbf4	5.51943E-08	-0.586815627	0.741	0.632	0.001199207
Cast	5.9183E-08	-0.634455666	0.766	0.638	0.001285868
Lsm12	6.35622E-08	-0.433312577	0.797	0.701	0.001381015
Ddx23	6.56382E-08	-0.652020567	0.468	0.507	0.001426122
Qk	8.59626E-08	-0.642430535	0.519	0.521	0.00186771
Rcc2	9.3133E-08	-0.604301896	0.576	0.551	0.0020235
Ddx1	9.7523E-08	-0.439226874	0.861	0.686	0.002118882
Thrap3	1.0379E-07	-0.536477522	0.709	0.644	0.002255051
Taf10	1.04378E-07	-0.341690395	0.81	0.818	0.002267816
Pafah1b1	1.11194E-07	-0.381837805	0.918	0.751	0.002415913
Hba-a2	1.12097E-07	-0.366884929	0.797	0.458	0.002435524
Ttn	1.19834E-07	-0.529014975	0.449	0.198	0.002603631
Tubb4b	1.7279E-07	-0.287392369	0.962	0.873	0.003754206
Arcn1	2.00476E-07	-0.586186096	0.671	0.593	0.004355744
Hist1h4d	2.01301E-07	-0.417848105	0.177	0.342	0.004373657
Bms1	2.36243E-07	-0.668671449	0.633	0.559	0.005132848
Nop14	2.66776E-07	-0.516768163	0.867	0.7	0.00579625
Rnf17	2.69718E-07	-0.62197757	0.652	0.584	0.005860159
Cecr2	3.28267E-07	-0.563278641	0.519	0.53	0.007132261
Smchd1	3.71615E-07	-0.537072323	0.734	0.628	0.008074082
Gtf2f1	4.00868E-07	-0.457070775	0.785	0.672	0.008709659
Zbtb10	4.29511E-07	-0.586377251	0.481	0.509	0.009331995
Golga4	7.09692E-07	-0.488264598	0.835	0.718	0.015419488
Trip12	7.22196E-07	-0.564421865	0.709	0.618	0.015691147
Tex15	8.30881E-07	-0.51943354	0.924	0.795	0.018052562
Hmgb3	8.69488E-07	-0.398901191	0.899	0.749	0.018891371
Bbx	8.83725E-07	-0.400009808	0.905	0.738	0.019200697
Smad4	8.99658E-07	-0.599964599	0.481	0.493	0.01954687
mt-Nd2	1.06504E-06	-0.566955971	0.911	0.865	0.023140225
Sap30l	1.10231E-06	-0.545672861	0.5	0.515	0.023949887
Hist1h1e	1.14502E-06	-0.59255414	0.297	0.428	0.024877881
Naa50	1.18185E-06	-0.325385627	0.956	0.774	0.025677955
Mia2	1.22639E-06	-0.45409043	0.88	0.688	0.026645854
Cul4b	1.32489E-06	-0.609306187	0.652	0.573	0.028785935
Srp72	1.68191E-06	-0.333582317	0.918	0.755	0.036542801
Sdad1	1.82951E-06	-0.484242746	0.823	0.643	0.039749871
Kdm1b	2.01606E-06	-0.321321635	0.943	0.772	0.04380287
Micu2	2.02616E-06	-0.52392454	0.703	0.596	0.04402238
Srpr	2.37122E-06	-0.443450312	0.772	0.651	0.051519566
Eif3a	2.7959E-06	-0.526054868	0.804	0.641	0.060746578
Srsf3	3.5518E-06	-0.323827338	0.93	0.783	0.077169871
Ube2m	3.72521E-06	-0.458631601	0.57	0.598	0.080937612
Map4k4	4.15776E-06	-0.598518689	0.595	0.541	0.090335728
Rybp	4.58517E-06	-0.546059487	0.557	0.547	0.099622009
Taf1d	4.59212E-06	-0.467949354	0.911	0.695	0.099772909
Hdlbp	4.66219E-06	-0.521388746	0.778	0.627	0.10129544
Slk	4.80217E-06	-0.582043118	0.424	0.462	0.104336663
Zfp91	4.81407E-06	-0.545951884	0.671	0.587	0.104595346
Dhx36	4.90353E-06	-0.600429038	0.671	0.579	0.106538924
Eif4enif1	5.01881E-06	-0.489703357	0.595	0.568	0.109043705
Spire1	6.70181E-06	-0.516886399	0.392	0.449	0.145610285
Pdcd4	6.92356E-06	-0.291051101	0.861	0.733	0.150428254
Psmc3	7.46787E-06	-0.301941663	0.975	0.794	0.162254332
Trim71	8.40072E-06	-0.566841407	0.589	0.557	0.182522454
Pnn	8.47058E-06	-0.523259332	0.778	0.631	0.184040299
Cct3	8.92425E-06	-0.25238068	0.968	0.836	0.193897158
Lmo7	9.43772E-06	-0.711568228	0.69	0.607	0.205053261
Phf13	9.94643E-06	-0.423268763	0.753	0.648	0.216106155
Kdm1a	1.00101E-05	-0.56468129	0.563	0.527	0.21748975
St13	1.00776E-05	-0.322834456	0.949	0.829	0.218955247
Cct5	1.13759E-05	-0.2852825	0.943	0.802	0.247163926
Ckap5	1.27505E-05	-0.590874005	0.487	0.499	0.277030246
Wdr76	1.38569E-05	-0.477538343	0.747	0.627	0.301069245
Arfgef1	1.41143E-05	-0.557596084	0.614	0.551	0.306661753
Gclm	1.42425E-05	-0.270554772	0.937	0.819	0.309447103
Scaf11	1.59152E-05	-0.507747277	0.791	0.629	0.345788534
Tcf25	1.59917E-05	-0.300150211	0.886	0.763	0.347451706
Eif1ax	1.70475E-05	-0.251608857	0.981	0.856	0.370390299
Ppp2r5c	1.73639E-05	-0.542118463	0.582	0.53	0.377265052
Zc3h15	1.85183E-05	-0.384387089	0.911	0.724	0.402346479
Xrn2	2.14744E-05	-0.584388769	0.734	0.577	0.466574872
Hdgf	2.57646E-05	-0.32977164	0.899	0.738	0.559788086
Epb41l2	3.21154E-05	-0.579096991	0.658	0.575	0.697770959
Hist1h1c	4.11553E-05	-0.45171993	0.209	0.337	0.894180679
Senp6	4.24878E-05	-0.33888695	0.823	0.7	0.923131506
Fubp1	4.29127E-05	-0.394168765	0.842	0.666	0.932364835
Kmt5a	4.48618E-05	-0.377060193	0.234	0.343	0.974712506
Hnrnpdl	4.70688E-05	-0.331042588	0.937	0.76	1
Zfp955a	5.18984E-05	-0.411628378	0.247	0.361	1
Rars	5.40078E-05	-0.437791847	0.823	0.646	1
Rhoa	5.82052E-05	-0.399545261	0.791	0.656	1
Mgea5	5.94224E-05	-0.4678777	0.69	0.584	1
Ccdc73	6.69419E-05	-0.521898753	0.899	0.68	1
Cnot1	6.95856E-05	-0.434654284	0.728	0.609	1
Gpbp1	7.6352E-05	-0.305257911	0.918	0.723	1
Kif14	7.91583E-05	-0.561757	0.563	0.511	1
Tcea1	8.97068E-05	-0.554149428	0.734	0.592	1
Txnl1	9.58652E-05	-0.33402418	0.899	0.713	1
Cebpb	9.63038E-05	-0.495761619	0.38	0.437	1
Wasf2	0.000114064	-0.321160547	0.905	0.73	1
Nap1l4	0.00012368	-0.420570971	0.867	0.676	1
Cenpe	0.000127067	-0.553565231	0.766	0.586	1
Eif3m	0.000134962	-0.276738691	0.911	0.766	1
Cap1	0.000137118	-0.25019428	0.139	0.264	1
Parp1	0.000147064	-0.352923963	0.842	0.658	1
Samd1	0.000152644	-0.333654196	0.215	0.319	1
Aimp1	0.000156053	-0.379952801	0.918	0.695	1
Vcp	0.000167201	-0.271397883	0.956	0.737	1
Ubxn1	0.000190056	-0.259722849	0.93	0.748	1
mt-Co2	0.000190171	-0.381020684	0.994	0.977	1
Nmd3	0.000196025	-0.314337439	0.861	0.742	1
Ppig	0.000200615	-0.269806322	0.956	0.784	1
Hnrnpa3	0.000207252	-0.288805776	0.911	0.747	1
Tnks2	0.00022899	-0.507740842	0.614	0.517	1
Chd4	0.000240743	-0.43122776	0.741	0.623	1
Axin1	0.000244059	-0.400393643	0.335	0.396	1
Mprip	0.000245264	-0.490088325	0.62	0.531	1
Bub1	0.000255878	-0.503119588	0.658	0.554	1
Cdk5rap1	0.000258183	-0.446260981	0.513	0.508	1
Akap11	0.000261769	-0.503723499	0.627	0.536	1
Srrm1	0.000263347	-0.322814296	0.924	0.72	1
Khsrp	0.000268541	-0.342860098	0.241	0.333	1
Nufip2	0.000282417	-0.504843422	0.563	0.502	1
Usp24	0.000288012	-0.339466042	0.228	0.318	1
Pold3	0.000338661	-0.466174275	0.703	0.587	1
Ywhaz	0.000371023	-0.311133395	0.918	0.727	1
Ranbp9	0.000427399	-0.483858383	0.519	0.479	1
Strbp	0.00046593	-0.416978625	0.797	0.617	1
Polr2b	0.000494436	-0.530507604	0.658	0.532	1
Vps13a	0.00053219	-0.399022706	0.785	0.622	1
Acap2	0.000551838	-0.358551613	0.253	0.342	1
Hnrnpab	0.000565515	-0.445190971	0.772	0.623	1
Trim33	0.000622393	-0.442723916	0.354	0.389	1
Sycp1	0.0006436	-0.403004581	0.981	0.809	1
Tjp1	0.000652931	-0.513094854	0.62	0.522	1
Ybx2	0.000662658	-0.29397694	0.816	0.789	1
Bclaf3	0.000905021	-0.45641086	0.424	0.425	1
Pphln1	0.000996905	-0.48898086	0.671	0.539	1
Ptp4a2	0.001014519	-0.388533512	0.797	0.612	1
Sars	0.0010221	-0.378859358	0.816	0.635	1
Nsd2	0.001099173	-0.483421382	0.513	0.468	1
Pak2	0.001105367	-0.520585005	0.608	0.51	1
Hspa9	0.00110972	-0.316803378	0.873	0.679	1
Psmd6	0.001116994	-0.269188839	0.937	0.72	1
Tcfl5	0.001198625	-0.402504652	0.335	0.367	1
Gspt1	0.001290491	-0.419644737	0.842	0.633	1
Gtf2a1	0.001351025	-0.472752387	0.456	0.446	1
Nono	0.001383625	-0.310572876	0.867	0.688	1
Ddx10	0.001410257	-0.346313915	0.873	0.651	1
Usp34	0.001475963	-0.300813623	0.892	0.729	1
Gmps	0.001644216	-0.428544775	0.835	0.612	1
Yeats4	0.001697318	-0.403477232	0.772	0.641	1
Hook1	0.001709744	-0.554335684	0.563	0.499	1
Tnrc6c	0.001714349	-0.497434167	0.487	0.445	1
Eif4b	0.001793286	-0.363320692	0.804	0.622	1
Cltc	0.001820171	-0.421292928	0.728	0.579	1
Dek	0.001896271	-0.315749579	0.911	0.717	1
Rbm26	0.001915818	-0.484848806	0.658	0.537	1
Rnf10	0.001958392	-0.397483917	0.81	0.617	1
Mphosph10	0.002035346	-0.424129679	0.816	0.613	1
Usp8	0.002059994	-0.401394126	0.785	0.61	1
Nsrp1	0.002064043	-0.318350132	0.962	0.758	1
Pcgf6	0.002104591	-0.340562374	0.797	0.638	1
Parg	0.002110994	-0.475705115	0.709	0.556	1
Lmnb1	0.002159909	-0.493825861	0.633	0.528	1
Paip1	0.002266052	-0.398933948	0.772	0.621	1
Pten	0.002358095	-0.391209695	0.646	0.559	1
Lars2	0.002462602	-0.482415693	0.241	0.326	1
Wnk1	0.002486191	-0.331858597	0.804	0.649	1
Mdn1	0.002740928	-0.547638947	0.563	0.477	1
Rock2	0.00278494	-0.523067798	0.551	0.473	1
Trim24	0.00288814	-0.47748187	0.576	0.494	1
Cacybp	0.002983476	-0.299605321	0.892	0.725	1
Rfc1	0.003076829	-0.29739903	0.956	0.733	1
Tuba1c	0.003156006	-0.255774381	0.943	0.751	1
Ccdc186	0.003237199	-0.507919605	0.734	0.545	1
Fam50a	0.003388342	-0.27561725	0.867	0.699	1
Rest	0.003489557	-0.362509598	0.785	0.63	1
Ppp2ca	0.003498864	-0.396440516	0.753	0.594	1
Pdia3	0.003606089	-0.31802213	0.835	0.613	1
Nexn	0.003864891	-0.552726461	0.867	0.648	1
H1fx	0.003898694	-0.430401439	0.449	0.435	1
Mycbp2	0.003936935	-0.44166595	0.722	0.564	1
Psmd12	0.00401491	-0.378468737	0.861	0.623	1
Leo1	0.004114175	-0.420492878	0.677	0.564	1
Nop58	0.004152775	-0.430166793	0.88	0.642	1
Bptf	0.004393135	-0.487281692	0.589	0.494	1
Ube2h	0.004406682	-0.447131659	0.506	0.459	1
Myh9	0.004585546	-0.491437321	0.481	0.433	1
Pramef12	0.004756611	-0.371065044	0.791	0.627	1
Cdkn1b	0.00499351	-0.437243788	0.468	0.452	1
Sestd1	0.005095074	-0.350249427	0.291	0.336	1
Aqr	0.005196696	-0.445835688	0.601	0.502	1
Dlgap5	0.005415942	-0.387403572	0.722	0.575	1
Picalm	0.005434504	-0.4079346	0.424	0.424	1
Trpm7	0.005599156	-0.478686145	0.646	0.523	1
Immt	0.005609342	-0.275097155	0.905	0.683	1
Xrn1	0.005916412	-0.489791575	0.601	0.49	1
Asxl1	0.006223409	-0.411083712	0.456	0.429	1
Ercc6	0.006804903	-0.272992344	0.247	0.305	1
Ola1	0.006932173	-0.403213547	0.797	0.603	1
Api5	0.006939391	-0.444302387	0.652	0.532	1
Matr3	0.007065774	-0.300335233	0.854	0.637	1
Jak1	0.007112538	-0.380749165	0.753	0.563	1
Ryk	0.007320194	-0.340165842	0.31	0.335	1
AI314180	0.007399138	-0.452219881	0.595	0.488	1
Smarce1	0.007657863	-0.286907349	0.823	0.681	1
Hnrnpm	0.007660408	-0.388280676	0.848	0.615	1
Morc3	0.007721574	-0.400101334	0.405	0.405	1
Nolc1	0.007912297	-0.319287762	0.835	0.642	1
Skiv2l2	0.00795878	-0.437829704	0.709	0.541	1
Cobll1	0.008380689	-0.463853137	0.456	0.432	1
Cggbp1	0.008825198	-0.377149312	0.81	0.631	1
Crls1	0.009158443	-0.259654602	0.253	0.312	1
Zfp609	0.009390235	-0.379976292	0.386	0.383	1
Ube2r2	0.010534843	-0.399728211	0.633	0.536	1
Lrrfip2	0.010608297	-0.418654666	0.753	0.569	1
Noc3l	0.010708491	-0.373198378	0.316	0.351	1
Rfc4	0.011099565	-0.300942167	0.892	0.666	1
Osbp	0.011536159	-0.255554306	0.234	0.293	1
Dnmt1	0.01176792	-0.416230476	0.639	0.52	1
Ik	0.011830575	-0.307924409	0.873	0.666	1
Zmym4	0.012144185	-0.441709804	0.538	0.461	1
Eif3d	0.012151018	-0.278300321	0.816	0.646	1
Map3k4	0.012575148	-0.445503757	0.696	0.537	1
Sbno1	0.012835393	-0.376411574	0.741	0.582	1
Smc3	0.01285905	-0.441419866	0.696	0.542	1
Hadha	0.013225993	-0.374316288	0.778	0.573	1
Spats2	0.014149779	-0.374458223	0.722	0.58	1
mt-Nd5	0.014326019	-0.461176885	0.81	0.622	1
R3hdm1	0.014334915	-0.367620755	0.741	0.574	1
Fnbp1l	0.015142462	-0.426612082	0.601	0.486	1
Mta1	0.015339248	-0.348350706	0.57	0.503	1
Prkacb	0.01545328	-0.427960435	0.658	0.524	1
Ccdc88c	0.015705437	-0.474195572	0.633	0.52	1
Diaph3	0.017268604	-0.431611556	0.728	0.552	1
Rif1	0.018033186	-0.424102292	0.791	0.583	1
Prpf4b	0.018271197	-0.573155167	0.747	0.547	1
Heca	0.018390337	-0.421256313	0.475	0.426	1
Sh3glb1	0.02013471	-0.280128876	0.899	0.654	1
Tars	0.021262162	-0.431257968	0.563	0.484	1
Asap1	0.021280935	-0.379255729	0.722	0.555	1
Top1	0.021584044	-0.45060764	0.905	0.655	1
Agfg1	0.022676264	-0.403647787	0.595	0.486	1
Rbm27	0.023173698	-0.388863486	0.81	0.619	1
Phf3	0.023766379	-0.458684245	0.551	0.459	1
Hsf2	0.02477715	-0.354697726	0.437	0.431	1
Esco1	0.025397607	-0.307744844	0.316	0.34	1
Shoc2	0.026076074	-0.435539992	0.703	0.544	1
Psmd11	0.02610235	-0.309946803	0.797	0.614	1
Ktn1	0.026499607	-0.26857602	0.886	0.673	1
Jak2	0.026851329	-0.376087048	0.456	0.409	1
Lias	0.026909661	-0.450672034	0.69	0.522	1
Ubn1	0.027019778	-0.417651235	0.671	0.528	1
Lrpprc	0.029046827	-0.379037205	0.532	0.456	1
Rabgap1	0.029257426	-0.405557342	0.665	0.521	1
Usp14	0.02934432	-0.332447347	0.905	0.628	1
Sf3b2	0.029935462	-0.327588304	0.854	0.614	1
Cab39	0.030029306	-0.373482616	0.563	0.499	1
Esf1	0.030439411	-0.297614578	0.728	0.438	1
Ppp6r1	0.031668046	-0.2986995	0.285	0.307	1
Mtus1	0.031885543	-0.436950209	0.614	0.491	1
Hsd17b4	0.032695989	-0.390223801	0.715	0.551	1
Zfp644	0.03319662	-0.370409921	0.741	0.553	1
Dhx40	0.033249639	-0.442481136	0.684	0.513	1
Safb	0.033552932	-0.427586317	0.684	0.516	1
Srbd1	0.033996813	-0.439977116	0.538	0.442	1
Kit	0.03403309	-0.345291824	0.854	0.615	1
Kmt2c	0.03446918	-0.44992711	0.728	0.567	1
Kifap3	0.034974281	-0.295935668	0.892	0.641	1
Wdr26	0.035005506	-0.402928622	0.589	0.488	1
Mtss1	0.036298107	-0.380285893	0.677	0.547	1
Cdc42bpa	0.036751899	-0.413365667	0.557	0.465	1
Lonrf3	0.038359119	-0.415558431	0.487	0.428	1
Gnl2	0.039838347	-0.387698019	0.804	0.589	1
Msh6	0.040331059	-0.39887968	0.525	0.451	1
Tlk2	0.040991229	-0.411899487	0.544	0.45	1
Ttc3	0.041035924	-0.351698512	0.785	0.598	1
Cdk11b	0.041365402	-0.297754623	0.899	0.665	1
Cop1	0.043316483	-0.391829587	0.601	0.477	1
Zcwpw1	0.044311426	-0.32093897	0.797	0.593	1
Kif3a	0.044707017	-0.368696919	0.766	0.565	1
Caprin1	0.044988125	-0.334620278	0.835	0.605	1
Mdc1	0.045189273	-0.426674775	0.506	0.419	1
Mcl1	0.04565218	-0.37566557	0.443	0.392	1
Cep290	0.04714518	-0.276760112	0.532	0.337	1
Irf2bp2	0.048390139	-0.364929865	0.418	0.391	1
Smc5	0.049810023	-0.254465589	0.544	0.337	1
Yy1	0.053181682	-0.367942316	0.601	0.511	1
Phactr4	0.053792126	-0.32020353	0.329	0.339	1
Ddx21	0.053998235	-0.486322686	0.639	0.504	1
4921524J17Rik	0.054220224	-0.25043176	0.949	0.761	1
Suz12	0.054473482	-0.337005137	0.38	0.362	1
Fam199x	0.055216682	-0.359218529	0.778	0.584	1
Dst	0.055859093	-0.331761029	0.5	0.33	1
Zcchc7	0.056184908	-0.344781359	0.791	0.579	1
Ube2q1	0.056414553	-0.375076533	0.557	0.455	1
Grsf1	0.056984983	-0.336109753	0.715	0.539	1
Zfp664	0.057202784	-0.34875213	0.715	0.554	1
Setdb1	0.058663083	-0.374385793	0.589	0.475	1
Nckap1	0.059957117	-0.355434175	0.418	0.384	1
Cnot3	0.060230239	-0.33668319	0.722	0.555	1
U2surp	0.061250764	-0.398300445	0.905	0.623	1
Sec31a	0.063267106	-0.376821407	0.646	0.508	1
Aatf	0.064048751	-0.367721303	0.614	0.491	1
Fam98b	0.064800432	-0.396238353	0.601	0.472	1
Mark3	0.065728584	-0.348888789	0.608	0.492	1
Piwil2	0.065938012	-0.353851782	0.703	0.548	1
Cenpf	0.06598096	-0.377944881	0.873	0.627	1
Cbx3	0.069097956	-0.308771389	0.715	0.612	1
Mapkap1	0.069330037	-0.256015736	0.589	0.39	1
Sucla2	0.069421949	-0.265798702	0.88	0.64	1
Spg11	0.0704224	-0.356768861	0.449	0.393	1
Wdr43	0.071957972	-0.341310664	0.791	0.586	1
Pdcd6ip	0.073412644	-0.364595774	0.696	0.527	1
Crybg3	0.075504465	-0.476041344	0.525	0.436	1
Knl1	0.076613849	-0.440026596	0.513	0.422	1
Eif4a3	0.079593984	-0.257656214	0.88	0.637	1
Zcchc2	0.080274277	-0.34148277	0.373	0.353	1
Rabep1	0.080944094	-0.392160748	0.652	0.498	1
Smndc1	0.081585245	-0.420322878	0.563	0.458	1
Jade3	0.085199395	-0.367008423	0.392	0.369	1
Nup54	0.087753891	-0.347800909	0.633	0.499	1
Jmy	0.088519313	-0.308551449	0.329	0.326	1
Ppm1a	0.090909254	-0.36949979	0.544	0.458	1
Zfr	0.092183735	-0.34073579	0.816	0.582	1
Fam193a	0.092656415	-0.38918382	0.475	0.4	1
Dld	0.093889122	-0.3487709	0.759	0.559	1
Ccar1	0.095055762	-0.358325107	0.728	0.543	1
Rb1cc1	0.09727659	-0.275715026	0.595	0.372	1
Atad2b	0.099051982	-0.418632137	0.563	0.45	1
Cul1	0.099131538	-0.301932084	0.816	0.605	1
Rbm25	0.099741015	-0.311932316	0.829	0.61	1
Smc2	0.10023662	-0.315878155	0.873	0.61	1
Ibtk	0.102393895	-0.347234544	0.405	0.368	1
Gtpbp4	0.104640452	-0.398812703	0.81	0.581	1
Cdk8	0.105022864	-0.377640798	0.475	0.414	1
Larp7	0.10607739	-0.341256556	0.81	0.589	1
Cwc22	0.110949694	-0.382863743	0.525	0.438	1
Ankrd40	0.112337207	-0.277008706	0.316	0.319	1
9930021J03Rik	0.12184645	-0.38416131	0.494	0.407	1
Atxn2	0.122650368	-0.316801241	0.335	0.326	1
Syncrip	0.124701446	-0.382814275	0.576	0.459	1
Pdpk1	0.125821904	-0.339715565	0.614	0.482	1
Rnps1	0.127173882	-0.263481899	0.829	0.627	1
Twf1	0.128267222	-0.253097327	0.627	0.419	1
Cdk13	0.129750192	-0.361970252	0.468	0.39	1
Ublcp1	0.130095467	-0.371349671	0.665	0.5	1
2410089E03Rik	0.130914074	-0.380285437	0.633	0.494	1
Pawr	0.132496009	-0.274343307	0.367	0.352	1
AY036118	0.133723312	-0.473027488	0.506	0.361	1
Taf15	0.135790886	-0.344019243	0.544	0.442	1
Ddx17	0.135827187	-0.251492077	0.538	0.365	1
Gzf1	0.135955661	-0.320132438	0.373	0.349	1
Usp37	0.136951106	-0.401773874	0.639	0.471	1
Hif1a	0.137055912	-0.366527427	0.652	0.495	1
Cds1	0.138555997	-0.367941696	0.532	0.452	1
Dhx15	0.14147274	-0.392750592	0.652	0.496	1
Ncbp3	0.143225561	-0.256908321	0.715	0.47	1
Agap1	0.143684568	-0.386008169	0.62	0.484	1
Eif4g3	0.143805807	-0.338781652	0.658	0.511	1
Dis3	0.144812469	-0.256278757	0.304	0.311	1
Clasp1	0.14509085	-0.346797177	0.513	0.43	1
Ccnk	0.147877937	-0.311737783	0.608	0.515	1
Zfp106	0.14962464	-0.404263669	0.601	0.468	1
Acadl	0.151948691	-0.337791696	0.715	0.539	1
Pcnt	0.158118673	-0.268873036	0.519	0.342	1
Ccdc112	0.169292103	-0.273080234	0.57	0.386	1
Orc2	0.169640884	-0.338310544	0.532	0.446	1
Rufy2	0.170834503	-0.261860084	0.253	0.275	1
Ddx4	0.171393931	-0.3488632	0.741	0.558	1
Esrp1	0.17177446	-0.338789057	0.747	0.552	1
Thumpd1	0.173943431	-0.386784648	0.557	0.441	1
Dync1li1	0.174676226	-0.26399959	0.671	0.432	1
Pcgf3	0.175286123	-0.33450063	0.468	0.403	1
Nsd1	0.177433678	-0.397646012	0.582	0.445	1
Fbxo34	0.179684035	-0.256784552	0.544	0.377	1
Lcor	0.181296806	-0.374935232	0.538	0.43	1
Lig1	0.181532489	-0.273925391	0.88	0.648	1
Ctps	0.184263233	-0.261771851	0.582	0.395	1
Akap8	0.184927817	-0.349289849	0.538	0.431	1
Dctn4	0.189735868	-0.30618302	0.778	0.582	1
Anln	0.190343616	-0.281254267	0.259	0.287	1
Dync1h1	0.192297874	-0.423213463	0.595	0.461	1
Opa1	0.193188221	-0.353708098	0.532	0.434	1
Kif20b	0.19532308	-0.256817919	0.639	0.407	1
Mrpl9	0.199358828	-0.307740834	0.766	0.561	1
Ppil4	0.199755687	-0.350147245	0.747	0.547	1
Hmmr	0.201413845	-0.404583698	0.709	0.519	1
Depdc7	0.204485836	-0.330631335	0.519	0.443	1
Ccdc66	0.207536872	-0.255774201	0.595	0.403	1
Etf1	0.20932915	-0.345365915	0.57	0.471	1
Clpx	0.209735402	-0.359339036	0.709	0.526	1
Rbpj	0.211195698	-0.320640005	0.405	0.363	1
Shtn1	0.211461022	-0.399280271	0.595	0.464	1
Rpap3	0.215708224	-0.259425355	0.582	0.419	1
Cenpv	0.21825785	-0.258879284	0.589	0.514	1
Atg12	0.2193667	-0.305800026	0.778	0.561	1
Pgm2l1	0.222701424	-0.357151497	0.62	0.48	1
Eml4	0.223326765	-0.324631754	0.797	0.588	1
Ppp1r7	0.225108874	-0.29654944	0.658	0.508	1
Pum3	0.226166639	-0.378447863	0.741	0.54	1
Psme4	0.227503573	-0.386975513	0.563	0.431	1
Acbd3	0.227820146	-0.344329248	0.665	0.492	1
Grb2	0.231906907	-0.351719097	0.582	0.459	1
Dkc1	0.233208047	-0.339593388	0.671	0.499	1
Xrcc6	0.235427578	-0.255273596	0.829	0.602	1
Ddhd2	0.236660792	-0.293149778	0.671	0.528	1
Polr3g	0.239051248	-0.350123019	0.797	0.577	1
Snw1	0.242335002	-0.276573742	0.842	0.606	1
Pcgf5	0.243229953	-0.256036322	0.766	0.61	1
Lrrc42	0.247675449	-0.338050363	0.766	0.558	1
Nln	0.24864637	-0.394827879	0.652	0.474	1
Ltv1	0.251260018	-0.304166363	0.759	0.549	1
Trappc10	0.252257604	-0.328299242	0.456	0.383	1
Casp8ap2	0.254897885	-0.410564792	0.551	0.427	1
Fxr2	0.256329217	-0.309310185	0.462	0.405	1
Cdk12	0.25670925	-0.259490329	0.722	0.578	1
Syne2	0.261617473	-0.321785767	0.386	0.275	1
Ssbp3	0.264844859	-0.25575601	0.576	0.405	1
Ift74	0.265483773	-0.292499372	0.589	0.404	1
Bdp1	0.268101677	-0.312116386	0.5	0.336	1
Nfe2l1	0.268461867	-0.358748075	0.57	0.431	1
Rab22a	0.269602103	-0.264772427	0.778	0.577	1
Akt3	0.269725146	-0.282267789	0.418	0.364	1
Ddx27	0.272089238	-0.28569042	0.829	0.57	1
Gtf2b	0.274095377	-0.289135049	0.759	0.593	1
Setd5	0.275622054	-0.262069105	0.5	0.343	1
Usp12	0.277382778	-0.345484932	0.506	0.412	1
Birc6	0.279965951	-0.363631771	0.684	0.503	1
Rev3l	0.280241118	-0.425214887	0.532	0.407	1
Atrx	0.280727925	-0.455543036	0.665	0.477	1
Brca2	0.2835633	-0.450748417	0.652	0.478	1
Larp1	0.283974216	-0.285451838	0.348	0.317	1
Prpf8	0.284167741	-0.360062486	0.62	0.456	1
Thoc7	0.285680222	-0.309560806	0.741	0.478	1
Tmem259	0.287482984	-0.308873126	0.462	0.385	1
Osbpl8	0.289838439	-0.30658176	0.437	0.382	1
Hmgcs1	0.292009118	-0.285450858	0.709	0.468	1
Herc3	0.292176133	-0.290371392	0.424	0.368	1
Kras	0.295870804	-0.261558798	0.677	0.441	1
Aggf1	0.297424011	-0.26528553	0.538	0.378	1
Setd3	0.297501763	-0.335262388	0.671	0.505	1
Epb41l5	0.299091698	-0.256651053	0.639	0.439	1
Cul2	0.301928984	-0.336917914	0.538	0.431	1
Zfp451	0.31045937	-0.393880445	0.671	0.476	1
Itgb1	0.313700814	-0.255460306	0.627	0.403	1
Cyhr1	0.322366171	-0.292581482	0.475	0.397	1
Dctn1	0.322999569	-0.261016147	0.646	0.442	1
Rasa1	0.323161338	-0.346619058	0.709	0.497	1
Gnl3l	0.327706058	-0.302770585	0.437	0.393	1
N4bp1	0.328746656	-0.3611234	0.443	0.371	1
Atad2	0.33265074	-0.339497726	0.589	0.449	1
Cdk5rap2	0.335156837	-0.306692359	0.715	0.454	1
Diaph1	0.338477627	-0.360296143	0.405	0.366	1
Ezh2	0.339657801	-0.291483793	0.671	0.446	1
Usp15	0.342437174	-0.316750995	0.791	0.562	1
Enah	0.344964434	-0.295106513	0.627	0.49	1
Vps53	0.345638282	-0.341286767	0.639	0.47	1
Hivep1	0.345679678	-0.265912586	0.481	0.34	1
Arid5b	0.346035977	-0.339131349	0.753	0.557	1
Tceanc	0.346923573	-0.298660224	0.449	0.374	1
Cep83	0.347551068	-0.41021658	0.684	0.491	1
Txlng	0.34891295	-0.349276692	0.627	0.474	1
Nipbl	0.350274357	-0.324269636	0.652	0.493	1
Ankrd11	0.357059505	-0.394698795	0.462	0.382	1
Oxct1	0.362378902	-0.26157525	0.335	0.317	1
Gnl3	0.3664251	-0.252571434	0.867	0.628	1
Ubtf	0.369337994	-0.279666895	0.633	0.436	1
Ubn2	0.375244251	-0.328297938	0.532	0.416	1
Gpn3	0.375599771	-0.321810845	0.741	0.527	1
Strn3	0.37852393	-0.263745387	0.557	0.385	1
Tomm70a	0.380811522	-0.269212465	0.785	0.565	1
Ankrd17	0.382237634	-0.280517222	0.627	0.431	1
Rad23b	0.388425923	-0.258041332	0.816	0.602	1
Ash2l	0.389561435	-0.253582448	0.835	0.582	1
Cops2	0.390665092	-0.300590232	0.734	0.477	1
Sltm	0.391104735	-0.454237904	0.69	0.496	1
44085	0.391881063	-0.344739302	0.468	0.385	1
Usp47	0.404731031	-0.262660721	0.589	0.409	1
Sf1	0.406448025	-0.300684516	0.563	0.457	1
Cnot6l	0.406657939	-0.35678317	0.646	0.479	1
Sp140	0.408851419	-0.307136246	0.627	0.482	1
Rere	0.415824629	-0.303013382	0.646	0.49	1
Ap1g1	0.419771261	-0.312213969	0.456	0.379	1
Baz1b	0.42086718	-0.369336684	0.589	0.445	1
Orc6	0.422172187	-0.260597991	0.791	0.586	1
Cbwd1	0.425659083	-0.261027811	0.5	0.372	1
Xpo1	0.425785381	-0.338606622	0.728	0.531	1
Nmt1	0.430113154	-0.340475549	0.677	0.508	1
Kif16b	0.432197431	-0.315040631	0.728	0.534	1
Ilf3	0.432549884	-0.279452249	0.709	0.452	1
Poldip3	0.433618069	-0.277166725	0.424	0.373	1
Ptpn2	0.433799699	-0.318483543	0.734	0.534	1
Uri1	0.435079082	-0.332288426	0.614	0.423	1
Mrgbp	0.436845715	-0.253908876	0.601	0.426	1
Senp2	0.437030105	-0.345988395	0.582	0.448	1
Fam204a	0.437311472	-0.258370668	0.677	0.467	1
Zfp518a	0.440426641	-0.355422716	0.722	0.517	1
Ankle2	0.440594806	-0.25639325	0.608	0.392	1
Auts2	0.442386244	-0.328625871	0.652	0.484	1
Zranb1	0.446781688	-0.346377028	0.557	0.431	1
Col4a3bp	0.449311154	-0.336629606	0.468	0.375	1
Kdm5b	0.449377459	-0.342497448	0.722	0.524	1
Rsl1d1	0.449940194	-0.267400861	0.759	0.594	1
Lims1	0.45144026	-0.265312908	0.601	0.43	1
Atg14	0.454621097	-0.300305767	0.633	0.443	1
Trim37	0.454773535	-0.404596342	0.759	0.522	1
Usp1	0.455349316	-0.293521385	0.563	0.398	1
Mcph1	0.457770473	-0.258500825	0.709	0.531	1
Ints6	0.460080663	-0.260737966	0.696	0.528	1
Daam1	0.46129567	-0.375505741	0.437	0.362	1
Ralgps2	0.463131259	-0.270671873	0.601	0.424	1
Golga5	0.463685115	-0.252213883	0.487	0.36	1
Secisbp2l	0.464247406	-0.264930464	0.519	0.369	1
Sptan1	0.469964201	-0.32881523	0.468	0.376	1
Cdc5l	0.470423697	-0.352747174	0.785	0.547	1
Setx	0.470991181	-0.37848641	0.532	0.411	1
Igf2bp2	0.473156661	-0.33580922	0.608	0.454	1
Ythdc2	0.473537336	-0.333607465	0.449	0.373	1
Lars	0.476366131	-0.284421005	0.627	0.429	1
Txlna	0.478814009	-0.25237624	0.551	0.407	1
4931406P16Rik	0.479750048	-0.289127981	0.57	0.395	1
Asb8	0.480004206	-0.272146906	0.829	0.581	1
Ccdc71l	0.481316608	-0.260400923	0.373	0.335	1
Rab3gap2	0.481877706	-0.314699727	0.424	0.357	1
Zfp131	0.487132024	-0.307397705	0.684	0.506	1
Arhgap5	0.487148663	-0.317898866	0.671	0.439	1
Btaf1	0.487263059	-0.262178692	0.551	0.386	1
Akap12	0.489333274	-0.380511188	0.797	0.549	1
Fam210a	0.490061981	-0.283294803	0.62	0.467	1
Abce1	0.490716772	-0.313036399	0.741	0.52	1
Bod1l	0.497578976	-0.422655547	0.608	0.433	1
Etnk1	0.505803115	-0.302902655	0.741	0.53	1
Upf2	0.508229077	-0.289634832	0.595	0.415	1
1700020I14Rik	0.509751067	-0.268685208	0.576	0.401	1
Rbbp8	0.511190676	-0.363575853	0.652	0.476	1
Mtmr3	0.51124681	-0.294240942	0.411	0.346	1
Akap13	0.511782202	-0.252894096	0.538	0.384	1
Cfap97	0.519077968	-0.260782357	0.487	0.351	1
Zcchc8	0.522222531	-0.270757935	0.646	0.455	1
Atxn10	0.531798904	-0.257681026	0.842	0.555	1
Tln2	0.532614372	-0.369699162	0.627	0.482	1
Pik3c2a	0.533036518	-0.284799888	0.494	0.348	1
Ythdf1	0.533503226	-0.264105148	0.646	0.443	1
Hook3	0.533608145	-0.34039077	0.557	0.419	1
Csnk1g3	0.539244504	-0.35115718	0.627	0.461	1
Setd2	0.543083358	-0.290329391	0.481	0.34	1
1810030O07Rik	0.543411647	-0.318050134	0.57	0.429	1
Hdac6	0.544027853	-0.27070349	0.722	0.537	1
Zmynd19	0.545148533	-0.25168132	0.785	0.621	1
Ncoa1	0.545621325	-0.271692271	0.456	0.339	1
Agpat5	0.547090164	-0.253209742	0.652	0.465	1
Ccdc88a	0.555389445	-0.302773481	0.506	0.357	1
D10Wsu102e	0.557288648	-0.351437201	0.899	0.725	1
Dnajc13	0.557516674	-0.274963479	0.354	0.305	1
Tatdn2	0.563059028	-0.273778355	0.418	0.358	1
Plk4	0.564174808	-0.296901114	0.557	0.394	1
Id1	0.566476509	-0.389339089	0.639	0.514	1
Taok1	0.567635731	-0.307915862	0.481	0.383	1
Cep350	0.56842577	-0.3141373	0.373	0.31	1
Fcho2	0.569498186	-0.278739943	0.386	0.325	1
Senp5	0.570365106	-0.281630296	0.519	0.374	1
Tcerg1	0.572724481	-0.280195839	0.703	0.463	1
Smg7	0.574994262	-0.315581972	0.468	0.381	1
Zbtb44	0.581201555	-0.298341981	0.728	0.475	1
Zcchc11	0.58157825	-0.263471201	0.354	0.304	1
Plekha8	0.584582334	-0.258221186	0.684	0.464	1
Iqgap1	0.585965048	-0.472911042	0.677	0.489	1
Strn	0.588560678	-0.339408615	0.563	0.426	1
Tiparp	0.589183465	-0.336069458	0.608	0.457	1
Hspa4l	0.589514876	-0.276172098	0.627	0.441	1
Rprd2	0.589933037	-0.251966784	0.513	0.37	1
Vps41	0.592907786	-0.308028303	0.804	0.541	1
Lgalsl	0.59360918	-0.270499012	0.418	0.349	1
Gfpt1	0.595642209	-0.285474147	0.424	0.366	1
Cep295	0.599442364	-0.3105482	0.589	0.414	1
Acin1	0.600201245	-0.271086678	0.778	0.557	1
Ncor1	0.60071522	-0.317473687	0.652	0.492	1
Akap17b	0.601301885	-0.316267446	0.747	0.515	1
Ppp2r2d	0.601302684	-0.278429388	0.658	0.449	1
Pdxdc1	0.60231544	-0.27781778	0.759	0.538	1
Paics	0.603815093	-0.271334347	0.741	0.519	1
Ezh1	0.604333216	-0.258239526	0.525	0.383	1
Tfam	0.607933741	-0.272153029	0.684	0.512	1
Fyttd1	0.610126717	-0.276455159	0.804	0.547	1
Ep300	0.610766101	-0.303856788	0.405	0.321	1
Rnf20	0.61154615	-0.344969431	0.709	0.49	1
Zbtb18	0.616714978	-0.287005093	0.576	0.41	1
Spdl1	0.618805031	-0.291378401	0.456	0.373	1
Pacs1	0.618853202	-0.278994127	0.418	0.354	1
Neb	0.624270824	-0.488234196	0.709	0.504	1
Scaper	0.626409421	-0.271875508	0.747	0.526	1
mt-Nd3	0.628957565	-0.297547759	0.848	0.533	1
Gcc2	0.629438273	-0.44712255	0.538	0.409	1
Ccdc50	0.633053734	-0.318899851	0.709	0.497	1
Kpna4	0.636602093	-0.308668968	0.538	0.413	1
Otud4	0.641128473	-0.277896565	0.646	0.488	1
Bclaf1	0.641734101	-0.31708197	0.734	0.524	1
Kif11	0.642778735	-0.253772456	0.367	0.316	1
Phf10	0.64521253	-0.289547626	0.456	0.372	1
Ubr3	0.64529882	-0.32511832	0.506	0.388	1
Phf20	0.647001036	-0.367581123	0.715	0.501	1
Arid4b	0.649710328	-0.318624223	0.601	0.419	1
Nvl	0.652496191	-0.263520953	0.595	0.422	1
Isoc1	0.653335062	-0.28585441	0.551	0.425	1
Nrip1	0.654233942	-0.277658096	0.335	0.293	1
Smg6	0.654359381	-0.291708296	0.5	0.364	1
Brd7	0.659202496	-0.277770273	0.829	0.576	1
Copb1	0.660223109	-0.276718961	0.791	0.538	1
Epb41	0.660975243	-0.27595214	0.418	0.346	1
Ruvbl1	0.663798909	-0.271569705	0.728	0.487	1
Cyld	0.666522018	-0.274093824	0.456	0.364	1
Nub1	0.67307539	-0.356616699	0.709	0.502	1
Aebp2	0.685602834	-0.258259791	0.386	0.327	1
Ctcf	0.689011895	-0.308041249	0.589	0.445	1
Ate1	0.69204687	-0.327683261	0.519	0.396	1
Zfp318	0.692648475	-0.308934649	0.475	0.342	1
Clip1	0.693421903	-0.396468943	0.601	0.434	1
Fam98a	0.694078311	-0.254519589	0.563	0.411	1
Kmt5b	0.694673745	-0.255482869	0.449	0.339	1
Fam208a	0.701042869	-0.284657782	0.703	0.471	1
Ubr7	0.706120388	-0.257342748	0.456	0.349	1
Ralgapa1	0.706333236	-0.277612956	0.392	0.331	1
Rasa2	0.71446783	-0.271390436	0.646	0.445	1
Utp14a	0.724239471	-0.307162999	0.722	0.481	1
Lcp1	0.724987782	-0.252026137	0.43	0.377	1
Mtap	0.726697755	-0.25981527	0.411	0.354	1
Rnf130	0.729394865	-0.278387504	0.582	0.421	1
Uba6	0.731150458	-0.34316266	0.62	0.438	1
Mdm2	0.732596645	-0.368007301	0.671	0.473	1
Ppp1r12a	0.736082809	-0.308553689	0.646	0.461	1
Vps54	0.740250284	-0.273426669	0.405	0.333	1
Smad2	0.740322265	-0.272486746	0.62	0.453	1
Ptpn11	0.744679118	-0.295724791	0.595	0.432	1
Rras	0.747911326	-0.273564305	0.468	0.382	1
Galnt1	0.755051056	-0.30311993	0.525	0.396	1
Chd1	0.756603749	-0.25765009	0.538	0.39	1
Xpc	0.762338557	-0.345543314	0.684	0.472	1
Ranbp2	0.763165435	-0.268437577	0.386	0.301	1
Pls1	0.763166579	-0.364128632	0.551	0.42	1
Nol8	0.771190897	-0.284129663	0.665	0.466	1
Mios	0.771958348	-0.293075115	0.614	0.439	1
Hnrnpul2	0.772131584	-0.305950074	0.57	0.43	1
Naa15	0.772728846	-0.2515435	0.646	0.447	1
Zfyve9	0.774477574	-0.266363484	0.494	0.375	1
Iws1	0.777101713	-0.288108748	0.589	0.405	1
Trappc11	0.778432454	-0.290511394	0.443	0.356	1
2810474O19Rik	0.778579625	-0.277822999	0.658	0.449	1
mt-Nd4l	0.781850565	-0.399424717	0.734	0.459	1
Cntrl	0.783582604	-0.291180413	0.462	0.353	1
Gatad2b	0.785308059	-0.291248251	0.646	0.477	1
Rlim	0.785951181	-0.297194624	0.62	0.452	1
Uaca	0.788811168	-0.289783565	0.424	0.342	1
Evi5	0.791639035	-0.278064107	0.728	0.532	1
Cpne3	0.791841549	-0.330616777	0.785	0.543	1
Myo1b	0.793169963	-0.275699742	0.595	0.461	1
Ddx42	0.794218576	-0.282887707	0.696	0.499	1
Topbp1	0.796432698	-0.302037759	0.57	0.424	1
Usp32	0.801752199	-0.298670294	0.487	0.367	1
Cd2ap	0.807173905	-0.320207941	0.576	0.419	1
Znrd1as	0.809105235	-0.275608075	0.829	0.569	1
Ubp1	0.811302329	-0.250521634	0.424	0.352	1
Mysm1	0.815320031	-0.276386108	0.418	0.339	1
Cbll1	0.826385294	-0.301288819	0.652	0.448	1
Atr	0.82640823	-0.282156173	0.715	0.476	1
Zfx	0.829776901	-0.319359516	0.468	0.365	1
Ccdc18	0.832976325	-0.285239324	0.405	0.321	1
Rnf168	0.836096692	-0.319754618	0.519	0.398	1
Supt6	0.843226045	-0.306124174	0.519	0.396	1
Exoc3	0.84445112	-0.280167764	0.848	0.568	1
Rab11fip4	0.846469052	-0.257879217	0.532	0.416	1
Baz2b	0.846486132	-0.335656411	0.57	0.407	1
Rnf214	0.850180453	-0.258008347	0.5	0.38	1
Itpr1	0.850227024	-0.268753704	0.709	0.504	1
Pdap1	0.850849654	-0.267441072	0.816	0.593	1
Ep400	0.850897739	-0.261503744	0.595	0.433	1
Mkln1	0.851167015	-0.280137917	0.551	0.433	1
Bcl7a	0.854348186	-0.270237556	0.437	0.344	1
Ppp2r3a	0.865953268	-0.26854367	0.418	0.336	1
Myo10	0.86659473	-0.29802816	0.481	0.377	1
Cyfip1	0.869791057	-0.278189931	0.468	0.37	1
Smap2	0.870193493	-0.271526495	0.551	0.431	1
Chd6	0.870290083	-0.327444454	0.525	0.393	1
Esco2	0.871764882	-0.306662172	0.703	0.502	1
Snd1	0.872793871	-0.285145114	0.709	0.499	1
Bmi1	0.874900678	-0.319991324	0.563	0.421	1
Msh2	0.877158231	-0.27522458	0.614	0.44	1
Nup88	0.877385914	-0.277402751	0.595	0.421	1
Ctr9	0.884698282	-0.299779343	0.532	0.397	1
Pnpla8	0.885175578	-0.318381748	0.633	0.45	1
Gars	0.885628294	-0.260315741	0.747	0.536	1
Cul5	0.889324263	-0.314705106	0.734	0.49	1
Epc2	0.890690728	-0.296778218	0.437	0.347	1
Jund	0.902677741	-0.254283001	0.494	0.411	1
Fermt2	0.904918942	-0.298108487	0.639	0.465	1
Lrrcc1	0.910411339	-0.252192663	0.329	0.288	1
Cep192	0.913714239	-0.266804281	0.519	0.401	1
Ap3b1	0.914673003	-0.310352472	0.665	0.458	1
Sp3	0.920876956	-0.300660882	0.532	0.392	1
Supt5	0.923823395	-0.30631835	0.696	0.484	1
Fam60a	0.925029226	-0.274274055	0.443	0.36	1
Akirin1	0.934284731	-0.261615497	0.671	0.49	1
Edrf1	0.934490053	-0.25314502	0.399	0.326	1
Ufl1	0.935053696	-0.290611483	0.671	0.45	1
Fam117b	0.938635524	-0.287671872	0.563	0.413	1
Abcf1	0.939226086	-0.257147654	0.823	0.57	1
Gpr137c	0.94125253	-0.31010333	0.532	0.396	1
Rbm46	0.949833364	-0.319255871	0.633	0.474	1
Cebpz	0.950049351	-0.251896441	0.772	0.536	1
Ppp2r5a	0.95148688	-0.298201449	0.5	0.382	1
Numa1	0.955306981	-0.339987879	0.519	0.387	1
Golga3	0.959761925	-0.296357025	0.551	0.407	1
Myo9a	0.962516564	-0.366511572	0.557	0.399	1
Chpt1	0.967358324	-0.265993265	0.418	0.342	1
Stau2	0.969202545	-0.298069	0.665	0.494	1
Cgnl1	0.969553521	-0.289219458	0.304	0.265	1
Yme1l1	0.97003078	-0.298752099	0.684	0.464	1
Ascc3	0.971199257	-0.327504784	0.576	0.41	1
Csnk1g2	0.971530241	-0.254685352	0.456	0.352	1
Sfpq	0.971881205	-0.254897938	0.741	0.545	1
Rmnd5a	0.97244262	-0.296942743	0.456	0.348	1
Taf1	0.972529742	-0.28986376	0.5	0.376	1
Atp6v1h	0.973270399	-0.271827213	0.766	0.512	1
Slc4a1ap	0.976236912	-0.269979828	0.62	0.443	1
Fbxl14	0.976407554	-0.258272831	0.399	0.321	1
Rc3h1	0.976906134	-0.294445965	0.506	0.375	1
Khdrbs1	0.982964307	-0.271265856	0.665	0.47	1
43897	0.984139317	-0.279257684	0.728	0.505	1
Cdc73	0.984598433	-0.266945338	0.449	0.344	1
