# Supplementary material for: Single-cell transcriptome dissection of the toxic impact of Di (2-ethylhexyl) phthalate on primordial follicle assembly
Source: Theranostics. 2021 Mar 5;11(10):4992–5009. doi: 10.7150/thno.55006 (PMC7978297; doi:10.7150/thno.55006)
Supplement: Supplementary file 7 — Supplementary table 6: Result of differential gene expression analysis in BPG cells. [file thnov11p4992s7.csv]

Result of differential gene expression analysis in BPG cell at PD0
Gene	p_val	avg_logFC	pct.1	pct.2	p_val_adj
Hnrnpa0	3.57E-80	-1.255166444	0.404	1	7.76E-76
Tpt1	3.65E-74	-1.273095618	0.994	1	7.93E-70
Rpl23a	2.27E-69	0.988006534	0.998	0.993	4.93E-65
Eid2	4.48E-68	-0.744418874	0.117	0.83	9.74E-64
Brd1	2.20E-65	-0.738887529	0.208	0.939	4.77E-61
Ybx3	2.82E-62	-0.696682185	0.163	0.85	6.12E-58
Rpl31	1.55E-61	0.910462657	0.998	0.993	3.37E-57
Rps17	2.52E-61	0.783346897	1	1	5.48E-57
Rpl30	3.42E-61	-0.730068052	0.985	1	7.42E-57
Hbb-bt	2.17E-60	-1.660107682	0.636	1	4.71E-56
mt-Co2	4.57E-60	-1.165578566	0.996	0.993	9.93E-56
mt-Nd2	6.66E-60	-1.444129283	0.981	0.993	1.45E-55
Hbb-bs	8.27E-59	-0.876985071	0.998	1	1.80E-54
Rps10	2.40E-57	-0.678124543	0.996	1	5.22E-53
Rps6	4.83E-56	0.693121476	0.998	1	1.05E-51
Rps21	4.49E-55	-0.688658027	0.974	1	9.76E-51
Wtip	6.44E-55	-0.399289081	0.039	0.565	1.40E-50
Rpl41	2.62E-53	0.576635912	1	1	5.70E-49
Rpl14	9.99E-53	0.585970732	1	1	2.17E-48
Rps14	1.74E-52	0.499629366	1	1	3.78E-48
Uba52	5.13E-52	0.869183215	0.985	0.952	1.11E-47
Egln1	5.89E-52	-0.603324119	0.148	0.796	1.28E-47
Adnp	1.46E-51	-0.281456919	0.006	0.415	3.18E-47
mt-Nd3	3.62E-51	-1.021522502	0.803	0.959	7.87E-47
Rps12	3.66E-51	-0.679289062	0.987	1	7.95E-47
Rpl35	2.27E-50	0.626676993	1	0.993	4.94E-46
Rpl4	2.94E-49	0.652344723	0.993	0.993	6.40E-45
Aes	3.13E-48	-0.594507162	0.974	1	6.79E-44
Rack1	6.74E-48	-0.667769572	0.954	1	1.47E-43
Ppp1r14b	1.10E-47	-0.786785855	0.482	0.98	2.40E-43
Mbd2	8.85E-47	-0.435964375	0.085	0.633	1.92E-42
Gm47283	8.90E-47	-0.647651513	0.21	0.837	1.93E-42
Eef1a1	1.81E-46	-0.486743263	1	1	3.94E-42
Rps23	7.22E-45	0.489885172	1	1	1.57E-40
Rps18	2.09E-44	0.487686298	1	1	4.54E-40
Khdrbs3	1.13E-43	-0.401837931	0.071	0.571	2.45E-39
Rps20	1.39E-43	-0.512203301	1	1	3.03E-39
Rps27	4.33E-43	0.498142708	1	1	9.40E-39
Rpl18a	7.27E-43	0.524616275	1	1	1.58E-38
Wnt4	1.61E-42	-1.048857347	0.386	0.925	3.49E-38
Rpsa	1.96E-41	-0.539261333	0.993	1	4.26E-37
Rab21	3.93E-41	-0.361986435	0.104	0.639	8.54E-37
Lars2	8.25E-41	-0.339852479	0.106	0.653	1.79E-36
mt-Co1	1.33E-40	-0.619262748	0.996	1	2.88E-36
Rps15	4.73E-40	0.470686439	1	1	1.03E-35
H3f3a	7.34E-40	-0.407411005	0.998	1	1.60E-35
Rps19	2.88E-39	0.499834521	0.996	1	6.26E-35
Crebzf	6.89E-39	-0.480105243	0.193	0.776	1.50E-34
Rps24	1.01E-38	-0.462292034	0.998	1	2.20E-34
Ube2m	3.19E-38	-0.623292534	0.506	0.959	6.94E-34
Hba-a1	6.96E-38	-0.730375233	0.913	1	1.51E-33
Eef1g	1.01E-37	0.528818348	0.993	0.993	2.20E-33
Gapdh	7.00E-37	-0.491699475	0.991	0.993	1.52E-32
mt-Co3	8.14E-36	-0.45099257	1	0.993	1.77E-31
Rpl37a	1.30E-35	0.40400312	0.998	1	2.83E-31
Rpl27	5.48E-35	0.518659438	0.996	0.993	1.19E-30
Rpl12	9.88E-35	-0.524576611	0.967	0.993	2.15E-30
Hnrnpk	9.92E-35	0.546695972	0.994	1	2.16E-30
Wdfy1	1.14E-34	-0.322479368	0.095	0.571	2.49E-30
Csnk2a2	2.01E-34	-0.406450886	0.212	0.782	4.38E-30
Cenpb	2.55E-34	-0.448470255	0.243	0.816	5.54E-30
Cox6a1	1.32E-33	0.656233784	0.939	0.898	2.86E-29
Rpl23	2.15E-33	-0.40271001	1	1	4.66E-29
Rpl13a	2.69E-33	0.711711567	0.915	0.884	5.85E-29
Ryk	1.84E-32	-0.444189138	0.239	0.796	4.00E-28
Purb	1.89E-32	-0.536551358	0.358	0.898	4.11E-28
Marcksl1	2.95E-32	0.608064212	0.981	0.993	6.40E-28
Eef1b2	1.36E-31	-0.54374387	0.885	1	2.94E-27
Ppp2cb	9.54E-31	-0.30904455	0.1	0.544	2.07E-26
Kcnq1ot1	3.89E-30	-0.945858231	0.631	0.952	8.45E-26
mt-Nd4	5.15E-30	-0.42963611	0.993	0.993	1.12E-25
2700081O15Rik	1.38E-29	-0.272105146	0.065	0.449	3.00E-25
Slk	1.88E-29	-0.313888471	0.115	0.571	4.09E-25
Ankrd11	3.90E-29	-0.595777938	0.562	0.939	8.47E-25
Cdk2ap1	8.79E-29	-0.301132133	0.141	0.626	1.91E-24
mt-Nd4l	9.17E-29	-0.581741714	0.64	0.946	1.99E-24
Clec2l	1.16E-28	-0.342938547	0.032	0.34	2.52E-24
Rpl27a	1.30E-28	-0.35426604	1	1	2.82E-24
Ubb	2.46E-28	0.279692524	1	1	5.35E-24
Smad4	5.32E-28	-0.414675659	0.236	0.735	1.16E-23
Nop53	1.22E-27	0.642701168	0.866	0.844	2.66E-23
Rpl39	4.58E-27	-0.359965495	0.994	1	9.95E-23
Prdx1	1.05E-26	0.638120462	1	1	2.28E-22
Rpl28	1.10E-26	-0.346800655	0.994	1	2.40E-22
Morf4l1	3.48E-26	0.434941328	0.994	1	7.56E-22
Mex3d	3.99E-26	-0.26529393	0.076	0.435	8.68E-22
Rps28	2.07E-25	0.41322978	0.994	1	4.49E-21
Rcor1	2.74E-25	-0.299473874	0.152	0.599	5.95E-21
Rhou	2.89E-25	-0.438053821	0.247	0.721	6.28E-21
Cul3	2.96E-25	-0.433571011	0.317	0.803	6.44E-21
Psap	3.56E-25	0.501140618	0.98	0.993	7.73E-21
Ftl1	8.69E-25	0.429074427	1	1	1.89E-20
Phc2	1.12E-24	-0.28951699	0.169	0.626	2.43E-20
N4bp1	1.48E-24	-0.291439793	0.197	0.687	3.21E-20
Hsp90ab1	2.46E-24	-0.29166801	1	1	5.36E-20
Rps3a1	2.52E-24	-0.300422804	1	1	5.49E-20
Oaz2	2.94E-24	0.706755611	0.857	0.789	6.39E-20
Irf2bp2	2.97E-24	-0.55762051	0.458	0.884	6.45E-20
Rps25	4.60E-24	0.386075253	0.998	0.993	9.98E-20
Rpl5	1.03E-23	-0.38420817	0.972	1	2.24E-19
Rplp2	1.05E-23	0.325566624	0.996	1	2.29E-19
Atp5b	2.03E-23	0.46013332	0.993	0.993	4.40E-19
Kif2a	2.61E-23	-0.32477789	0.243	0.741	5.68E-19
Numb	3.29E-23	-0.28013123	0.182	0.653	7.15E-19
Nynrin	6.40E-23	-0.287545885	0.152	0.565	1.39E-18
Rpl36	6.62E-23	0.324168758	0.996	1	1.44E-18
Csnk1g2	8.37E-23	-0.338132887	0.286	0.789	1.82E-18
Olfm1	9.46E-23	-0.546568652	0.228	0.646	2.05E-18
Usp7	1.10E-22	-0.316240286	0.239	0.714	2.39E-18
Tsc22d1	2.45E-22	0.473288419	1	1	5.33E-18
Akt1	3.71E-22	-0.375639024	0.312	0.796	8.05E-18
Map4k4	4.15E-22	-0.463877046	0.596	0.939	9.02E-18
Gstm1	4.24E-22	0.564721213	0.996	0.993	9.21E-18
Cox7c	8.76E-22	0.377443893	0.993	1	1.90E-17
Sppl3	9.52E-22	-0.329026574	0.286	0.789	2.07E-17
Maml3	9.81E-22	-0.318065567	0.219	0.667	2.13E-17
C1galt1	1.40E-21	-0.281413434	0.186	0.626	3.05E-17
Cox6b1	1.49E-21	0.418488054	0.963	0.98	3.24E-17
Rras	1.66E-21	-0.275542538	0.2	0.646	3.60E-17
Tmsb10	2.71E-21	0.60373844	0.989	0.98	5.89E-17
Cep350	3.03E-21	-0.266184212	0.145	0.544	6.59E-17
Sap30l	3.17E-21	-0.273807319	0.206	0.66	6.89E-17
Vim	1.69E-20	-0.566685335	0.928	0.993	3.68E-16
Car2	1.81E-20	-0.260610243	0.091	0.422	3.94E-16
Ndufa2	1.92E-20	0.439000175	0.942	0.932	4.18E-16
Ext1	2.00E-20	-0.264522367	0.152	0.537	4.34E-16
Ldha	2.91E-20	-0.429408739	0.835	0.986	6.31E-16
mt-Nd6	3.04E-20	-0.630487419	0.302	0.721	6.60E-16
Atxn2	5.22E-20	-0.296352049	0.249	0.701	1.13E-15
Rpl37	6.31E-20	0.302112136	1	1	1.37E-15
Rnf130	1.20E-19	-0.378770951	0.484	0.946	2.61E-15
mt-Atp6	1.76E-19	-0.29166621	0.998	1	3.81E-15
Rpl22	1.79E-19	-0.329508687	0.976	1	3.90E-15
Rnaset2a	1.84E-19	0.547520548	0.874	0.837	3.99E-15
Hba-a2	2.11E-19	-0.532641726	0.831	1	4.58E-15
Hmgb1	2.86E-19	0.333683171	0.994	1	6.22E-15
Cirbp	2.90E-19	0.394056625	0.97	0.98	6.31E-15
Pgam1	3.26E-19	-0.424714558	0.738	0.973	7.08E-15
mt-Cytb	4.29E-19	-0.308060258	0.994	0.993	9.32E-15
Srgap1	6.58E-19	-0.342438843	0.226	0.633	1.43E-14
Rpl19	7.05E-19	-0.258523558	0.996	1	1.53E-14
Pbx3	8.07E-19	-0.348550496	0.224	0.639	1.75E-14
Med13	8.14E-19	-0.261597882	0.193	0.605	1.77E-14
Nsa2	9.61E-19	-0.393248608	0.636	0.952	2.09E-14
Tnrc18	1.53E-18	-0.381943244	0.39	0.83	3.33E-14
Basp1	1.79E-18	-0.318152146	0.173	0.558	3.90E-14
Cop1	1.81E-18	-0.271607748	0.288	0.748	3.94E-14
Tead1	1.83E-18	-0.330037998	0.293	0.762	3.98E-14
Kmt5a	2.07E-18	-0.263669358	0.206	0.612	4.50E-14
Fam193a	3.37E-18	-0.32994212	0.289	0.728	7.33E-14
Pnp	3.42E-18	-0.262351448	0.15	0.51	7.44E-14
Cenpv	4.08E-18	-0.278897923	0.252	0.687	8.86E-14
mt-Nd1	4.12E-18	0.315519129	1	1	8.95E-14
Rmst	6.49E-18	-0.639505474	0.173	0.531	1.41E-13
Ptpn13	7.33E-18	-0.314398697	0.301	0.735	1.59E-13
Ubr5	8.67E-18	-0.395273783	0.443	0.905	1.88E-13
Rpl13	9.32E-18	0.255053757	0.998	1	2.03E-13
Skp1a	9.82E-18	0.451694698	0.907	0.925	2.13E-13
Ndufa3	1.33E-17	0.54346075	0.811	0.762	2.88E-13
Rnaset2b	1.36E-17	0.519397926	0.868	0.844	2.95E-13
Vegfb	1.59E-17	-0.287911041	0.291	0.741	3.45E-13
Eef2	1.65E-17	0.371600866	0.985	0.973	3.59E-13
Trim33	2.03E-17	-0.291698988	0.304	0.755	4.41E-13
Zcchc11	2.15E-17	-0.433460912	0.545	0.912	4.66E-13
Cyhr1	2.61E-17	-0.318986228	0.466	0.891	5.66E-13
Adgrl2	2.94E-17	-0.415619612	0.534	0.939	6.40E-13
Ube2q1	3.23E-17	-0.279585926	0.256	0.68	7.02E-13
Eif4a1	3.87E-17	0.349811498	0.991	1	8.41E-13
Rplp1	4.39E-17	-0.25071292	0.994	1	9.54E-13
Cul4b	4.96E-17	-0.280000412	0.263	0.673	1.08E-12
Snrpg	8.26E-17	0.408613036	0.941	0.946	1.80E-12
Cox4i1	1.17E-16	0.254475835	0.996	0.993	2.54E-12
Ptprd	1.23E-16	-0.337812828	0.432	0.85	2.67E-12
mt-Nd5	1.51E-16	-0.375816063	0.944	0.966	3.28E-12
Ppib	1.77E-16	-0.305600108	0.935	0.993	3.84E-12
Mfap2	2.28E-16	0.649534835	0.874	0.782	4.95E-12
Arhgap17	2.40E-16	-0.281199839	0.362	0.837	5.21E-12
Nedd4	3.66E-16	-0.255502107	0.987	1	7.95E-12
Rps27l	4.03E-16	0.383058448	0.937	0.952	8.77E-12
Slc40a1	4.11E-16	0.720302761	0.84	0.755	8.92E-12
Leng8	5.87E-16	-0.253410289	0.262	0.68	1.28E-11
Ep300	6.05E-16	-0.289386009	0.308	0.721	1.31E-11
Bod1l	6.09E-16	-0.378832357	0.551	0.884	1.32E-11
Arpp19	6.27E-16	0.430624948	0.878	0.898	1.36E-11
Eid1	6.30E-16	-0.373768084	0.724	0.98	1.37E-11
Atp5l	6.56E-16	0.357083376	0.959	0.966	1.43E-11
Taf15	1.28E-15	-0.258930985	0.271	0.673	2.78E-11
Grcc10	1.28E-15	0.501016447	0.742	0.68	2.79E-11
Kdm1a	1.55E-15	-0.330390817	0.501	0.898	3.38E-11
Ranbp1	1.87E-15	0.434246693	0.9	0.912	4.05E-11
Atp13a3	2.39E-15	-0.359307298	0.391	0.81	5.20E-11
Tceal9	5.30E-15	0.540084606	0.993	0.986	1.15E-10
Eif3g	5.45E-15	0.440618686	0.833	0.816	1.18E-10
Ubc	1.05E-14	0.310848982	0.998	1	2.28E-10
Kdm2a	1.05E-14	-0.26535504	0.334	0.762	2.29E-10
Eif3f	1.64E-14	0.305885991	0.987	0.986	3.56E-10
Atrx	2.01E-14	-0.342965742	0.839	0.986	4.37E-10
Zfp644	2.51E-14	-0.318651445	0.627	0.952	5.46E-10
Cdk7	3.14E-14	-0.260720584	0.36	0.789	6.82E-10
Rpl36al	3.59E-14	0.37500717	0.889	0.952	7.80E-10
Myl12b	4.07E-14	-0.367541536	0.577	0.925	8.85E-10
Qk	4.34E-14	-0.307471714	0.445	0.837	9.43E-10
Uqcrc1	5.15E-14	0.378916103	0.868	0.898	1.12E-09
Mex3c	6.28E-14	-0.296954835	0.343	0.755	1.37E-09
Hnrnpdl	7.62E-14	0.44356733	0.865	0.864	1.66E-09
Dppa3	7.95E-14	0.511927605	0.51	0.211	1.73E-09
Rab11b	9.33E-14	0.405957344	0.911	0.932	2.03E-09
Wdr26	1.33E-13	-0.28298104	0.365	0.782	2.88E-09
Cox6c	1.36E-13	0.261142829	0.996	0.993	2.95E-09
Calm2	1.70E-13	0.365320561	0.989	0.993	3.69E-09
Mcl1	2.03E-13	-0.317441021	0.39	0.776	4.41E-09
Nfat5	2.43E-13	-0.424672537	0.761	0.966	5.28E-09
Gstp1	2.63E-13	0.463561332	0.785	0.803	5.71E-09
C1d	2.79E-13	0.384632861	0.865	0.898	6.06E-09
Morf4l2	3.19E-13	0.417863162	0.87	0.891	6.93E-09
Ivns1abp	3.20E-13	0.509894298	0.852	0.81	6.95E-09
Snrpb	4.08E-13	0.32442728	0.922	0.966	8.86E-09
H1fx	4.54E-13	-0.268259731	0.224	0.565	9.86E-09
Gm42418	4.79E-13	-0.892325747	0.976	1	1.04E-08
1810022K09Rik	5.10E-13	-0.254500461	0.468	0.891	1.11E-08
Bptf	5.37E-13	-0.317836114	0.597	0.966	1.17E-08
Sec61g	6.10E-13	0.305115617	0.963	0.98	1.33E-08
Slc25a39	6.67E-13	-0.255873189	0.466	0.864	1.45E-08
Minos1	6.92E-13	0.376761511	0.863	0.932	1.50E-08
Btbd7	8.96E-13	-0.280014103	0.436	0.85	1.95E-08
Phf3	9.09E-13	-0.305072646	0.523	0.878	1.97E-08
Rpl10	9.26E-13	0.280384661	1	1	2.01E-08
Ccnd2	1.48E-12	0.446575222	0.959	0.986	3.23E-08
Laptm4a	1.96E-12	0.280115396	0.985	0.993	4.27E-08
Wt1	2.17E-12	0.361103043	0.952	0.986	4.71E-08
Pcbp2	2.37E-12	0.335925315	0.948	0.973	5.15E-08
AY036118	2.63E-12	-0.698241897	0.468	0.748	5.72E-08
Cdk9	2.71E-12	-0.260013518	0.449	0.864	5.88E-08
Sorbs2	3.08E-12	-0.4478166	0.651	0.898	6.70E-08
Top1	3.85E-12	-0.313937394	0.829	0.993	8.36E-08
Uqcr11	4.91E-12	0.368523155	0.891	0.925	1.07E-07
Gm45889	6.05E-12	-0.355962925	0.382	0.728	1.31E-07
Mgat4b	6.30E-12	-0.281951275	0.397	0.769	1.37E-07
Auts2	6.72E-12	-0.354507157	0.757	0.98	1.46E-07
Taf10	9.13E-12	-0.253175169	0.49	0.864	1.98E-07
Rock2	9.96E-12	-0.330115909	0.495	0.83	2.16E-07
Rhob	1.15E-11	-0.329368639	0.455	0.823	2.50E-07
Pgk1	1.18E-11	-0.360873941	0.649	0.912	2.56E-07
Dynlrb1	1.64E-11	0.337672557	0.904	0.939	3.56E-07
Tra2a	1.83E-11	-0.279136192	0.557	0.918	3.99E-07
Ptms	1.89E-11	-0.291236407	0.835	0.966	4.10E-07
S100a11	2.42E-11	0.344068919	0.972	0.993	5.25E-07
Rps27rt	2.47E-11	0.417387861	0.753	0.782	5.36E-07
Pfn1	3.92E-11	0.280832965	0.983	0.986	8.51E-07
Ube2d3	4.10E-11	0.301100511	0.95	0.952	8.90E-07
Gcc2	4.83E-11	-0.292006723	0.455	0.789	1.05E-06
Gm2044	5.19E-11	-0.707957883	0.442	0.728	1.13E-06
Usmg5	5.37E-11	0.384054595	0.868	0.864	1.17E-06
Rpl22l1	6.42E-11	0.299406712	0.987	0.993	1.39E-06
Prrc2c	8.00E-11	-0.267609071	0.794	0.966	1.74E-06
Hmgcs2	8.91E-11	0.833611012	0.839	0.81	1.94E-06
Itpr2	9.91E-11	-0.267494231	0.386	0.735	2.15E-06
Taok1	1.04E-10	-0.280665329	0.403	0.776	2.25E-06
Cpe	1.11E-10	0.390762576	0.941	0.98	2.40E-06
Tmed2	1.25E-10	0.314709069	0.868	0.946	2.71E-06
Nop10	1.25E-10	0.370428936	0.902	0.939	2.72E-06
Gatm	1.26E-10	0.485188399	0.955	0.959	2.75E-06
Mtr	1.29E-10	-0.263178057	0.247	0.544	2.79E-06
Uqcr10	1.38E-10	0.317999926	0.955	0.966	3.00E-06
Zfp148	1.59E-10	-0.283606214	0.499	0.823	3.45E-06
Ppp1r9a	1.97E-10	-0.268824166	0.423	0.796	4.28E-06
Eif4a2	1.98E-10	0.297223931	0.95	0.98	4.30E-06
Btg1	2.00E-10	0.410351265	0.848	0.864	4.34E-06
Ube2s	2.05E-10	0.350448807	0.892	0.932	4.45E-06
Use1	2.32E-10	0.371839847	0.785	0.837	5.04E-06
Maf	2.97E-10	-0.305360353	0.265	0.551	6.45E-06
Figla	3.10E-10	0.477846681	0.46	0.224	6.73E-06
Ppp1r10	3.31E-10	-0.268217676	0.434	0.782	7.20E-06
Chpt1	3.68E-10	-0.265464214	0.453	0.83	8.00E-06
Hnrnpd	3.69E-10	-0.261475655	0.694	0.946	8.02E-06
Neat1	4.03E-10	-0.346386952	0.258	0.544	8.76E-06
Ppp4r2	5.33E-10	-0.255729014	0.579	0.918	1.16E-05
Sptbn1	6.61E-10	-0.390106045	0.807	0.973	1.44E-05
Fndc5	6.97E-10	-0.335624303	0.705	0.952	1.52E-05
Ppp1cc	7.83E-10	0.326820362	0.924	0.973	1.70E-05
Cd2ap	1.07E-09	-0.253378927	0.62	0.898	2.32E-05
Spint2	1.28E-09	0.297309977	0.926	0.966	2.79E-05
Itm2b	1.33E-09	0.264460592	0.996	0.986	2.90E-05
Arxes2	1.36E-09	0.45976099	0.839	0.816	2.96E-05
Cdkn1b	1.42E-09	-0.312381407	0.891	0.993	3.08E-05
Mael	1.45E-09	0.360850557	0.367	0.122	3.14E-05
Lsm7	1.48E-09	0.327750101	0.814	0.823	3.22E-05
Gpc4	1.51E-09	0.413818226	0.809	0.796	3.29E-05
Srsf6	1.80E-09	0.350500531	0.766	0.769	3.92E-05
Ctbp1	1.91E-09	0.354589559	0.735	0.741	4.15E-05
Ube2r2	2.10E-09	-0.257574023	0.679	0.939	4.56E-05
Anapc13	2.15E-09	0.368804876	0.757	0.735	4.68E-05
Gm11808	3.03E-09	0.432727636	0.672	0.687	6.58E-05
Peg3	3.24E-09	-0.340070557	0.917	0.993	7.04E-05
Capza2	3.46E-09	0.314185971	0.824	0.857	7.52E-05
Ndufa5	3.49E-09	0.32361974	0.846	0.905	7.59E-05
Tm9sf2	4.12E-09	0.402179728	0.837	0.85	8.95E-05
Rab5a	4.75E-09	0.392766676	0.651	0.633	0.000103115
B2m	4.96E-09	0.491519211	0.601	0.558	0.000107689
Nme2	5.32E-09	0.385560454	0.39	0.17	0.000115539
Sumo1	5.45E-09	0.27938709	0.885	0.959	0.000118324
Eif3e	5.75E-09	0.282903387	0.957	0.959	0.000124849
Phpt1	7.70E-09	0.42496807	0.521	0.381	0.000167349
Serpinh1	9.67E-09	0.303127178	0.926	0.952	0.000210108
Hnrnpl	9.98E-09	0.322368928	0.831	0.891	0.000216779
Tmem86a	1.20E-08	-0.294378575	0.655	0.918	0.000261454
Sqstm1	1.32E-08	0.326967943	0.846	0.912	0.000286467
Phb	1.35E-08	0.354360046	0.686	0.701	0.000292557
Fkbp1a	1.62E-08	0.328666761	0.783	0.884	0.000351965
Tkt	1.67E-08	-0.307739279	0.922	0.993	0.000363121
Erh	2.03E-08	0.270840019	0.894	0.959	0.000440915
Psma7	2.05E-08	0.259748499	0.959	0.98	0.000446133
Ubl7	2.35E-08	0.38067554	0.525	0.381	0.000511567
Serpinb6b	2.68E-08	-0.269443316	0.319	0.592	0.000581617
D10Wsu102e	2.79E-08	-0.310386552	0.553	0.816	0.00060645
Srsf2	2.85E-08	0.31239158	0.876	0.918	0.000619698
Ap2m1	2.87E-08	0.324630939	0.781	0.816	0.000624032
Psmb7	2.89E-08	0.334050522	0.785	0.81	0.000628513
Sycp3	3.08E-08	0.419357448	0.486	0.306	0.000669622
Tmem59	3.65E-08	0.251170453	0.963	0.993	0.000792388
Tmem258	4.47E-08	0.297446873	0.807	0.857	0.000970712
Slc25a5	7.05E-08	0.371881757	0.779	0.857	0.001531976
Lsm5	8.70E-08	0.339638905	0.686	0.735	0.001891221
Maged1	9.43E-08	0.298933405	0.942	0.98	0.00204837
Cox7a2	1.08E-07	0.260938825	0.909	0.973	0.002346374
Col18a1	1.31E-07	0.360658078	0.813	0.755	0.002839617
Gdi2	1.50E-07	0.298587831	0.868	0.891	0.003251052
Galnt1	1.74E-07	-0.250636989	0.653	0.912	0.003779095
Akr1c14	1.84E-07	0.760638261	0.681	0.612	0.004008441
Ier3ip1	1.85E-07	0.326589435	0.714	0.721	0.004026311
Tceal8	1.90E-07	0.33087924	0.807	0.884	0.004137669
2610001J05Rik	2.14E-07	0.346005772	0.584	0.531	0.004651961
Ube2n	2.15E-07	0.281486327	0.755	0.789	0.004678424
Tmem256	2.18E-07	0.321328661	0.763	0.762	0.004732122
Calm1	2.48E-07	0.269529112	0.976	0.986	0.005395973
Inha	2.75E-07	0.64261226	0.774	0.782	0.00597109
Rbbp7	2.75E-07	0.300765497	0.904	0.973	0.005980354
Dnajc8	2.87E-07	0.296614157	0.837	0.878	0.006228738
S100a8	2.92E-07	0.361090519	0.336	0.156	0.006352576
Zfand6	3.47E-07	0.307937915	0.768	0.81	0.007539793
Ndufs5	3.87E-07	0.266386993	0.907	0.986	0.008417681
Tra2b	4.05E-07	0.329795828	0.753	0.837	0.00879959
Kitl	4.06E-07	-0.343195461	0.9	0.966	0.008830853
Zfp207	4.24E-07	0.300559956	0.724	0.762	0.00921978
Ndufb6	4.30E-07	0.327549001	0.731	0.816	0.009339611
Snrpf	4.64E-07	0.257105548	0.829	0.912	0.010076863
Nono	4.72E-07	0.272367886	0.879	0.918	0.010255825
Gas6	4.73E-07	0.255145539	0.994	0.993	0.01028319
Rab7	4.74E-07	0.302555654	0.748	0.789	0.010304524
Maged2	4.98E-07	0.365335898	0.993	0.993	0.010812775
Hmgn2	5.69E-07	0.277677401	0.883	0.952	0.012362127
Ptp4a1	7.14E-07	0.359580968	0.675	0.612	0.015507364
Sfxn3	8.66E-07	0.362802658	0.612	0.605	0.018806272
Cct7	8.96E-07	0.273050309	0.87	0.939	0.019476555
Ppp1cb	1.30E-06	0.325248491	0.759	0.837	0.028264079
Rap1b	1.31E-06	0.257743306	0.837	0.925	0.028564494
Ewsr1	1.47E-06	0.297817586	0.807	0.946	0.031959198
Uchl1	1.54E-06	0.373060279	0.538	0.408	0.033389675
Ap3s1	1.60E-06	0.358529167	0.618	0.633	0.034799216
Psma4	1.75E-06	0.27925687	0.857	0.932	0.037917798
Dazap2	2.02E-06	0.279089396	0.647	0.633	0.043816051
Capns1	2.60E-06	0.275082078	0.922	0.952	0.056561902
Usp50	3.41E-06	0.3055031	0.36	0.211	0.074181304
Fkbp10	4.23E-06	0.405019275	0.555	0.544	0.09196296
Zfp787	4.38E-06	0.301192169	0.686	0.755	0.095104818
Polr2l	4.64E-06	0.34705372	0.614	0.619	0.100785459
Cops9	4.72E-06	0.278979065	0.716	0.755	0.102524309
Sumo3	4.73E-06	0.288671236	0.725	0.803	0.102846007
Hdac2	4.81E-06	0.273519085	0.764	0.823	0.104447863
Ndufa11	5.77E-06	0.256344133	0.891	0.932	0.125370261
Btg2	5.86E-06	-0.383580769	0.301	0.517	0.12732705
Sox4	6.33E-06	0.260461119	0.991	1	0.137595243
Cd200	8.97E-06	0.337981682	0.709	0.735	0.194991696
Mlf2	9.46E-06	0.254446687	0.77	0.891	0.205580951
Clu	9.92E-06	0.38776751	0.968	0.98	0.215447781
Smc1b	1.03E-05	0.310779664	0.397	0.238	0.222819958
Ssr2	1.05E-05	0.252902816	0.814	0.905	0.228970182
Med28	1.13E-05	0.265164681	0.779	0.857	0.246567917
Nipsnap2	1.21E-05	0.291674113	0.631	0.619	0.262945153
Snrpb2	1.23E-05	0.312489857	0.776	0.85	0.268218635
Rab1a	1.63E-05	0.307021226	0.631	0.68	0.353419893
Mrpl52	1.96E-05	0.256837882	0.876	0.939	0.426140288
Ndufs8	1.99E-05	0.269960854	0.677	0.714	0.432230385
Fosb	2.21E-05	-0.268672571	0.135	0.286	0.480117403
Mrps21	2.46E-05	0.334366491	0.605	0.66	0.53524771
Dnajc15	2.58E-05	-0.267365056	0.787	0.925	0.560278418
Emx2	2.85E-05	0.26045758	0.848	0.912	0.620107435
Slirp	2.98E-05	0.299307295	0.61	0.626	0.646559338
Serpine2	3.07E-05	0.59566843	0.442	0.279	0.667470614
Wdr89	3.30E-05	0.303732931	0.566	0.537	0.716582291
Ndufa1	3.36E-05	0.259198566	0.694	0.741	0.729067726
Sf3b4	3.49E-05	0.32226985	0.614	0.653	0.759155239
Akr1cl	3.87E-05	0.496110093	0.787	0.769	0.839764307
Polr2g	4.01E-05	0.251504666	0.82	0.878	0.870887421
H19	4.38E-05	0.424801824	0.896	0.939	0.95103679
Cks2	4.54E-05	0.383306849	0.514	0.469	0.985876428
Dcun1d5	4.67E-05	0.256694866	0.699	0.85	1
Ppp4c	5.45E-05	0.268916328	0.677	0.741	1
Maf1	5.67E-05	0.281398768	0.664	0.762	1
Saraf	5.72E-05	0.309043806	0.633	0.701	1
Gata4	5.90E-05	0.276303984	0.751	0.871	1
Rcn2	6.30E-05	0.259869686	0.839	0.884	1
Bloc1s1	6.56E-05	0.306862605	0.468	0.401	1
Fxyd6	7.19E-05	0.39836388	0.774	0.837	1
Polr2k	7.21E-05	0.262170604	0.722	0.782	1
Jun	7.72E-05	-0.329786446	0.512	0.66	1
Mdfi	8.50E-05	0.315639983	0.59	0.633	1
Ttyh2	8.65E-05	0.485725894	0.603	0.639	1
Ap1ar	9.47E-05	0.32288644	0.638	0.653	1
Ociad1	0.000109291	0.276023229	0.688	0.789	1
Mmp14	0.00011002	0.288301343	0.673	0.714	1
Fgfbp3	0.000124047	0.25378297	0.286	0.163	1
Egr1	0.000125618	-0.294165664	0.317	0.483	1
Fbl	0.000127946	0.271982609	0.625	0.707	1
Idh3g	0.000131818	0.283572602	0.647	0.694	1
Dazl	0.000136167	0.273033295	0.306	0.177	1
Idh1	0.000137155	0.321413952	0.855	0.912	1
Cox17	0.000144678	0.272256648	0.642	0.714	1
Dnajb9	0.000199395	0.309399649	0.54	0.524	1
Pcolce	0.000210166	0.306692114	0.568	0.565	1
Adss	0.000261645	0.316902256	0.551	0.565	1
Aard	0.000294998	0.384323236	0.807	0.83	1
Nsg1	0.000299692	0.337389164	0.584	0.558	1
Ring1	0.000323037	0.294773895	0.488	0.463	1
Dag1	0.000337685	0.257085406	0.801	0.823	1
Lrrc41	0.000369064	0.274855081	0.564	0.592	1
Snx4	0.000411421	0.269338036	0.627	0.701	1
Bud31	0.000415001	0.266797165	0.618	0.707	1
Arl6ip5	0.000427629	0.272641117	0.479	0.449	1
Ppp2r1a	0.000449079	0.250284521	0.677	0.789	1
Fastk	0.000475193	0.274865534	0.506	0.483	1
Tspan6	0.000503002	0.295415696	0.783	0.83	1
Cdkn1c	0.000585345	-0.359518231	0.692	0.83	1
Selenop	0.00061997	0.334904472	0.584	0.605	1
Dars	0.000673092	0.254160098	0.51	0.49	1
Aldh1a1	0.000829331	-0.263347415	0.796	0.925	1
Mpzl1	0.000921842	0.255314297	0.614	0.673	1
Sdc2	0.00098598	0.308898457	0.686	0.776	1
Armcx2	0.001263766	0.265202709	0.551	0.571	1
Prpf19	0.001420747	0.258666342	0.646	0.769	1
Pdpn	0.001565444	0.303676386	0.692	0.755	1
Os9	0.00171791	0.267877999	0.538	0.578	1
Atp6ap1	0.001839809	0.284363168	0.542	0.605	1
Fscn1	0.002168244	0.280018146	0.391	0.333	1
Arl6ip1	0.002704267	0.268734346	0.948	0.966	1
Mmd	0.002740644	0.256376713	0.341	0.259	1
Ptk7	0.00276125	0.28818025	0.488	0.517	1
Kdelr2	0.003123067	0.260638788	0.57	0.619	1
Notch2	0.003390709	0.498082023	0.488	0.497	1
Sdc1	0.004771815	0.304993679	0.43	0.395	1
Pard6g	0.006490275	0.266966255	0.516	0.531	1
Pdcd4	0.008293296	0.322945981	0.768	0.891	1
Stt3a	0.010309988	0.259966928	0.508	0.551	1
Susd3	0.01354906	0.317393006	0.514	0.544	1
Fdps	0.013970189	0.265158379	0.54	0.626	1
Epdr1	0.014910583	0.266210966	0.338	0.299	1
Igfbp2	0.018216235	0.30745744	0.583	0.619	1
Cbx3	0.020301801	0.259038999	0.712	0.864	1
Htra1	0.020994758	0.250387065	0.38	0.327	1
Nnat	0.023129427	0.305222955	0.51	0.537	1
Wtap	0.023789483	0.271307315	0.538	0.639	1
Nudt19	0.025638937	0.300763839	0.503	0.537	1
Id3	0.035994691	0.271670238	0.698	0.748	1
Tmem171	0.037510089	0.309878018	0.273	0.224	1
Hs6st2	0.039790754	0.277816571	0.466	0.435	1
Ly6e	0.041825155	0.25733774	0.525	0.571	1
Crygb	0.069112203	0.531214752	0.401	0.381	1
Irx3	0.0781477	0.299767751	0.609	0.646	1
Crip2	0.097695273	0.258871331	0.365	0.34	1
Wfdc10	0.11504445	0.371524783	0.553	0.558	1
Krt79	0.143735483	0.273804522	0.382	0.381	1
Bhlhe41	0.155915042	0.376175859	0.501	0.565	1
Gadd45g	0.215202416	0.267791572	0.328	0.327	1
Tnni3	0.256068775	0.29092261	0.384	0.395	1
Hmox1	0.32029815	0.411948264	0.506	0.599	1
Mt1	0.394693661	0.39189669	0.521	0.599	1
Kazald1	0.509342255	0.266366643	0.404	0.49	1
Actb	0.636012015	0.319875217	0.987	1	1
Cpa2	0.730874227	0.299978789	0.275	0.32	1
Result of differential gene expression analysis in BPG cell at PD3
Gene	p_val	avg_logFC	pct.1	pct.2	p_val_adj
Tpt1	5.0565E-185	-1.398199897	1	1	1.0986E-180
Rps21	1.877E-161	-1.061969122	0.993	0.992	4.0781E-157
Rpl30	3.2747E-156	-0.976003556	0.995	0.995	7.1149E-152
Rps12	4.2356E-148	-1.062982178	0.995	0.992	9.2027E-144
Xist	3.0423E-146	1.433926625	0.998	0.302	6.61E-142
Hnrnpa0	5.0724E-143	-1.434761293	0.339	0.847	1.1021E-138
mt-Nd1	6.1454E-135	0.982519151	1	0.905	1.3352E-130
Rpl23a	2.5593E-133	0.697075158	1	0.969	5.5607E-129
Rps10	1.2323E-132	-0.787396745	0.999	0.995	2.6774E-128
Rps24	7.9875E-130	-0.791697639	1	1	1.7354E-125
Rps20	1.9996E-120	-0.727555452	0.999	0.99	4.3445E-116
Rpl23	3.5468E-120	-0.635458171	1	0.997	7.7062E-116
Rack1	5.1174E-111	-0.775891411	0.978	0.98	1.1119E-106
Serpinh1	2.9278E-110	0.958959591	0.971	0.458	6.3613E-106
Cd81	3.1418E-108	0.899241398	0.994	0.583	6.8262E-104
Mfap2	8.2289E-107	1.160055942	0.914	0.327	1.7879E-102
Hmgcs2	8.7748E-107	1.347701559	0.92	0.386	1.9065E-102
Rpsa	6.8582E-99	-0.69504716	0.998	0.995	1.49009E-94
Eid2	1.36103E-96	-0.80966022	0.075	0.517	2.9571E-92
Ogt	6.86554E-96	0.892275635	0.969	0.353	1.49168E-91
Psap	2.94433E-94	0.90309336	0.976	0.486	6.39714E-90
Gm42418	1.75126E-93	-2.267813164	0.949	1	3.80497E-89
Uba52	1.36933E-92	0.684621515	0.995	0.772	2.97515E-88
Hsp90ab1	9.74331E-92	-0.50508677	1	0.997	2.11693E-87
Adnp	5.76642E-90	-0.464408468	0.006	0.317	1.25287E-85
Rpl31	1.03635E-89	0.567147805	1	0.91	2.25167E-85
Rpl27a	5.6525E-89	-0.553778423	1	0.992	1.22812E-84
Rpl12	8.41471E-88	-0.705393315	0.992	0.972	1.82826E-83
Nedd4	8.53254E-87	-0.683882033	0.979	0.972	1.85386E-82
Laptm4a	2.21299E-86	0.693271868	0.996	0.642	4.80816E-82
Marcksl1	6.74244E-85	0.638987864	0.995	0.824	1.46493E-80
Rpl14	2.87661E-84	0.47511544	1	0.982	6.25E-80
Cdkn1b	1.16111E-82	-0.999687524	0.891	0.926	2.52273E-78
Gstp1	1.35353E-82	0.800135992	0.874	0.366	2.94082E-78
Rpl5	1.43336E-82	-0.682233975	0.979	0.954	3.11427E-78
Rpl39	9.36079E-82	-0.55871029	1	0.995	2.03382E-77
Cpe	9.00822E-81	0.771989359	0.978	0.611	1.95722E-76
Rplp1	9.54421E-80	-0.553715605	1	0.995	2.07367E-75
Rps6	2.98476E-79	0.477545193	1	0.959	6.48499E-75
Inha	4.51447E-78	1.167366356	0.838	0.312	9.80858E-74
Eef1a1	1.13876E-77	-0.476182367	1	0.997	2.47419E-73
Cd63	1.79335E-77	0.701626551	0.992	0.629	3.89642E-73
Rps26	1.60966E-76	-0.582821949	0.998	0.997	3.4973E-72
Spint2	2.77982E-76	0.73442198	0.937	0.506	6.03971E-72
Tecr	5.81481E-76	0.697019369	0.966	0.54	1.26338E-71
Cox6a1	1.17589E-75	0.686271707	0.971	0.575	2.55486E-71
Rpl22	9.54133E-75	-0.640315487	0.985	0.972	2.07304E-70
Atp5b	3.88102E-74	0.676208352	0.991	0.701	8.4323E-70
Itm2b	2.31763E-73	0.676338236	0.997	0.719	5.03552E-69
Rpl38	4.4919E-73	-0.526856616	0.999	0.992	9.75954E-69
Eef1g	1.8866E-71	0.514090037	0.999	0.882	4.09902E-67
Nop10	7.15749E-71	0.662759415	0.964	0.604	1.55511E-66
Grcc10	1.6928E-70	0.648236569	0.894	0.402	3.67794E-66
Tspan6	3.45257E-70	0.747643692	0.786	0.299	7.50139E-66
Ybx3	3.12319E-69	-0.891930915	0.191	0.583	6.78575E-65
Bsg	4.97973E-69	0.600687437	0.989	0.611	1.08195E-64
S100a8	8.58472E-69	0.78632213	0.518	0.003	1.8652E-64
Rps18	9.57656E-69	0.375353838	1	0.992	2.0807E-64
Ppp1r14b	2.23417E-68	-0.952435388	0.524	0.765	4.85418E-64
Rpl13a	2.85628E-68	0.609892336	0.974	0.632	6.20584E-64
Uqcrc1	5.85655E-68	0.689240147	0.871	0.394	1.27245E-63
Aes	1.17316E-67	-0.599347954	0.979	0.967	2.54892E-63
Laptm4b	1.28408E-66	0.730421319	0.838	0.404	2.78993E-62
Ctsb	2.12486E-66	0.643118328	0.835	0.368	4.61668E-62
Amhr2	3.68827E-66	0.684758587	0.952	0.56	8.01351E-62
Rpl4	3.40296E-65	0.449138831	0.999	0.939	7.39361E-61
Eef1b2	8.21149E-65	-0.716690909	0.916	0.903	1.78411E-60
Ftl1	1.18037E-64	0.494438108	1	0.99	2.56458E-60
Serpine2	5.68749E-64	1.119980037	0.773	0.263	1.23572E-59
Rpl28	3.48553E-63	-0.455077002	1	0.992	7.57301E-59
Rps17	6.98986E-63	0.410893114	0.999	0.934	1.51869E-58
Arxes2	1.37096E-62	0.870953281	0.89	0.45	2.97868E-58
Mbd2	1.4699E-61	-0.583062526	0.077	0.414	3.19364E-57
Cd151	1.40736E-60	0.629541151	0.829	0.376	3.05778E-56
Ppp2cb	2.22928E-60	-0.621849794	0.078	0.409	4.84356E-56
Lars2	3.95106E-60	-0.76226916	0.093	0.43	8.58447E-56
mt-Cytb	4.59717E-60	0.513114393	0.999	0.918	9.98827E-56
Pabpn1	1.04849E-59	0.622075767	0.941	0.476	2.27806E-55
Itm2c	2.05858E-59	0.64870988	0.959	0.555	4.47267E-55
Eif4a2	4.89449E-59	0.566153785	0.964	0.645	1.06342E-54
Malat1	9.38463E-59	0.672994045	0.999	0.563	2.039E-54
Tmem59	1.78704E-58	0.597792549	0.948	0.488	3.8827E-54
Rps8	1.46262E-57	-0.390398473	1	0.997	3.17783E-53
Sparc	1.62414E-57	0.582772772	0.998	0.698	3.52876E-53
Ssr2	2.40108E-57	0.584543383	0.849	0.417	5.21682E-53
Mmp11	3.36338E-57	0.663865519	0.662	0.223	7.30762E-53
Gm26735	3.6011E-57	-0.455763835	0.044	0.33	7.82411E-53
H3f3b	5.736E-57	0.343665092	1	0.992	1.24626E-52
Hnrnpu	2.40187E-56	-0.58633312	0.966	0.921	5.21854E-52
Wdfy1	2.72412E-56	-0.546948474	0.067	0.376	5.91869E-52
Tmbim6	1.89175E-55	0.57631886	0.932	0.488	4.1102E-51
Nsa2	3.16159E-55	-0.930432997	0.622	0.765	6.86919E-51
S100a9	8.53091E-55	0.630761255	0.436	0	1.85351E-50
Tmed9	1.24952E-54	0.57236112	0.887	0.44	2.71483E-50
Brd1	1.74645E-53	-0.804845612	0.194	0.517	3.79452E-49
Rps3a1	1.99478E-53	-0.412200563	1	0.987	4.33406E-49
Wt1	1.00714E-52	0.591922134	0.947	0.581	2.18822E-48
Rps14	3.20488E-52	0.286333193	1	0.997	6.96325E-48
mt-Co3	1.59409E-51	0.402662771	1	0.995	3.46347E-47
Pcolce	1.83529E-51	0.650340766	0.656	0.248	3.98753E-47
Wnt6	4.2495E-51	0.653179327	0.926	0.56	9.23288E-47
Wtip	4.71043E-51	-0.378746621	0.041	0.302	1.02343E-46
Pfn1	9.25238E-51	0.417537104	0.993	0.849	2.01026E-46
Maged1	1.02381E-50	0.551924077	0.953	0.639	2.22443E-46
Ppp4c	6.70397E-50	0.544087299	0.691	0.289	1.45657E-45
Clu	1.38698E-49	0.895883	0.953	0.598	3.01349E-45
Calr	3.53451E-49	0.601600912	0.892	0.471	7.67943E-45
Spcs1	4.69401E-49	0.510318426	0.946	0.586	1.01987E-44
Atp6ap1	1.33192E-48	0.576794369	0.587	0.202	2.89385E-44
Mmp23	8.46195E-48	0.618346194	0.727	0.32	1.83853E-43
Rps19	9.64383E-48	0.304228539	1	0.997	2.09531E-43
Cdk2ap1	1.24249E-47	-0.575366382	0.125	0.445	2.69955E-43
Smad4	1.24443E-47	-0.741541288	0.237	0.55	2.70377E-43
Khdrbs3	1.35002E-47	-0.621150407	0.095	0.391	2.93318E-43
Cnpy2	2.51686E-47	0.498172919	0.898	0.524	5.46838E-43
Cox4i1	3.51392E-47	0.374200909	1	0.887	7.63468E-43
Rpn2	1.31805E-46	0.564147069	0.678	0.304	2.86373E-42
Rnaset2b	1.6934E-46	0.500764904	0.833	0.425	3.67924E-42
Fau	2.90805E-46	-0.393451677	1	0.992	6.31833E-42
St3gal5	3.37898E-46	0.668414533	0.825	0.399	7.34151E-42
Gm26669	4.84139E-46	-0.278815569	0.009	0.189	1.05189E-41
Akr1c14	9.0396E-46	0.93125831	0.726	0.343	1.96403E-41
Gpc4	1.0174E-45	0.582893841	0.793	0.384	2.21051E-41
Chchd10	2.50236E-45	0.454908087	0.996	0.939	5.43688E-41
Ppt1	3.69032E-45	0.53020173	0.78	0.381	8.01795E-41
Fkbp10	3.81129E-45	0.562979658	0.577	0.207	8.28079E-41
Mmp14	9.78929E-45	0.557534836	0.783	0.368	2.12692E-40
Cyba	1.48169E-44	0.533008734	0.739	0.348	3.21927E-40
Sfxn3	5.95441E-44	0.518727133	0.613	0.223	1.29371E-39
H3f3a	6.93023E-44	-0.430020063	0.999	0.985	1.50573E-39
Rpl35	1.13748E-43	0.308703415	1	0.982	2.47141E-39
Ctsd	1.27926E-43	0.473394049	0.822	0.412	2.77945E-39
Tmem9	2.84173E-43	0.496706845	0.677	0.315	6.17423E-39
Epdr1	3.0132E-43	0.625337975	0.554	0.182	6.54679E-39
Rbm39	3.24934E-43	0.396997715	0.996	0.783	7.05984E-39
Clptm1	5.90025E-43	0.508997487	0.55	0.187	1.28195E-38
Saraf	7.61953E-43	0.516696984	0.644	0.284	1.65549E-38
Pgrmc1	1.01787E-42	0.491904768	0.9	0.491	2.21153E-38
Cst3	1.47693E-42	0.472705364	0.981	0.609	3.20893E-38
Emc10	1.89985E-42	0.493204214	0.708	0.353	4.1278E-38
Tmem50a	2.62576E-42	0.501077683	0.788	0.391	5.705E-38
B2m	3.41167E-42	0.637140205	0.579	0.194	7.41253E-38
Rab21	6.47582E-42	-0.525677133	0.109	0.402	1.407E-37
Rsrp1	6.88688E-42	0.489522729	0.942	0.54	1.49631E-37
Rnaset2a	2.24761E-41	0.426052082	0.839	0.453	4.88339E-37
Emp3	3.43362E-41	0.493509296	0.911	0.491	7.46022E-37
Tmx2	5.11186E-41	0.533719821	0.6	0.24	1.11065E-36
Axl	1.30283E-40	0.478886801	0.776	0.412	2.83065E-36
Sdha	1.95728E-40	0.470861427	0.794	0.399	4.25257E-36
Rgs2	2.63757E-40	0.689157038	0.861	0.517	5.73066E-36
Gas6	2.77008E-40	0.521951437	0.977	0.734	6.01854E-36
Csnk2a2	2.82341E-40	-0.611429423	0.164	0.458	6.13442E-36
Ergic3	1.23046E-39	0.419610809	0.855	0.465	2.67342E-35
Cul3	2.14987E-39	-0.677871345	0.235	0.532	4.67102E-35
Etnk2	3.21678E-39	0.511837097	0.732	0.353	6.98909E-35
Susd3	4.49764E-39	0.578860513	0.576	0.215	9.77203E-35
Hexa	4.98482E-39	0.494333017	0.606	0.271	1.08305E-34
Oaz2	5.87781E-39	0.510086674	0.874	0.532	1.27707E-34
2610001J05Rik	8.36497E-39	0.435046441	0.668	0.284	1.81746E-34
Tia1	1.24095E-38	0.446454303	0.807	0.353	2.69621E-34
Aplp2	1.28755E-38	0.470087894	0.949	0.524	2.79747E-34
Usp9x	3.53505E-38	-0.621508383	0.859	0.859	7.68061E-34
Gpx8	5.02037E-38	0.40280928	0.738	0.391	1.09078E-33
Ier2	5.92203E-38	1.027037894	0.674	0.325	1.28668E-33
Ppic	8.49937E-38	0.456502617	0.845	0.442	1.84666E-33
Tmed4	1.58244E-37	0.442398124	0.668	0.312	3.43816E-33
Egln1	2.12866E-37	-0.570765344	0.138	0.417	4.62493E-33
Mgst1	2.40967E-37	0.458407408	0.987	0.698	5.23549E-33
Tspan3	2.66444E-37	0.427730451	0.957	0.598	5.78903E-33
Cct2	3.84492E-37	-0.614879257	0.698	0.783	8.35387E-33
Sec11a	4.95511E-37	0.431706439	0.855	0.494	1.0766E-32
Slc3a2	5.56612E-37	0.474717367	0.696	0.358	1.20935E-32
Nucb1	1.38242E-36	0.472276475	0.583	0.251	3.00358E-32
mt-Atp6	1.41028E-36	0.30277769	0.999	0.99	3.06411E-32
Atp6v0b	1.83493E-36	0.45565508	0.679	0.325	3.98676E-32
Rcn2	1.86583E-36	0.474096981	0.831	0.448	4.05388E-32
Kif2a	2.21739E-36	-0.641323586	0.172	0.458	4.81773E-32
Rpl19	3.66983E-36	-0.302126975	1	0.995	7.97344E-32
Tril	4.04001E-36	0.549481764	0.57	0.225	8.77773E-32
Rabac1	5.6631E-36	0.41055287	0.821	0.473	1.23042E-31
Rpl34	6.86324E-36	-0.323472169	1	0.987	1.49118E-31
Cox6b1	7.80213E-36	0.330243705	0.985	0.793	1.69517E-31
Atraid	1.55562E-35	0.405317265	0.691	0.343	3.37991E-31
Cldnd1	1.5787E-35	0.415654119	0.668	0.332	3.43004E-31
Naxe	3.60402E-35	0.440911878	0.739	0.407	7.83046E-31
Pdia6	5.19216E-35	0.461511366	0.914	0.524	1.1281E-30
Ttc14	6.62462E-35	0.409260769	0.69	0.309	1.43933E-30
Rpl18a	7.18002E-35	0.259740851	1	0.987	1.56E-30
Dad1	8.09209E-35	0.429365363	0.933	0.593	1.75817E-30
Cers5	9.07609E-35	0.443445458	0.565	0.235	1.97196E-30
Gpx7	1.06067E-34	0.479129579	0.522	0.182	2.30452E-30
Hist1h1b	1.13334E-34	-0.803919731	0.152	0.412	2.46241E-30
Cklf	1.31191E-34	0.475945695	0.531	0.202	2.85038E-30
Il11ra1	1.89044E-34	0.44950079	0.787	0.435	4.10737E-30
Hnrnpab	2.42303E-34	-0.623168063	0.782	0.798	5.26452E-30
Ywhaz	2.63655E-34	-0.62218203	0.748	0.783	5.72843E-30
9530068E07Rik	2.85516E-34	0.399642419	0.734	0.368	6.20342E-30
Gja1	3.80102E-34	0.527541196	0.657	0.289	8.25847E-30
Ttyh2	3.94384E-34	0.669627537	0.576	0.271	8.56878E-30
Vim	4.33598E-34	-0.552052208	0.905	0.921	9.42079E-30
Dnaja1	4.51145E-34	-0.456041022	0.972	0.926	9.80203E-30
Tra2b	6.5897E-34	0.392833086	0.799	0.445	1.43174E-29
Selenop	6.73643E-34	0.464738634	0.628	0.302	1.46362E-29
Tspan31	8.4208E-34	0.41355642	0.629	0.312	1.82959E-29
Slc27a1	1.12562E-33	0.447131381	0.51	0.197	2.44563E-29
Ramp2	1.17239E-33	0.49447207	0.702	0.363	2.54725E-29
Ddost	1.20506E-33	0.379349012	0.786	0.412	2.61824E-29
Smim7	1.28398E-33	0.425377231	0.609	0.297	2.78971E-29
Purb	1.3591E-33	-0.646477549	0.404	0.611	2.95291E-29
Pigt	1.68142E-33	0.411573763	0.554	0.235	3.65322E-29
Mlf2	1.71579E-33	0.375457059	0.808	0.476	3.7279E-29
Rbm4b	1.82851E-33	0.430152056	0.534	0.225	3.97281E-29
Dhx9	1.9648E-33	-0.750097813	0.407	0.614	4.26891E-29
Hdlbp	2.72461E-33	-0.717833132	0.632	0.724	5.91976E-29
Tmed2	4.04613E-33	0.411841689	0.897	0.529	8.79103E-29
Trim35	6.51944E-33	0.423288951	0.84	0.494	1.41648E-28
Nsg1	6.81437E-33	0.469752944	0.626	0.286	1.48056E-28
Srsf2	7.15002E-33	0.419788777	0.874	0.555	1.55348E-28
Tmsb10	9.52909E-33	0.380748105	0.997	0.959	2.07039E-28
Pdpn	9.9843E-33	0.510994674	0.792	0.437	2.16929E-28
Serpinf1	2.17527E-32	0.567062911	0.542	0.21	4.7262E-28
Cenpb	2.85707E-32	-0.618042976	0.199	0.458	6.20756E-28
Meg3	4.15613E-32	0.530940437	0.568	0.22	9.03002E-28
Selenok	4.74001E-32	0.348856756	0.852	0.517	1.02986E-27
Ctsl	4.76113E-32	0.384532604	0.922	0.545	1.03445E-27
Tmem147	5.75605E-32	0.409114198	0.858	0.506	1.25062E-27
Ccnd2	5.83266E-32	0.423765676	0.994	0.895	1.26726E-27
Hyal2	5.99725E-32	0.442069004	0.502	0.199	1.30302E-27
Tra2a	6.13437E-32	0.397941788	0.702	0.322	1.33281E-27
Tm2d1	8.73071E-32	0.346835825	0.662	0.335	1.89692E-27
Itga6	9.22891E-32	0.392901304	0.932	0.519	2.00517E-27
Armcx2	1.06307E-31	0.443618369	0.538	0.235	2.30974E-27
Set	1.50483E-31	-0.481310661	0.952	0.88	3.26954E-27
Rps13	1.9438E-31	-0.315834081	1	0.99	4.22329E-27
Cers2	2.29063E-31	0.36487564	0.554	0.246	4.97686E-27
Eif4a1	2.59043E-31	0.328103528	0.994	0.885	5.62822E-27
Pcbp2	2.64009E-31	0.368164844	0.949	0.67	5.73612E-27
Txndc5	3.17618E-31	0.397783471	0.642	0.33	6.90088E-27
Tmem176b	6.63769E-31	0.376785251	0.965	0.673	1.44217E-26
Kctd14	6.99549E-31	0.380716074	0.996	0.951	1.51991E-26
Jkamp	8.67199E-31	0.39301672	0.64	0.325	1.88416E-26
Cdk4	1.01594E-30	0.349746496	0.975	0.734	2.20734E-26
Fos	1.3517E-30	1.087671904	0.466	0.141	2.93683E-26
Map4k4	1.67661E-30	-0.72212662	0.562	0.655	3.64277E-26
Rab11b	3.07013E-30	0.357590193	0.884	0.581	6.67047E-26
Smpdl3b	3.18391E-30	0.458051324	0.681	0.345	6.91768E-26
44076	5.94836E-30	-0.302929907	0.047	0.233	1.2924E-25
Tceal9	6.04209E-30	0.406036675	0.992	0.893	1.31276E-25
Rps7	7.30021E-30	-0.306090027	1	0.997	1.58612E-25
Dlg3	8.4776E-30	-0.330437138	0.047	0.235	1.84193E-25
Ccnt2	8.7309E-30	0.389881576	0.551	0.263	1.89696E-25
Rpl21	1.09167E-29	-0.303424016	1	0.992	2.37188E-25
Eif3c	1.12588E-29	-0.571550017	0.805	0.783	2.4462E-25
Napa	1.28796E-29	0.380773736	0.708	0.391	2.79834E-25
Rcn3	1.30525E-29	0.426935106	0.534	0.24	2.83592E-25
Ptms	1.5358E-29	-0.532241459	0.9	0.87	3.33683E-25
Caprin1	1.62966E-29	-0.618010542	0.705	0.744	3.54077E-25
Eva1b	2.00016E-29	0.371518729	0.717	0.386	4.34575E-25
Sf3b4	2.14271E-29	0.342844083	0.579	0.279	4.65547E-25
Atp6v0e	2.3819E-29	0.348007899	0.839	0.494	5.17515E-25
Sdc1	2.95359E-29	0.52079004	0.532	0.22	6.41726E-25
Sgce	2.9606E-29	0.397347265	0.574	0.281	6.4325E-25
mt-Nd6	4.28283E-29	-0.837313505	0.248	0.476	9.3053E-25
Ppp2r5a	4.81311E-29	-0.557781066	0.159	0.407	1.04574E-24
Adipor1	5.45142E-29	0.379614252	0.649	0.348	1.18443E-24
Sec62	5.9541E-29	0.37740399	0.881	0.488	1.29365E-24
Cul4b	6.11903E-29	-0.566231779	0.216	0.473	1.32948E-24
Klhl11	6.49488E-29	-0.305408162	0.044	0.225	1.41114E-24
Elavl1	9.71712E-29	0.341506633	0.673	0.358	2.11124E-24
Ifi27	1.07774E-28	0.369453491	0.838	0.519	2.34161E-24
Ociad1	1.12677E-28	0.329400926	0.717	0.381	2.44814E-24
Slk	1.14019E-28	-0.41135023	0.105	0.332	2.47728E-24
Ndufa3	1.18955E-28	0.323808191	0.907	0.591	2.58454E-24
Gstm1	1.20372E-28	0.375454013	0.994	0.982	2.61533E-24
Aldoa	1.28792E-28	0.3304014	0.989	0.859	2.79826E-24
Map1b	1.29015E-28	0.43811911	0.79	0.402	2.80312E-24
Use1	1.32495E-28	0.352911555	0.812	0.514	2.87871E-24
Tusc3	1.37574E-28	0.338416751	0.582	0.292	2.98908E-24
Tgif1	1.93623E-28	0.402455089	0.648	0.343	4.20685E-24
Manf	1.95606E-28	0.371211227	0.721	0.381	4.24994E-24
Vnn1	2.20746E-28	0.411876145	0.384	0.092	4.79615E-24
Hnrnpd	2.36491E-28	-0.621656915	0.665	0.719	5.13823E-24
Mgst3	3.72227E-28	0.37019813	0.861	0.545	8.08738E-24
Fam13b	4.05534E-28	-0.367220341	0.103	0.33	8.81104E-24
Smarca5	4.17753E-28	-0.645008877	0.758	0.749	9.07653E-24
Angptl4	4.61843E-28	0.433509595	0.361	0.082	1.00345E-23
Ap3s1	4.64044E-28	0.293601292	0.71	0.402	1.00823E-23
Hspa4	4.70588E-28	-0.715430422	0.694	0.734	1.02245E-23
Tax1bp1	5.01428E-28	-0.554995946	0.823	0.79	1.08945E-23
BC031181	5.09054E-28	0.331473073	0.703	0.399	1.10602E-23
Mfge8	5.34319E-28	0.41704704	0.675	0.35	1.16091E-23
Erp29	6.18985E-28	0.37696863	0.826	0.471	1.34487E-23
Txndc15	7.57784E-28	0.360304197	0.593	0.302	1.64644E-23
Ier3ip1	8.38477E-28	0.317964862	0.757	0.427	1.82176E-23
Tmed1	8.80759E-28	0.381666156	0.592	0.292	1.91363E-23
H13	8.84577E-28	0.375723486	0.676	0.361	1.92192E-23
Ifitm2	9.64104E-28	0.312647764	0.994	0.854	2.09471E-23
Phlda1	1.0163E-27	0.443918994	0.547	0.22	2.20812E-23
Grn	1.26721E-27	0.392411543	0.508	0.23	2.75327E-23
Ly6e	1.40026E-27	0.412401646	0.629	0.307	3.04234E-23
Mydgf	1.44631E-27	0.343635924	0.609	0.317	3.1424E-23
Dnajb9	1.53729E-27	0.405301895	0.506	0.233	3.34008E-23
Lman2	1.79547E-27	0.385223782	0.576	0.294	3.90102E-23
Lsm4	2.23452E-27	0.313092207	0.772	0.46	4.85494E-23
Spcs2	3.22854E-27	0.332625349	0.911	0.535	7.01465E-23
Nenf	3.3284E-27	0.321728734	0.962	0.698	7.23162E-23
Mpzl1	3.52217E-27	0.375515196	0.551	0.261	7.65263E-23
Atp6ap2	3.76019E-27	0.417036467	0.58	0.297	8.16976E-23
Rps29	4.084E-27	-0.292554885	1	0.995	8.8733E-23
Camp	4.0907E-27	0.357469258	0.245	0	8.88785E-23
Rpl35a	4.5124E-27	-0.294816991	1	0.995	9.80408E-23
Leprot	4.73734E-27	0.343154635	0.646	0.353	1.02928E-22
Kdelr2	5.41832E-27	0.465124289	0.554	0.294	1.17724E-22
Cmtm3	7.39187E-27	0.345780651	0.635	0.327	1.60603E-22
Slc40a1	7.64412E-27	0.447139829	0.842	0.519	1.66084E-22
Slc35b2	8.13252E-27	0.395865582	0.459	0.202	1.76695E-22
Pld3	8.41487E-27	0.376408589	0.567	0.276	1.8283E-22
Rcor1	8.55723E-27	-0.489135215	0.159	0.396	1.85923E-22
Htra1	1.00514E-26	0.50969062	0.591	0.263	2.18387E-22
Ube2d3	1.36613E-26	0.359935205	0.935	0.655	2.96819E-22
Dag1	1.49154E-26	0.361366146	0.893	0.486	3.24067E-22
Vamp8	1.67886E-26	0.324877648	0.837	0.537	3.64767E-22
Tmbim4	1.71798E-26	0.324553707	0.586	0.304	3.73266E-22
Pdia4	1.86332E-26	0.361627066	0.61	0.307	4.04843E-22
Pak2	2.12783E-26	-0.679752658	0.483	0.637	4.62314E-22
Oxa1l	2.92096E-26	0.345930693	0.613	0.327	6.34636E-22
Hadhb	2.99644E-26	0.365606677	0.734	0.414	6.51036E-22
Egr1	3.00075E-26	0.554086115	0.485	0.169	6.51972E-22
Fkbp2	3.19683E-26	0.346670659	0.555	0.281	6.94576E-22
Arhgap29	3.70109E-26	-0.563021098	0.833	0.831	8.04136E-22
P3h4	4.20613E-26	0.367708833	0.59	0.302	9.13865E-22
Dynlt1f	5.00894E-26	0.348392136	0.737	0.435	1.08829E-21
Fbn2	6.07304E-26	0.330770148	0.803	0.422	1.31949E-21
Tmem176a	7.75131E-26	0.357274766	0.842	0.491	1.68413E-21
Dnpep	8.86738E-26	0.340704065	0.629	0.335	1.92661E-21
Minpp1	9.28368E-26	0.351831164	0.486	0.223	2.01707E-21
Hsd3b1	9.7749E-26	0.68779715	0.544	0.228	2.12379E-21
Sec61a2	9.88041E-26	0.38693886	0.535	0.276	2.14672E-21
Scap	9.98867E-26	0.371111512	0.494	0.217	2.17024E-21
Erh	1.08461E-25	0.294506101	0.917	0.65	2.35654E-21
Ddx5	1.40211E-25	-0.385531778	0.979	0.949	3.04635E-21
Isyna1	2.03747E-25	0.32594703	0.983	0.836	4.42681E-21
Anapc13	2.27472E-25	0.267928603	0.812	0.512	4.94227E-21
Sox4	2.32277E-25	0.340873517	0.991	0.849	5.04668E-21
Stt3a	2.44169E-25	0.338806794	0.511	0.243	5.30506E-21
Srsf7	2.45341E-25	0.307119577	0.691	0.384	5.33053E-21
Fus	2.80424E-25	0.342600298	0.974	0.655	6.09278E-21
Tfrc	3.02341E-25	-0.488904709	0.144	0.366	6.56897E-21
Fxyd6	3.02695E-25	0.588690996	0.813	0.552	6.57665E-21
Aard	3.9401E-25	0.412507254	0.904	0.655	8.56065E-21
Hs3st1	4.27124E-25	0.42206276	0.525	0.251	9.28013E-21
Minos1	4.3176E-25	0.315816137	0.902	0.593	9.38084E-21
Aco2	4.58254E-25	0.365276861	0.554	0.279	9.95648E-21
Serinc1	4.73877E-25	0.317085744	0.751	0.409	1.02959E-20
Psenen	5.09429E-25	0.261100222	0.776	0.465	1.10684E-20
C1d	5.1099E-25	0.299633037	0.843	0.54	1.11023E-20
Thbs1	5.13046E-25	0.382639818	0.658	0.289	1.11469E-20
Gm10076	6.39052E-25	0.309019196	0.736	0.43	1.38847E-20
Cpq	6.46249E-25	0.360144113	0.679	0.381	1.40411E-20
Prkcsh	7.01363E-25	0.351152891	0.581	0.322	1.52385E-20
Ccdc12	7.9727E-25	0.262842451	0.699	0.414	1.73223E-20
Comt	8.3092E-25	0.346951371	0.58	0.307	1.80534E-20
Metrnl	8.79509E-25	0.528780418	0.536	0.215	1.91091E-20
Sypl	8.89217E-25	0.353788397	0.666	0.358	1.932E-20
Gemin7	1.26016E-24	0.304698516	0.842	0.555	2.73796E-20
Efemp2	1.2722E-24	0.341305429	0.457	0.197	2.76412E-20
Tm2d2	1.31703E-24	0.284200757	0.674	0.384	2.86151E-20
AY036118	1.33879E-24	-1.765450021	0.45	0.586	2.90878E-20
F11r	1.40228E-24	0.374276505	0.663	0.366	3.04673E-20
Smim1	1.43181E-24	0.340789931	0.799	0.491	3.11089E-20
Hba-a1	1.90443E-24	0.678470601	0.845	0.517	4.13776E-20
Ech1	1.91427E-24	0.339859918	0.863	0.573	4.15913E-20
Bst2	1.94257E-24	0.456787661	0.858	0.565	4.22061E-20
Cd164	2.09455E-24	0.351345291	0.593	0.315	4.55083E-20
Jagn1	2.1807E-24	0.319536019	0.51	0.248	4.73801E-20
Lrpap1	2.20512E-24	0.32494469	0.631	0.343	4.79107E-20
Nynrin	2.69897E-24	-0.436581852	0.183	0.419	5.86406E-20
Nop53	2.7513E-24	0.315120661	0.813	0.524	5.97774E-20
Tmem165	2.91517E-24	0.329284468	0.701	0.381	6.33378E-20
Pigx	2.93443E-24	0.312690921	0.527	0.261	6.37564E-20
Clec2l	3.6721E-24	-0.387944269	0.054	0.217	7.97838E-20
Rpl29	3.80518E-24	-0.284237769	0.998	0.985	8.26751E-20
Ssr4	3.93003E-24	0.317453196	0.804	0.465	8.53878E-20
Ppp1ca	4.49663E-24	0.289008891	0.952	0.698	9.76982E-20
Sema3c	4.78279E-24	0.381550579	0.476	0.174	1.03916E-19
Serinc3	5.08214E-24	0.407360102	0.899	0.573	1.1042E-19
Ndufa13	5.11805E-24	0.26872274	0.974	0.785	1.112E-19
Pck2	5.46821E-24	0.344727832	0.574	0.312	1.18808E-19
Ap2m1	5.60072E-24	0.268868051	0.772	0.478	1.21687E-19
Bud31	5.67153E-24	0.273014634	0.624	0.35	1.23225E-19
Mesd	6.65088E-24	0.321574537	0.651	0.345	1.44504E-19
Bcl2	8.48572E-24	0.418872719	0.56	0.274	1.84369E-19
Ppp2r1a	8.50785E-24	0.294346828	0.669	0.373	1.8485E-19
Tsc22d1	1.00743E-23	0.26252027	1	0.987	2.18884E-19
Zg16	1.12166E-23	0.410576378	0.469	0.192	2.43702E-19
Mrps21	1.24015E-23	0.26619155	0.758	0.458	2.69448E-19
Gm45889	1.36724E-23	-0.798265475	0.362	0.532	2.97061E-19
Zbtb20	1.74812E-23	0.277970574	0.701	0.379	3.79813E-19
Cited2	1.7522E-23	0.445466264	0.688	0.396	3.80699E-19
Qk	2.06024E-23	-0.568073972	0.411	0.573	4.47629E-19
Phpt1	2.14848E-23	0.30146807	0.571	0.281	4.668E-19
Tenm4	2.35873E-23	0.32833643	0.595	0.253	5.12481E-19
Mtch2	2.46564E-23	0.321523511	0.659	0.373	5.3571E-19
Cln3	2.479E-23	0.373041777	0.495	0.228	5.38613E-19
Trim33	2.7518E-23	-0.591212161	0.249	0.473	5.97883E-19
Arhgap31	2.91107E-23	0.451613435	0.47	0.179	6.32489E-19
Tex264	2.92102E-23	0.314305224	0.473	0.225	6.34651E-19
Pnisr	2.99879E-23	0.300615988	0.828	0.409	6.51548E-19
Bckdk	3.57516E-23	0.320904108	0.484	0.225	7.76776E-19
Pik3ip1	4.25372E-23	0.381817599	0.587	0.312	9.24205E-19
Glmp	4.38454E-23	0.328397508	0.507	0.246	9.5263E-19
Pofut2	5.41599E-23	0.292627272	0.516	0.258	1.17673E-18
Bcap31	6.04125E-23	0.315333935	0.724	0.414	1.31258E-18
Sdf4	6.44409E-23	0.30224891	0.715	0.412	1.40011E-18
Tmem258	7.10031E-23	0.293541303	0.792	0.504	1.54268E-18
Anapc11	7.92964E-23	0.280190492	0.719	0.417	1.72287E-18
Nme2	8.66171E-23	0.281159309	0.528	0.248	1.88193E-18
Ctbp1	9.11385E-23	0.29550841	0.724	0.43	1.98017E-18
Itm2a	9.39867E-23	0.422048177	0.565	0.281	2.04205E-18
Kazald1	9.4229E-23	0.485197296	0.567	0.289	2.04731E-18
Anxa6	1.52515E-22	0.274143971	0.681	0.386	3.3137E-18
Npdc1	1.5501E-22	0.327754777	0.43	0.176	3.36789E-18
Hpcal1	1.71429E-22	0.308042578	0.915	0.688	3.72465E-18
Ivns1abp	1.79753E-22	0.3406588	0.91	0.593	3.9055E-18
Nectin2	1.91491E-22	0.347285894	0.548	0.284	4.16052E-18
Mdk	2.14287E-22	0.609526105	0.575	0.286	4.65581E-18
Phb	2.38355E-22	0.268071554	0.726	0.442	5.17873E-18
Tram1	2.50975E-22	0.309423794	0.518	0.263	5.45293E-18
Rab6a	2.82612E-22	0.290552877	0.784	0.486	6.14031E-18
Gdi1	2.90383E-22	0.3332245	0.446	0.199	6.30914E-18
Kmt5a	3.07228E-22	-0.529426137	0.229	0.437	6.67515E-18
Gadd45g	3.09426E-22	0.47269164	0.396	0.136	6.72291E-18
Cbx5	3.24619E-22	-0.623955568	0.618	0.688	7.05299E-18
Dtx3	3.52616E-22	0.336326401	0.444	0.205	7.66129E-18
Tmem51	3.87335E-22	0.384365365	0.551	0.299	8.41563E-18
Yif1a	4.1185E-22	0.333809416	0.442	0.207	8.94827E-18
Copz1	4.52712E-22	0.262163147	0.537	0.266	9.83607E-18
Tuba1b	4.91013E-22	0.268423078	0.964	0.793	1.06682E-17
Erg28	5.02642E-22	0.276746629	0.583	0.309	1.09209E-17
Mprip	5.06849E-22	-0.52743114	0.401	0.565	1.10123E-17
Aldh1a2	5.67642E-22	-0.75461992	0.46	0.616	1.23332E-17
Tmed3	6.60425E-22	0.298250466	0.516	0.271	1.43491E-17
Lrrn1	6.71224E-22	0.342772142	0.519	0.271	1.45837E-17
Spr	9.7381E-22	0.258744468	0.626	0.363	2.1158E-17
Ncl	9.80347E-22	-0.47947276	0.962	0.887	2.13E-17
Akr1cl	1.01383E-21	0.601528288	0.814	0.601	2.20275E-17
Ccdc107	1.1072E-21	0.291433859	0.54	0.284	2.4056E-17
Nt5c3	1.16226E-21	0.315329457	0.787	0.496	2.52524E-17
Gaa	1.36631E-21	0.33774036	0.386	0.156	2.96857E-17
Cdip1	1.47736E-21	0.302474568	0.593	0.338	3.20986E-17
Snrnp48	1.48148E-21	0.284841947	0.523	0.269	3.21881E-17
Eid1	1.75331E-21	-0.542921425	0.69	0.731	3.80943E-17
Cirbp	1.92024E-21	0.28614957	0.948	0.673	4.1721E-17
Prdx1	1.93067E-21	0.323364368	1	0.995	4.19478E-17
Sap30l	2.10692E-21	-0.407854552	0.161	0.376	4.5777E-17
Dbn1	2.57424E-21	0.289802646	0.564	0.297	5.59306E-17
Cyb5r3	2.63345E-21	0.265999195	0.776	0.478	5.72169E-17
Ptges3	2.69633E-21	-0.575539988	0.625	0.714	5.85832E-17
Wfdc1	2.76824E-21	0.346492413	0.607	0.327	6.01456E-17
Tmem184a	3.17257E-21	0.40799439	0.451	0.194	6.89305E-17
Yipf4	3.38674E-21	0.292328865	0.664	0.417	7.35836E-17
Mrpl27	3.73053E-21	0.254250352	0.607	0.343	8.10533E-17
Ube2m	3.78886E-21	-0.529293434	0.48	0.609	8.23205E-17
Supt16	3.90496E-21	-0.576833767	0.465	0.624	8.4843E-17
Kdelr1	3.92598E-21	0.293324109	0.658	0.371	8.52998E-17
Tpst2	4.27368E-21	0.346522947	0.463	0.215	9.28543E-17
Tgfb1i1	4.49639E-21	0.28577706	0.932	0.67	9.7693E-17
Crls1	4.7839E-21	-0.341734028	0.102	0.289	1.0394E-16
Lsr	5.43708E-21	0.342524336	0.376	0.146	1.18131E-16
Trim28	5.58876E-21	0.276359438	0.766	0.488	1.21427E-16
Slc35a1	6.39331E-21	0.327480077	0.511	0.263	1.38907E-16
Bmp1	6.94001E-21	0.331858268	0.468	0.246	1.50786E-16
Tmem205	7.86843E-21	0.298835293	0.54	0.294	1.70957E-16
Ngp	8.91595E-21	0.30587049	0.192	0	1.93717E-16
Mrps11	9.09829E-21	0.26498488	0.679	0.425	1.97679E-16
Myl12a	9.38778E-21	0.282440583	0.96	0.737	2.03968E-16
Prnp	9.97555E-21	0.330375098	0.466	0.22	2.16739E-16
Wbp2	1.00159E-20	0.319594594	0.488	0.248	2.17615E-16
Col6a1	1.01515E-20	0.382955042	0.397	0.143	2.20562E-16
Itfg1	1.01663E-20	0.334920437	0.473	0.238	2.20883E-16
Reep5	1.0208E-20	0.284882683	0.76	0.437	2.21789E-16
Lrp10	1.03608E-20	0.337897152	0.444	0.22	2.25108E-16
Ephx2	1.06218E-20	0.398352547	0.655	0.358	2.3078E-16
Tmed10	1.18116E-20	0.250597144	0.94	0.552	2.56631E-16
Tmx1	1.24382E-20	0.28609225	0.536	0.284	2.70245E-16
Cuta	1.30274E-20	0.287087492	0.686	0.417	2.83047E-16
D8Ertd738e	1.31683E-20	0.25987665	0.854	0.565	2.86108E-16
Phc2	1.37576E-20	-0.367923923	0.143	0.355	2.98911E-16
Jun	1.43006E-20	0.659072517	0.639	0.363	3.1071E-16
Mpnd	1.48359E-20	0.263293437	0.554	0.284	3.2234E-16
Tmem208	1.59675E-20	0.319729602	0.52	0.284	3.46927E-16
Derl1	1.79222E-20	0.310568318	0.451	0.223	3.89396E-16
Wbp1	2.0561E-20	0.275598877	0.584	0.332	4.46729E-16
Slc38a2	2.13551E-20	0.33301893	0.579	0.309	4.63983E-16
Morf4l2	2.26004E-20	0.272285535	0.897	0.632	4.91039E-16
Tead2	2.29391E-20	0.283874207	0.684	0.419	4.98398E-16
Tmem86a	2.62764E-20	0.264854435	0.707	0.402	5.70907E-16
Cd2ap	2.8615E-20	-0.555149907	0.62	0.647	6.21719E-16
Chka	2.86958E-20	0.301448517	0.678	0.376	6.23474E-16
Nsmce3	3.01902E-20	0.292843887	0.56	0.309	6.55943E-16
St3gal6	3.09395E-20	0.330802392	0.417	0.179	6.72222E-16
Ptk7	3.12154E-20	0.290924095	0.443	0.212	6.78217E-16
Retreg2	3.25221E-20	0.315186877	0.464	0.248	7.06607E-16
Atp6v0e2	3.38053E-20	0.293197337	0.498	0.261	7.34489E-16
Hs6st2	3.45358E-20	0.369570622	0.665	0.358	7.5036E-16
Tapbp	3.45968E-20	0.307191377	0.469	0.235	7.51685E-16
Sdc2	3.52974E-20	0.363805457	0.806	0.501	7.66906E-16
Sf3a2	3.76074E-20	0.300335221	0.441	0.21	8.17096E-16
Jam3	4.26524E-20	0.323027215	0.407	0.182	9.26708E-16
Ext2	4.56531E-20	0.309331699	0.498	0.266	9.91906E-16
Dhx30	4.59947E-20	0.298005317	0.508	0.276	9.99326E-16
Lrrc41	4.74766E-20	0.278285565	0.502	0.263	1.03152E-15
Asah1	5.95163E-20	0.293783659	0.612	0.358	1.29311E-15
Efna1	6.14934E-20	0.31413538	0.317	0.097	1.33607E-15
Plpp3	6.36492E-20	0.378752553	0.45	0.212	1.38291E-15
Usp50	6.50762E-20	0.256957284	0.381	0.143	1.41391E-15
Atp1a1	7.34823E-20	0.289077885	0.641	0.371	1.59655E-15
Rer1	7.63051E-20	0.276877709	0.723	0.453	1.65788E-15
Nckap1	8.23164E-20	-0.573850908	0.416	0.573	1.78849E-15
Lgals1	8.43488E-20	0.384801583	0.85	0.596	1.83265E-15
Rcn1	8.84496E-20	0.27944875	0.653	0.384	1.92174E-15
Uqcc3	9.46644E-20	0.273627515	0.737	0.455	2.05677E-15
Ube2d2a	1.06393E-19	0.250354262	0.887	0.606	2.31159E-15
Mdfi	1.09107E-19	0.27676536	0.509	0.263	2.37057E-15
Sirt3	1.29512E-19	0.27923677	0.482	0.251	2.8139E-15
Gm26699	1.33071E-19	0.304579029	0.333	0.12	2.89123E-15
M6pr	1.41393E-19	0.271648655	0.593	0.343	3.07204E-15
Tmem242	1.47198E-19	0.260043163	0.457	0.215	3.19817E-15
Lamp1	1.47789E-19	0.270569213	0.924	0.583	3.21101E-15
Snhg20	1.70801E-19	0.286600007	0.452	0.228	3.71098E-15
Snrpb2	1.75357E-19	0.251926424	0.739	0.453	3.80997E-15
4933434E20Rik	1.89927E-19	0.283196843	0.539	0.304	4.12654E-15
Tubb5	1.92263E-19	0.272043993	0.989	0.877	4.17729E-15
Tmed7	2.0122E-19	0.294074491	0.518	0.294	4.37191E-15
Tcn2	2.01296E-19	0.323879951	0.415	0.197	4.37355E-15
Tm2d3	2.03686E-19	0.268915208	0.564	0.322	4.42548E-15
Junb	2.2122E-19	0.776327744	0.327	0.105	4.80644E-15
Alad	2.32491E-19	0.306654265	0.795	0.54	5.05134E-15
Grina	2.39659E-19	0.277780916	0.516	0.276	5.20708E-15
Shisa5	2.41788E-19	0.287415125	0.426	0.194	5.25333E-15
Bag6	2.46471E-19	0.25736516	0.662	0.399	5.35507E-15
Mgp	2.63334E-19	0.395296933	0.783	0.509	5.72146E-15
Amn1	2.8838E-19	0.254296449	0.562	0.286	6.26562E-15
Naa38	3.07098E-19	0.252880971	0.611	0.355	6.67232E-15
Tmem206	3.62702E-19	0.320094498	0.501	0.271	7.88042E-15
Mettl24	3.68481E-19	0.269974562	0.62	0.363	8.00598E-15
Xrn2	4.27198E-19	-0.53935463	0.734	0.714	9.28172E-15
Vkorc1	4.27413E-19	0.268962621	0.482	0.248	9.2864E-15
Hist1h2ap	4.36461E-19	0.269040952	0.285	0.072	9.483E-15
Sdf2	4.49648E-19	0.25848045	0.684	0.419	9.7695E-15
Unc50	4.60154E-19	0.271365661	0.554	0.315	9.99777E-15
Gadd45a	4.71126E-19	0.308569708	0.398	0.161	1.02362E-14
G6pc3	6.45365E-19	0.286260315	0.364	0.146	1.40218E-14
Car2	7.14186E-19	0.286960198	0.276	0.061	1.55171E-14
Rab12	7.16283E-19	-0.492557374	0.298	0.499	1.55627E-14
Dynlt1c	7.31897E-19	0.278088528	0.454	0.225	1.59019E-14
Larp1	7.52723E-19	-0.301108323	0.119	0.302	1.63544E-14
Selenos	8.06432E-19	0.252505499	0.648	0.363	1.75214E-14
P3h1	8.36209E-19	0.316966214	0.457	0.246	1.81683E-14
Mmd	9.56343E-19	0.287580868	0.333	0.11	2.07785E-14
Tgfbr3l	9.82946E-19	0.403655466	0.393	0.179	2.13565E-14
Tmem33	1.03815E-18	0.298360749	0.44	0.23	2.25559E-14
Thrap3	1.18442E-18	-0.483039177	0.73	0.729	2.57339E-14
Khsrp	1.20692E-18	-0.369183772	0.142	0.332	2.62228E-14
Ewsr1	1.22516E-18	0.267731321	0.685	0.402	2.66189E-14
Thap4	1.38626E-18	0.251721055	0.426	0.197	3.01192E-14
Obsl1	1.41194E-18	0.26887711	0.54	0.297	3.06772E-14
Ifitm1	1.41505E-18	0.50323812	0.822	0.601	3.07447E-14
Dnajb1	1.5301E-18	0.41031112	0.449	0.238	3.32445E-14
Hspa5	1.73972E-18	0.295280983	0.939	0.578	3.77988E-14
Axin1	2.17876E-18	-0.297939417	0.099	0.274	4.73379E-14
Psip1	2.19501E-18	-0.467727276	0.887	0.816	4.76909E-14
Bambi	2.52992E-18	0.377098713	0.462	0.243	5.49675E-14
Pbxip1	2.64682E-18	0.310575078	0.489	0.266	5.75074E-14
Syngr2	2.9849E-18	0.304572165	0.366	0.161	6.48529E-14
Slc25a5	3.04929E-18	0.273664911	0.9	0.65	6.6252E-14
Mbtps1	3.30734E-18	0.295427786	0.557	0.325	7.18585E-14
Rpl7a	3.33775E-18	-0.300950798	0.989	0.951	7.25193E-14
Aldh1a1	3.35961E-18	-0.627311799	0.869	0.877	7.29942E-14
Klhdc8b	4.32816E-18	0.312102126	0.478	0.258	9.4038E-14
Slc4a2	4.77345E-18	0.307989814	0.427	0.22	1.03713E-13
Dnaja2	4.81877E-18	-0.525310494	0.703	0.721	1.04697E-13
Spire1	5.67807E-18	-0.281183275	0.085	0.248	1.23367E-13
Sft2d1	6.32754E-18	0.313258811	0.398	0.189	1.37478E-13
Ctsz	6.63655E-18	0.264411648	0.667	0.414	1.44192E-13
Ctsa	7.19299E-18	0.297268054	0.392	0.184	1.56282E-13
Bcat2	8.05245E-18	0.294724561	0.438	0.235	1.74956E-13
Naca	8.22239E-18	-0.307771667	0.997	0.977	1.78648E-13
Adgrg1	8.88518E-18	0.263724165	0.545	0.304	1.93048E-13
Degs1	8.99284E-18	0.295780268	0.509	0.292	1.95387E-13
Lpl	1.07846E-17	0.375035428	0.554	0.312	2.34318E-13
Adprh	1.16038E-17	0.259533658	0.511	0.281	2.52116E-13
Hist3h2a	1.18291E-17	0.263751404	0.468	0.225	2.5701E-13
Dhrs7	1.18556E-17	0.291335377	0.645	0.376	2.57587E-13
B3galnt1	1.19242E-17	0.29261478	0.339	0.133	2.59077E-13
Txndc12	1.28907E-17	0.273004489	0.436	0.215	2.80076E-13
Ring1	1.79463E-17	0.255105636	0.412	0.194	3.8992E-13
Rbbp6	1.87685E-17	0.260273752	0.892	0.542	4.07783E-13
Wfdc10	1.94802E-17	0.722430173	0.456	0.223	4.23247E-13
Acap2	2.20976E-17	-0.432841827	0.214	0.407	4.80114E-13
Gpm6b	2.29634E-17	0.335637899	0.361	0.146	4.98926E-13
Ubl7	2.45393E-17	0.268923692	0.439	0.223	5.33166E-13
Mboat2	2.58366E-17	0.275792783	0.551	0.315	5.61351E-13
Map4k3	2.5972E-17	-0.313920426	0.122	0.304	5.64293E-13
Tm9sf2	2.78918E-17	0.256713658	0.819	0.473	6.06006E-13
Myof	3.18112E-17	-0.499522895	0.168	0.348	6.91161E-13
Tjp1	3.68626E-17	-0.578936752	0.494	0.609	8.00914E-13
Folr1	3.87307E-17	0.338404659	0.416	0.197	8.41503E-13
Dram2	4.42309E-17	0.271998025	0.347	0.143	9.61004E-13
Ryk	4.84139E-17	-0.428178635	0.243	0.432	1.05189E-12
Tmem9b	5.36838E-17	0.252925244	0.302	0.105	1.16639E-12
Fxr1	5.79587E-17	-0.609101584	0.538	0.619	1.25927E-12
Tle2	6.08962E-17	0.285107579	0.472	0.269	1.32309E-12
Creg1	6.20061E-17	0.282213325	0.851	0.535	1.34721E-12
Matn2	6.42794E-17	0.288020507	0.436	0.212	1.3966E-12
Tuba1a	7.37873E-17	0.464016031	0.835	0.611	1.60318E-12
Nradd	7.89557E-17	0.295395382	0.413	0.207	1.71547E-12
Jpt1	8.42458E-17	0.261011877	0.822	0.586	1.83041E-12
Zdhhc20	1.00869E-16	0.259202899	0.468	0.256	2.19158E-12
Prkcd	1.02973E-16	0.262539509	0.486	0.271	2.2373E-12
Col9a2	1.21563E-16	0.315268749	0.377	0.166	2.6412E-12
Maged2	1.22507E-16	0.315982584	0.998	0.939	2.66171E-12
Lpcat3	1.54001E-16	0.280748544	0.389	0.197	3.34597E-12
Defb19	1.60824E-16	0.3354352	0.507	0.269	3.49423E-12
Polr2l	1.77728E-16	0.258577165	0.667	0.425	3.86151E-12
Erp44	1.88576E-16	0.257906816	0.505	0.289	4.09719E-12
Hnrnpa3	2.39109E-16	-0.319887572	0.962	0.905	5.19512E-12
Colgalt1	2.56716E-16	0.291002188	0.384	0.194	5.57766E-12
Ebpl	2.61013E-16	0.271905901	0.424	0.223	5.67104E-12
Ergic2	2.89763E-16	0.269771533	0.522	0.299	6.29567E-12
R3hdm2	3.14677E-16	-0.561388961	0.518	0.583	6.837E-12
Abhd12	3.16822E-16	0.253250204	0.486	0.281	6.88359E-12
Lgmn	3.17323E-16	0.315595272	0.413	0.223	6.89448E-12
Atp2b1	3.31246E-16	0.267810591	0.616	0.358	7.19698E-12
Alkbh1	3.81368E-16	0.280525847	0.402	0.197	8.28598E-12
Ube2h	3.91809E-16	-0.491183373	0.475	0.583	8.51283E-12
Aga	4.19849E-16	0.265341366	0.471	0.263	9.12206E-12
Dnajb11	4.28901E-16	0.268663944	0.493	0.281	9.31874E-12
Smoc1	4.72415E-16	0.256829586	0.405	0.199	1.02642E-11
Cdipt	5.78937E-16	0.253384268	0.42	0.228	1.25786E-11
Socs2	5.84838E-16	0.287981899	0.812	0.522	1.27068E-11
Fut8	6.19219E-16	0.251044998	0.649	0.376	1.34538E-11
Rbbp4	7.0938E-16	-0.476526308	0.691	0.706	1.54127E-11
Cercam	8.50578E-16	0.266385267	0.326	0.136	1.84805E-11
Rasd1	9.55716E-16	0.406374801	0.319	0.118	2.07648E-11
Qsox1	1.03539E-15	0.276351519	0.516	0.312	2.24959E-11
Csnk1g2	1.11848E-15	-0.452128755	0.299	0.481	2.43013E-11
Cap1	1.15859E-15	-0.429219861	0.217	0.407	2.51727E-11
Gkap1	1.19942E-15	-0.584637195	0.398	0.527	2.60598E-11
Fcgrt	1.43895E-15	0.276776517	0.457	0.246	3.12641E-11
Angptl6	1.69162E-15	0.333359252	0.472	0.23	3.67539E-11
Dgcr2	1.69504E-15	0.289320795	0.329	0.148	3.68281E-11
Hif1a	1.95722E-15	-0.507341535	0.655	0.67	4.25244E-11
Ywhab	2.32669E-15	-0.416387369	0.838	0.783	5.0552E-11
Dtnb	2.32981E-15	0.258238254	0.518	0.315	5.06198E-11
Tpp1	2.45041E-15	0.275674785	0.419	0.238	5.32401E-11
Wnt4	2.48711E-15	-0.568001226	0.19	0.353	5.40374E-11
44081	2.70317E-15	-0.447105176	0.879	0.818	5.87319E-11
Tmem123	2.87583E-15	0.270040831	0.417	0.223	6.24831E-11
Cdc42bpa	2.96463E-15	-0.360731135	0.182	0.361	6.44125E-11
Irf2bp2	3.0678E-15	-0.483318725	0.337	0.491	6.66541E-11
Rpl10a	3.61191E-15	-0.288223851	0.999	0.987	7.8476E-11
Camk2d	4.41966E-15	0.283532869	0.692	0.43	9.60259E-11
Chchd2	4.74547E-15	-0.252544472	0.997	0.967	1.03105E-10
Ckap4	5.93688E-15	0.253812746	0.488	0.263	1.28991E-10
Nnat	6.62705E-15	0.389223483	0.41	0.207	1.43986E-10
Slc24a5	6.88047E-15	0.270413808	0.44	0.24	1.49492E-10
Ptp4a2	7.28648E-15	-0.405325581	0.753	0.714	1.58313E-10
Tmem138	8.60642E-15	0.252257088	0.328	0.146	1.86992E-10
E330013P04Rik	9.79398E-15	0.269409172	0.472	0.261	2.12794E-10
Serpinb6a	1.08442E-14	-0.455522368	0.977	0.944	2.35611E-10
Erbin	1.42328E-14	-0.428790876	0.261	0.432	3.09236E-10
Naglu	1.43223E-14	0.251918791	0.311	0.133	3.1118E-10
Chpf	1.53246E-14	0.250948271	0.311	0.133	3.32957E-10
Bzw1	1.56221E-14	-0.420354116	0.776	0.744	3.39422E-10
Rock2	1.58435E-14	-0.562305807	0.412	0.532	3.44232E-10
Sgms1	1.80024E-14	0.269735008	0.448	0.246	3.91137E-10
Tifa	2.09542E-14	0.258153057	0.439	0.233	4.55272E-10
Derl3	2.24071E-14	0.285842151	0.354	0.169	4.86839E-10
Gtf2e2	2.50909E-14	0.253765835	0.805	0.54	5.4515E-10
Cdk6	3.18849E-14	0.268878951	0.603	0.384	6.92764E-10
Cltc	3.23596E-14	-0.518915644	0.455	0.573	7.03078E-10
C1qtnf12	3.59418E-14	0.250655018	0.33	0.141	7.80907E-10
Cd320	3.63954E-14	0.25950341	0.5	0.317	7.90762E-10
Amfr	3.93095E-14	0.291477743	0.465	0.284	8.54077E-10
Klf2	3.94703E-14	0.324141395	0.501	0.276	8.57572E-10
Rspo1	4.24042E-14	0.284810646	0.61	0.389	9.21317E-10
Mfsd10	4.39216E-14	0.258148761	0.353	0.171	9.54284E-10
Ubr5	4.58983E-14	-0.477146341	0.33	0.476	9.97233E-10
Msmo1	6.0602E-14	0.294335298	0.359	0.184	1.3167E-09
Ctdspl	8.66987E-14	-0.371860166	0.204	0.379	1.8837E-09
Cpxm1	8.70825E-14	0.255200758	0.444	0.235	1.89204E-09
Btbd7	9.70397E-14	-0.437778578	0.471	0.558	2.10838E-09
Lgr4	1.10572E-13	0.316376115	0.522	0.325	2.4024E-09
Kif13b	1.32232E-13	-0.277346185	0.113	0.266	2.87299E-09
Glt8d1	1.40673E-13	0.250138108	0.399	0.223	3.0564E-09
Hnrnpul2	1.66207E-13	-0.50262843	0.456	0.565	3.61119E-09
Mboat7	1.99026E-13	0.266466959	0.341	0.179	4.32423E-09
Tcea1	2.17737E-13	-0.519995153	0.576	0.637	4.73077E-09
Cdk14	2.2718E-13	-0.311217082	0.144	0.302	4.93595E-09
Hbb-bt	2.38216E-13	0.609793855	0.572	0.338	5.17572E-09
Eif2s2	2.41773E-13	-0.454092615	0.882	0.821	5.25301E-09
Pak3	2.80683E-13	0.269297011	0.333	0.148	6.09841E-09
Serbp1	2.87287E-13	-0.311233893	0.98	0.903	6.24188E-09
Sdc4	3.12626E-13	0.292288921	0.909	0.624	6.79242E-09
1810022K09Rik	3.1899E-13	-0.487878553	0.505	0.601	6.9307E-09
Ramp1	3.45861E-13	0.401648766	0.391	0.207	7.51451E-09
Fst	4.04633E-13	0.266579489	0.745	0.481	8.79146E-09
Slc18a2	4.54904E-13	0.262742485	0.323	0.123	9.8837E-09
Ddx17	4.55301E-13	-0.497010516	0.476	0.547	9.89232E-09
mt-Nd2	5.08088E-13	-0.629472637	0.989	0.887	1.10392E-08
Rhoa	5.35367E-13	-0.31055271	0.896	0.847	1.16319E-08
Snrnp200	5.3934E-13	-0.396749005	0.219	0.389	1.17182E-08
Clint1	5.97951E-13	-0.458080236	0.358	0.504	1.29917E-08
1190002N15Rik	8.2395E-13	0.29614229	0.54	0.33	1.7902E-08
Jund	8.40394E-13	0.360672903	0.936	0.757	1.82592E-08
Ptges	1.06363E-12	0.37268462	0.347	0.171	2.31094E-08
Col6a2	1.10475E-12	0.288055581	0.257	0.092	2.40029E-08
Gm47283	1.14179E-12	-0.318064501	0.208	0.371	2.48078E-08
Rhou	1.18631E-12	-0.327151673	0.172	0.33	2.5775E-08
Tmem171	1.69692E-12	0.277957819	0.241	0.084	3.6869E-08
Med13	1.97405E-12	-0.352066927	0.214	0.373	4.28903E-08
Atxn7l3	2.22286E-12	-0.265821148	0.114	0.258	4.82962E-08
Suz12	2.25933E-12	-0.439626703	0.281	0.44	4.90885E-08
Spag9	2.26373E-12	-0.527444185	0.429	0.535	4.91841E-08
Ubr7	2.27555E-12	-0.403103425	0.189	0.353	4.94409E-08
Gm2044	2.35225E-12	0.280193164	0.427	0.22	5.11073E-08
Notch2	3.73455E-12	0.409540276	0.41	0.24	8.11405E-08
Prpf4b	3.74651E-12	-0.566959291	0.607	0.581	8.14004E-08
Col8a1	4.15239E-12	0.444421105	0.247	0.087	9.02189E-08
Sigmar1	4.83151E-12	0.250190102	0.348	0.197	1.04974E-07
Hbb-bs	4.88067E-12	0.587085998	0.935	0.754	1.06042E-07
Igfbp2	5.61525E-12	0.29788899	0.552	0.35	1.22002E-07
Tpm3	7.9463E-12	-0.393498686	0.864	0.79	1.72649E-07
Npm1	9.0922E-12	-0.27851525	0.995	0.941	1.97546E-07
Hmgb1	9.76838E-12	-0.273359786	1	0.99	2.12238E-07
Crip2	1.05263E-11	0.289715991	0.453	0.263	2.28706E-07
Mapk13	1.21657E-11	0.255021804	0.39	0.217	2.64323E-07
Msx1	1.30493E-11	0.292843068	0.263	0.102	2.83522E-07
Wnk3	1.55708E-11	-0.351472947	0.119	0.251	3.38308E-07
Rybp	1.89197E-11	-0.362294758	0.218	0.379	4.11069E-07
Cep350	1.92349E-11	-0.265737872	0.158	0.309	4.17918E-07
Arcn1	2.02942E-11	-0.435925096	0.361	0.483	4.40932E-07
Top1	2.5266E-11	-0.387324856	0.916	0.77	5.48954E-07
Col4a3bp	2.56636E-11	-0.258992957	0.148	0.297	5.57594E-07
Ncam1	2.71651E-11	0.313359726	0.306	0.138	5.90216E-07
Lockd	3.04627E-11	0.292632691	0.338	0.171	6.61864E-07
Olfm1	3.29859E-11	-0.470897267	0.263	0.404	7.16685E-07
Bmp4	3.62381E-11	0.260712747	0.276	0.115	7.87346E-07
Agfg1	3.86217E-11	-0.37547941	0.238	0.399	8.39134E-07
Pdap1	3.86406E-11	-0.424072257	0.792	0.742	8.39544E-07
Zfp609	4.04798E-11	-0.320046397	0.167	0.317	8.79505E-07
Setdb1	4.12965E-11	-0.345016951	0.216	0.373	8.9725E-07
Cyfip1	4.59724E-11	-0.428145197	0.446	0.542	9.98843E-07
Ubxn7	5.23361E-11	-0.279202246	0.19	0.345	1.13711E-06
Basp1	5.42639E-11	-0.478534687	0.188	0.317	1.17899E-06
Gucy1a1	6.48671E-11	-0.45180131	0.424	0.535	1.40937E-06
Gna12	7.53236E-11	-0.290881556	0.152	0.294	1.63656E-06
Supt6	7.66189E-11	-0.457883868	0.319	0.46	1.6647E-06
Smap1	7.70356E-11	-0.444177247	0.616	0.657	1.67375E-06
Tnni3	9.84045E-11	0.319266463	0.487	0.292	2.13803E-06
Amh	1.13725E-10	0.385180775	0.197	0.069	2.47089E-06
Bms1	1.18193E-10	-0.340200071	0.172	0.32	2.56798E-06
Ckap5	1.28102E-10	-0.484520977	0.392	0.499	2.78328E-06
Dhx36	1.31468E-10	-0.517903593	0.42	0.509	2.85641E-06
Parp1	1.42229E-10	-0.443759294	0.597	0.639	3.0902E-06
Tlk1	1.44613E-10	-0.38520799	0.279	0.419	3.14202E-06
H1fx	1.49982E-10	-0.327568339	0.106	0.228	3.25867E-06
Myl12b	1.5866E-10	-0.420718909	0.66	0.701	3.44721E-06
Top2b	1.88107E-10	-0.449704418	0.523	0.565	4.087E-06
Hp1bp3	2.10842E-10	-0.43533059	0.783	0.708	4.58097E-06
Cdv3	2.49022E-10	-0.443003774	0.705	0.66	5.41049E-06
Kctd2	2.76743E-10	-0.281042951	0.217	0.373	6.0128E-06
Senp5	2.84231E-10	-0.260804977	0.119	0.251	6.17549E-06
Sfpq	3.58268E-10	-0.323025353	0.844	0.734	7.78409E-06
Gnl3l	4.11149E-10	-0.280404961	0.148	0.286	8.93303E-06
Fras1	4.47121E-10	0.254982331	0.314	0.171	9.71461E-06
Nsd1	4.49164E-10	-0.423318654	0.636	0.596	9.75899E-06
Usp7	5.49989E-10	-0.328197261	0.24	0.381	1.19496E-05
Kcmf1	5.50358E-10	-0.317540374	0.251	0.404	1.19576E-05
Lsm14b	6.02797E-10	-0.327749413	0.169	0.309	1.3097E-05
Ankrd40	6.11256E-10	-0.279296019	0.134	0.266	1.32808E-05
Dhx38	8.71718E-10	-0.251089864	0.116	0.243	1.89398E-05
Gpalpp1	1.05255E-09	-0.271365669	0.141	0.276	2.28688E-05
Pawr	1.25479E-09	-0.276615244	0.143	0.274	2.72629E-05
Acsbg1	1.61972E-09	0.302490898	0.261	0.123	3.51916E-05
Thra	1.65103E-09	-0.312925472	0.74	0.698	3.58719E-05
Micu2	1.66754E-09	-0.424491869	0.338	0.465	3.62306E-05
Rbpj	2.60824E-09	-0.372297139	0.319	0.455	5.66692E-05
Ankrd11	2.86018E-09	-0.538481771	0.544	0.514	6.2143E-05
Wapl	3.02096E-09	-0.4384916	0.538	0.563	6.56364E-05
Aldh2	3.19773E-09	-0.401817898	0.929	0.841	6.94771E-05
Cggbp1	3.34807E-09	-0.381342565	0.619	0.627	7.27436E-05
Eif4g2	3.42578E-09	-0.267154686	0.94	0.844	7.44319E-05
Ppp4r2	4.24628E-09	-0.476178287	0.515	0.568	9.22589E-05
Mapk9	4.81934E-09	-0.32173002	0.214	0.35	0.00010471
Pafah1b1	4.84469E-09	-0.375558469	0.787	0.685	0.000105261
Chp2	5.61964E-09	-0.348718708	0.214	0.335	0.000122098
Apoe	5.66303E-09	0.273218174	0.516	0.34	0.000123041
mt-Co2	5.70792E-09	-0.588087142	0.998	0.962	0.000124016
Yy1	5.91939E-09	-0.406794831	0.649	0.621	0.000128611
Akt1	6.60431E-09	-0.363260335	0.329	0.455	0.000143492
Cop1	6.77739E-09	-0.325906131	0.257	0.389	0.000147252
Kdm1a	7.85008E-09	-0.434642497	0.506	0.55	0.000170559
Larp4	8.38224E-09	-0.309178437	0.242	0.376	0.000182121
Zfp91	8.77041E-09	-0.414047322	0.483	0.545	0.000190555
Etf1	1.06315E-08	-0.460035054	0.445	0.532	0.000230991
Ncoa1	1.15016E-08	-0.318006509	0.211	0.35	0.000249895
Add3	1.16799E-08	-0.455909016	0.543	0.586	0.00025377
Ncor2	1.1701E-08	-0.353443672	0.328	0.442	0.000254228
Lsm12	1.23168E-08	-0.39998007	0.399	0.504	0.000267608
Pcm1	1.31262E-08	-0.454536499	0.563	0.57	0.000285193
Jmy	1.57362E-08	-0.39067956	0.377	0.473	0.000341901
Ube2q1	1.63121E-08	-0.319244363	0.275	0.407	0.000354413
Socs3	1.80277E-08	0.302585218	0.213	0.097	0.000391688
Ctnnal1	2.06911E-08	-0.429964646	0.348	0.465	0.000449555
Atxn2	2.09425E-08	-0.353013468	0.293	0.412	0.000455018
Kdm5b	2.1339E-08	-0.353323297	0.716	0.665	0.000463632
Lgalsl	2.23949E-08	-0.32893034	0.257	0.391	0.000486573
Slc39a1	2.60966E-08	0.262653402	0.348	0.225	0.000567002
Smarcc1	2.74155E-08	-0.39671288	0.711	0.662	0.000595656
Aqr	2.96678E-08	-0.332479346	0.215	0.355	0.000644593
Gatad2a	3.07285E-08	-0.281768375	0.231	0.368	0.000667639
Hook3	3.25337E-08	-0.436032939	0.41	0.509	0.00070686
Hist1h1e	4.14449E-08	-0.35754196	0.208	0.322	0.000900473
Fcho2	4.20347E-08	-0.350176813	0.359	0.465	0.000913288
Gnai3	5.97858E-08	-0.379575165	0.71	0.698	0.001298965
Ddx6	6.52412E-08	-0.394774954	0.539	0.578	0.001417497
Bhlhe41	6.53304E-08	0.253881147	0.374	0.233	0.001419433
Ubtf	6.85252E-08	-0.412946675	0.531	0.581	0.001488848
Zhx3	7.01483E-08	-0.255220377	0.146	0.269	0.001524111
Prrc2c	9.2225E-08	-0.371823536	0.767	0.621	0.002003772
Add1	9.2517E-08	-0.393727756	0.491	0.542	0.002010116
Cwc22	9.85013E-08	-0.324462306	0.172	0.292	0.002140138
Golph3l	1.06653E-07	-0.319944325	0.185	0.304	0.00231725
Eif3m	1.07769E-07	-0.325813395	0.839	0.775	0.002341503
Rnf213	1.10203E-07	-0.397861547	0.457	0.524	0.002394373
Fnbp1l	1.15238E-07	-0.38245581	0.358	0.463	0.002503774
Ube2q2	1.20064E-07	-0.257389204	0.208	0.332	0.002608633
Peg3	1.21044E-07	-0.398127231	0.919	0.806	0.002629914
Numa1	1.212E-07	-0.361911736	0.315	0.43	0.002633315
Ssb	1.25964E-07	-0.326054972	0.927	0.841	0.002736813
Ddx42	1.5215E-07	-0.394105118	0.489	0.545	0.003305763
Gnai1	1.5479E-07	-0.364035341	0.269	0.384	0.003363113
Gid4	1.92536E-07	-0.305521628	0.212	0.34	0.004183221
Mcl1	2.22632E-07	-0.407569669	0.394	0.465	0.004837135
Pank3	2.26193E-07	-0.320275857	0.341	0.46	0.004914494
Aff4	2.47102E-07	-0.376969014	0.557	0.563	0.005368787
Ddx21	3.25704E-07	-0.415947263	0.298	0.407	0.007076567
Setx	3.4436E-07	-0.285405475	0.274	0.389	0.007481917
Mex3c	5.16161E-07	-0.388494589	0.387	0.478	0.011214627
44085	5.42954E-07	-0.321649668	0.167	0.274	0.011796769
C1galt1	6.15424E-07	-0.291597333	0.247	0.35	0.013371319
Copb2	6.45018E-07	-0.38688078	0.495	0.555	0.014014314
Ppp2r5c	6.86695E-07	-0.312575032	0.258	0.368	0.014919831
Pitpnb	7.06719E-07	-0.335239881	0.354	0.465	0.015354879
D17Wsu92e	7.74609E-07	-0.25878065	0.23	0.353	0.016829932
Cdc42bpb	7.94073E-07	-0.277991665	0.237	0.355	0.017252813
Arfgef1	8.65285E-07	-0.323223687	0.318	0.417	0.018800057
Parg	8.98905E-07	-0.300030573	0.268	0.384	0.01953051
Grb2	9.25933E-07	-0.360104572	0.398	0.491	0.020117738
Cdk13	9.36122E-07	-0.261411931	0.265	0.371	0.02033913
St13	1.0098E-06	-0.326018932	0.864	0.793	0.021940009
Ncor1	1.04644E-06	-0.320104485	0.842	0.716	0.022735949
Asxl1	1.05153E-06	-0.259968745	0.15	0.256	0.022846693
Tead1	1.10252E-06	-0.272186546	0.27	0.381	0.023954524
Tpm1	1.18102E-06	-0.388251491	0.645	0.637	0.025660072
Snx6	1.18498E-06	-0.347948981	0.786	0.719	0.025746111
Epcam	1.28819E-06	-0.398958274	0.161	0.258	0.027988454
Mapkapk2	1.30957E-06	-0.329723262	0.279	0.399	0.028453028
Nucks1	1.31512E-06	-0.358780782	0.556	0.591	0.028573688
Syncrip	1.47789E-06	-0.391418507	0.494	0.524	0.032110134
Hba-a2	1.85334E-06	0.541051539	0.555	0.386	0.040267603
Ate1	2.03202E-06	-0.270392413	0.248	0.358	0.044149731
Fubp1	2.12997E-06	-0.25310767	0.872	0.711	0.046277871
Srsf9	2.35463E-06	-0.349883368	0.644	0.627	0.051158988
Col4a1	2.44611E-06	-0.660803326	0.525	0.537	0.053146561
Paip1	2.44615E-06	-0.294682562	0.544	0.586	0.053147503
Afdn	2.52633E-06	-0.31808581	0.325	0.414	0.054889471
Ctnnb1	3.00407E-06	-0.297062197	0.781	0.711	0.065269482
Mtap	3.1047E-06	-0.286058541	0.268	0.376	0.067455854
Stag2	3.34426E-06	-0.432693519	0.452	0.509	0.072660634
Utp6	3.34958E-06	-0.281027394	0.172	0.274	0.072776395
Ptpn11	4.41194E-06	-0.355101867	0.358	0.45	0.095858195
Map2k4	4.51719E-06	-0.316491355	0.272	0.379	0.098145088
Nexmif	4.85098E-06	-0.467586386	0.526	0.524	0.105397179
Zranb2	5.15053E-06	-0.330989351	0.606	0.573	0.111905557
Zc3h15	5.45939E-06	-0.421805758	0.717	0.637	0.11861613
Ap1g1	5.61548E-06	-0.271007981	0.223	0.335	0.122007526
Snrpe	5.98213E-06	-0.258242576	0.907	0.818	0.12997368
Papss1	6.21495E-06	-0.337420707	0.515	0.558	0.135032271
Aaed1	6.33327E-06	-0.255876174	0.261	0.376	0.137602959
Brwd3	6.60997E-06	-0.26356121	0.143	0.24	0.143614747
Pebp1	6.85308E-06	-0.257121252	0.983	0.936	0.148896845
Nap1l4	7.22764E-06	-0.380140911	0.71	0.668	0.157034846
Dnajc2	7.24027E-06	-0.388253308	0.388	0.473	0.157309339
Gm14226	7.66837E-06	-0.396476975	0.804	0.706	0.166610679
Peg10	8.59284E-06	-0.514889869	0.184	0.269	0.18669666
Phf10	8.7668E-06	-0.315342483	0.279	0.389	0.190476222
Psme4	9.46848E-06	-0.274063989	0.272	0.381	0.205721648
H19	1.10862E-05	-0.517196184	0.551	0.575	0.240869605
Smg6	1.25698E-05	-0.327094709	0.362	0.44	0.273104849
Dek	1.26111E-05	-0.393631717	0.664	0.65	0.274001859
Smad2	1.29247E-05	-0.274267827	0.257	0.363	0.280814862
Rabgap1	1.5973E-05	-0.329471473	0.358	0.445	0.347044794
U2surp	1.61026E-05	-0.390615501	0.572	0.563	0.349861329
Mier3	1.82092E-05	-0.367938281	0.247	0.338	0.395631056
Zfyve9	1.95129E-05	-0.26198887	0.217	0.312	0.423956939
Tnks	1.98398E-05	-0.266478793	0.257	0.355	0.431058607
Me1	2.03845E-05	-0.446396853	0.567	0.56	0.442893683
Sh3bp5	2.04749E-05	-0.32531253	0.223	0.312	0.444857286
Trim24	2.06283E-05	-0.300012834	0.338	0.422	0.448191575
Tnks2	2.10558E-05	-0.340704273	0.522	0.524	0.457478808
Xpc	2.16383E-05	-0.273340765	0.201	0.302	0.470135219
Fyttd1	2.23037E-05	-0.348166877	0.583	0.583	0.484591464
Grb14	2.2564E-05	-0.28309848	0.226	0.322	0.490248546
Dynll2	2.30753E-05	-0.318054806	0.764	0.693	0.501356019
Ets1	2.35946E-05	-0.357881885	0.258	0.343	0.512640476
Srgap3	2.9075E-05	-0.257151517	0.204	0.299	0.631712606
Psme1	2.91082E-05	-0.273987283	0.809	0.726	0.632433917
Tln1	3.20811E-05	-0.320991096	0.551	0.55	0.697027098
Taok1	3.24335E-05	-0.317890736	0.421	0.458	0.704683601
Maf	3.4912E-05	-0.300003145	0.165	0.251	0.758532376
Rhobtb3	3.49776E-05	-0.305556609	0.312	0.407	0.759958622
Tnrc6c	3.96266E-05	-0.279246018	0.325	0.409	0.860966958
Sdad1	4.03534E-05	-0.323414297	0.289	0.391	0.876757439
Crot	4.05015E-05	-0.399466453	0.321	0.404	0.879975797
Usp46	4.11234E-05	-0.265546334	0.247	0.348	0.893488187
Stk38	4.15248E-05	-0.271944926	0.302	0.404	0.902209159
Tmod3	4.19304E-05	-0.251296162	0.227	0.332	0.911021666
mt-Nd4l	4.33756E-05	-0.530130483	0.517	0.471	0.942421846
Ccdc50	4.50283E-05	-0.336047892	0.365	0.445	0.978329666
Rev3l	4.6793E-05	-0.346508126	0.446	0.481	1
Khdrbs1	4.75796E-05	-0.314828183	0.674	0.614	1
Acbd3	5.09779E-05	-0.30629825	0.292	0.384	1
Rad50	5.10095E-05	-0.365125226	0.342	0.422	1
Smarcad1	5.12434E-05	-0.326777462	0.378	0.448	1
Prkacb	5.13027E-05	-0.276369044	0.357	0.448	1
Nub1	5.28892E-05	-0.337802674	0.377	0.453	1
AC167229.1	5.59922E-05	-0.312157053	0.645	0.621	1
Dync1li2	6.12533E-05	-0.303555256	0.359	0.427	1
Eif4h	6.41024E-05	-0.2808961	0.647	0.624	1
Xrn1	6.4204E-05	-0.25064526	0.32	0.409	1
Dhx40	6.48199E-05	-0.351470032	0.41	0.473	1
Cst12	6.77042E-05	0.378021967	0.403	0.289	1
Ptpn9	6.79434E-05	-0.293199316	0.271	0.366	1
Osbpl9	6.8589E-05	-0.322620069	0.336	0.422	1
Ctnna1	7.16195E-05	-0.333692905	0.554	0.565	1
Smndc1	7.62464E-05	-0.268026301	0.263	0.353	1
Nudt3	7.99822E-05	-0.263136539	0.254	0.345	1
Ppfia1	8.47584E-05	-0.270791626	0.266	0.355	1
Arhgap18	8.61384E-05	-0.289400119	0.24	0.335	1
Rbbp7	9.30216E-05	-0.272262994	0.909	0.798	1
Cyth3	0.000100486	-0.306219762	0.288	0.371	1
Lbh	0.000107912	-0.250007913	0.25	0.34	1
Sfr1	0.00011158	-0.317889181	0.872	0.76	1
Axin2	0.000113379	-0.321465444	0.322	0.394	1
Nudt4	0.000114366	-0.294044447	0.482	0.517	1
Tulp2	0.000117382	-0.314541355	0.192	0.269	1
Drap1	0.000122741	-0.259347118	0.766	0.693	1
Cul1	0.000142114	-0.335051127	0.649	0.604	1
mt-Nd3	0.000147032	-0.427141701	0.734	0.578	1
Smarca1	0.000147267	-0.318617874	0.733	0.652	1
Arhgap12	0.000182125	-0.28810894	0.335	0.419	1
Rlim	0.000200613	-0.30902988	0.554	0.56	1
Txlna	0.000213792	-0.25343417	0.303	0.396	1
Cacybp	0.000262645	-0.286124508	0.77	0.701	1
Cbx1	0.000298076	-0.330129755	0.736	0.652	1
Ddx54	0.000303291	-0.33312246	0.398	0.468	1
Thap12	0.00030365	-0.279298623	0.289	0.376	1
Wsb2	0.000306384	-0.25118795	0.345	0.422	1
Zmym4	0.00033204	-0.280260523	0.375	0.435	1
Sec31a	0.000355794	-0.342398971	0.414	0.465	1
Epc2	0.000463468	-0.285104778	0.273	0.361	1
Me2	0.000482761	-0.275990641	0.786	0.701	1
Dync1i2	0.000493345	-0.40273746	0.673	0.624	1
Arhgef12	0.000546925	-0.283429335	0.37	0.427	1
Arhgap5	0.000553705	-0.255949922	0.721	0.614	1
Dab2ip	0.000577142	-0.250128165	0.299	0.386	1
Setd3	0.000606172	-0.290799719	0.478	0.522	1
Ube2r2	0.000640943	-0.345461875	0.692	0.624	1
Rala	0.000642975	-0.305333803	0.59	0.575	1
Gm37350	0.000649188	0.321754432	0.225	0.148	1
D10Wsu102e	0.000687324	-0.324816584	0.492	0.509	1
Slc25a39	0.000705591	-0.278618591	0.467	0.522	1
Chmp3	0.000714907	-0.374458074	0.377	0.445	1
Dhx15	0.000748891	-0.304668326	0.364	0.435	1
Kpna3	0.000759207	-0.25423198	0.294	0.379	1
Gpatch8	0.000759538	-0.26978727	0.35	0.425	1
Tcf25	0.000864268	-0.260408831	0.736	0.662	1
Ctr9	0.000875038	-0.324921017	0.379	0.435	1
Baz1b	0.000971135	-0.306338323	0.381	0.427	1
Vps41	0.000979697	-0.28813312	0.334	0.407	1
Actr2	0.00100668	-0.287169025	0.361	0.43	1
Tnrc6b	0.001130089	-0.286180868	0.519	0.514	1
Krt18	0.001149141	-0.385965111	0.407	0.44	1
Jak1	0.001293962	-0.301715466	0.681	0.591	1
Hmox1	0.001335965	0.260552846	0.361	0.276	1
Eml4	0.001346882	-0.324027057	0.435	0.463	1
Phf3	0.001382505	-0.313005434	0.492	0.478	1
Zcchc11	0.001420666	-0.356194003	0.625	0.54	1
Paics	0.001447056	-0.267598839	0.704	0.65	1
Chd4	0.001582007	-0.317235282	0.717	0.583	1
Aimp1	0.001650375	-0.365469289	0.58	0.578	1
Kmt2a	0.001703364	-0.262059255	0.281	0.338	1
Sh3glb1	0.001766879	-0.347279764	0.559	0.552	1
Myh10	0.001836181	-0.374729332	0.506	0.506	1
Isoc1	0.00187579	-0.30773839	0.337	0.399	1
Dcaf8	0.001991426	-0.261042337	0.619	0.56	1
Pacsin2	0.002835961	-0.324507233	0.461	0.491	1
Pdcd4	0.002908704	-0.259800667	0.737	0.68	1
Eea1	0.003071447	-0.3193389	0.348	0.399	1
Lasp1	0.003123764	-0.278765033	0.414	0.468	1
Col4a2	0.003186135	-0.3854809	0.461	0.473	1
Msh2	0.00339159	-0.261042466	0.359	0.409	1
Atrx	0.003488938	-0.288019395	0.848	0.616	1
Dnttip1	0.003520878	-0.270022118	0.342	0.412	1
Strbp	0.003743841	-0.33183609	0.449	0.481	1
Dnm1l	0.00378228	-0.264199698	0.371	0.427	1
Fermt2	0.003942575	-0.280470992	0.568	0.547	1
Taf10	0.003948529	-0.256118807	0.525	0.55	1
Zc3h18	0.004278087	-0.26554749	0.272	0.343	1
Kpna4	0.004728037	-0.254120686	0.394	0.448	1
Pitpna	0.004891359	-0.286000092	0.519	0.527	1
Mpp6	0.005090091	-0.269126531	0.233	0.294	1
Klhl23	0.005476348	-0.25796379	0.66	0.611	1
Abracl	0.0057444	-0.26940571	0.396	0.445	1
Wwtr1	0.005750455	-0.25704102	0.461	0.483	1
Ppat	0.005885565	-0.286150011	0.289	0.338	1
Ralgps2	0.006503647	-0.283243136	0.37	0.407	1
Nop58	0.007058875	-0.392912836	0.551	0.522	1
Thumpd1	0.007338444	-0.286614026	0.333	0.386	1
Acin1	0.007418204	-0.278918487	0.7	0.573	1
Ubap2	0.007549137	-0.272228226	0.309	0.368	1
mt-Nd5	0.00801999	-0.501845409	0.897	0.652	1
Zkscan1	0.008116658	-0.250597363	0.35	0.412	1
Mphosph8	0.008424091	-0.344365691	0.828	0.708	1
Ublcp1	0.008452899	-0.257671118	0.296	0.361	1
Polr2b	0.008490986	-0.250569315	0.283	0.345	1
Grsf1	0.01066133	-0.273046582	0.417	0.448	1
Eif1ax	0.01101403	-0.279920883	0.613	0.575	1
Mier1	0.011458551	-0.288979476	0.575	0.532	1
Cald1	0.012148919	-0.250916517	0.733	0.691	1
Cntln	0.012418365	-0.295566815	0.483	0.465	1
Rnf20	0.013325358	-0.289883197	0.366	0.402	1
Usp8	0.014644921	-0.259206202	0.41	0.44	1
Hnrnpm	0.016544248	-0.266400637	0.704	0.614	1
Fmnl2	0.018474493	-0.294306308	0.555	0.527	1
Stip1	0.02151132	-0.268176469	0.507	0.514	1
Syap1	0.021655826	-0.258316485	0.577	0.542	1
Thoc7	0.025152335	-0.302490574	0.652	0.609	1
Epb41l2	0.029650103	-0.31940852	0.532	0.491	1
Ptprd	0.029968642	-0.29103768	0.458	0.422	1
Bptf	0.030859991	-0.291806769	0.564	0.478	1
Krt8	0.033847863	-0.354419526	0.434	0.425	1
Hmgcs1	0.034029279	-0.310893062	0.592	0.568	1
Mras	0.034154844	-0.252969194	0.391	0.407	1
Ddx46	0.036662112	-0.253811382	0.448	0.455	1
Knop1	0.037880277	-0.25850318	0.736	0.627	1
Abcf1	0.038407443	-0.263901779	0.514	0.512	1
Wasf2	0.038502899	-0.254518747	0.603	0.56	1
Ncbp2	0.039604925	-0.264920965	0.511	0.499	1
Rock1	0.040365077	-0.26580244	0.451	0.448	1
Txnip	0.045975611	-0.252640796	0.806	0.68	1
Apopt1	0.048193419	-0.26493827	0.381	0.425	1
Nap1l1	0.055490034	-0.250393614	0.716	0.619	1
Arid4b	0.061302624	-0.278354098	0.574	0.517	1
Sh3bgrl	0.065551912	-0.289721993	0.609	0.565	1
Gmps	0.069755172	-0.261691455	0.602	0.542	1
Scaf11	0.077305574	-0.271674528	0.694	0.568	1
Stk39	0.094718422	-0.252330888	0.49	0.471	1
Wasf1	0.104989023	-0.268618756	0.376	0.399	1
Rsf1	0.10507698	-0.261214433	0.607	0.522	1
Wbp11	0.150325267	-0.296653009	0.517	0.483	1
Nars	0.15339534	-0.264725896	0.517	0.486	1
Usp14	0.193400338	-0.265693801	0.6	0.558	1
Exoc3	0.202829421	-0.25589076	0.415	0.435	1
Rbm28	0.204689979	-0.264662366	0.425	0.427	1
Eif3j1	0.223249388	-0.253010458	0.554	0.517	1
Uchl1	0.247389789	-0.263842458	0.332	0.335	1
Cdkn1c	0.294646958	-0.301667808	0.426	0.425	1
Pik3r1	0.348616363	-0.263461915	0.563	0.509	1
Sptbn1	0.358141277	-0.313796218	0.837	0.606	1
Cfap36	0.489204012	-0.261251555	0.428	0.414	1
Rfc1	0.993165333	-0.296545415	0.548	0.481	1
