# Supplementary material for: Single-cell transcriptome dissection of the toxic impact of Di (2-ethylhexyl) phthalate on primordial follicle assembly
Source: Theranostics. 2021 Mar 5;11(10):4992–5009. doi: 10.7150/thno.55006 (PMC7978297; doi:10.7150/thno.55006)
Supplement: Supplementary file 8 — Supplementary table 7: Result of differential gene expression analysis in EPG cells. [file thnov11p4992s8.csv]

Result of differential gene expression analysis in EPG cell at PD0
Gene	p_val	avg_logFC	pct.1	pct.2	p_val_adj
Tpt1	1.25E-180	-1.259394441	0.999	1	2.71E-176
mt-Nd2	1.00E-174	-1.419183371	0.988	1	2.18E-170
mt-Co2	3.82E-173	-1.209440377	0.996	1	8.30E-169
Rpl23a	4.13E-173	1.0583625	1	1	8.97E-169
Rpl31	1.11E-171	1.036548259	1	1	2.42E-167
Uba52	1.04E-166	1.016641477	0.997	1	2.26E-162
Hnrnpa0	6.05E-165	-1.055307477	0.538	1	1.31E-160
mt-Nd3	8.75E-162	-1.064528276	0.926	1	1.90E-157
Rps17	1.21E-159	0.877821754	0.999	1	2.62E-155
Rpl30	8.72E-159	-0.735284865	0.998	1	1.89E-154
Eid2	1.37E-156	-0.640342499	0.126	0.889	2.98E-152
Hbb-bt	1.86E-155	-1.190917293	0.669	1	4.05E-151
Rps6	1.15E-154	0.817469114	1	1	2.49E-150
Rpl35	1.44E-154	0.714467169	0.999	1	3.13E-150
Rps10	3.04E-153	-0.612824234	1	1	6.61E-149
Rps14	4.38E-153	0.571130397	1	1	9.51E-149
Hbb-bs	5.34E-152	-0.785768521	0.997	1	1.16E-147
Rpl41	5.96E-152	0.655169729	1	1	1.29E-147
Rpl4	5.71E-150	0.707635503	1	1	1.24E-145
Rps21	6.21E-149	-0.674150107	0.997	1	1.35E-144
Rps18	8.38E-146	0.580270454	1	1	1.82E-141
Rpl14	3.71E-145	0.613184237	0.999	1	8.05E-141
Rps12	7.26E-138	-0.617161188	0.996	1	1.58E-133
Rps23	1.50E-137	0.531263094	1	1	3.26E-133
Rps19	1.77E-135	0.589046749	1	1	3.85E-131
Rps27	6.71E-135	0.574493626	1	1	1.46E-130
mt-Co3	1.67E-128	-0.512013859	1	1	3.63E-124
mt-Co1	1.06E-126	-0.647780068	0.999	1	2.30E-122
Rps15	1.14E-125	0.552904031	1	1	2.48E-121
Rps24	2.25E-121	-0.473644644	0.999	1	4.89E-117
Rpl18a	5.45E-121	0.569830756	1	1	1.18E-116
Rpl13a	5.90E-120	0.813939398	0.985	0.962	1.28E-115
Rpl27	2.71E-119	0.576667733	0.996	0.997	5.89E-115
Mbd2	5.22E-118	-0.477078099	0.125	0.793	1.13E-113
Rack1	2.62E-117	-0.585644151	0.981	1	5.69E-113
Rpl37a	6.82E-117	0.454159901	1	1	1.48E-112
Rps20	2.62E-116	-0.496686677	0.998	1	5.70E-112
Rpsa	3.84E-112	-0.527212626	0.996	1	8.34E-108
Cox6a1	9.86E-112	0.737065345	0.987	0.985	2.14E-107
Brd1	2.71E-110	-0.611588672	0.266	0.904	5.90E-106
Gm47283	1.37E-108	-0.669508806	0.266	0.896	2.98E-104
Rpl12	8.17E-108	-0.540246578	0.994	1	1.78E-103
Hba-a1	4.86E-106	-0.472749117	0.921	1	1.05E-101
mt-Nd4l	1.68E-105	-0.676660075	0.777	1	3.64E-101
mt-Nd4	2.43E-104	-0.440418584	0.994	1	5.27E-100
Eef1g	8.68E-103	0.527946617	0.999	1	1.89E-98
Clec2l	1.18E-102	-0.855732682	0.318	0.879	2.56E-98
Wtip	5.91E-100	-0.358475413	0.082	0.654	1.29E-95
Eef1b2	2.85E-99	-0.621280795	0.962	1	6.19E-95
Egln1	1.47E-96	-0.448341711	0.162	0.788	3.20E-92
Ube2m	1.94E-95	-0.689412179	0.633	0.987	4.21E-91
Rps28	3.71E-94	0.480879721	1	1	8.05E-90
Ppp1r14b	6.42E-92	-0.651547404	0.597	0.992	1.39E-87
Aes	3.12E-90	-0.487903175	0.988	1	6.78E-86
Marcksl1	1.12E-89	0.703885579	0.983	0.975	2.44E-85
Ybx3	1.00E-88	-0.598066789	0.381	0.932	2.18E-84
Rplp2	2.68E-88	0.40101456	0.999	1	5.83E-84
Khdrbs3	2.96E-87	-0.578961234	0.162	0.725	6.43E-83
Ftl1	2.89E-86	0.464705913	1	1	6.29E-82
Rpl27a	1.25E-85	-0.329602964	1	1	2.73E-81
Rpl36	2.32E-83	0.372767244	0.999	1	5.05E-79
Rpl37	2.20E-81	0.362349637	1	1	4.78E-77
Rpl5	3.97E-81	-0.429989011	0.983	1	8.63E-77
Rpl23	7.68E-81	-0.358133548	1	1	1.67E-76
Hsp90ab1	8.70E-81	-0.366646317	1	1	1.89E-76
mt-Atp6	2.43E-80	-0.298960691	1	1	5.28E-76
Nop53	4.59E-80	0.663895417	0.913	0.848	9.98E-76
Wnt4	9.72E-80	-0.852123714	0.474	0.917	2.11E-75
Gapdh	1.57E-79	-0.480228469	0.991	1	3.41E-75
Rps25	4.06E-79	0.40365564	0.999	1	8.83E-75
Oaz2	1.53E-77	0.749044543	0.932	0.843	3.33E-73
mt-Nd5	9.80E-75	-0.444413012	0.982	0.997	2.13E-70
Eef1a1	3.10E-74	-0.404288146	1	1	6.73E-70
Rpl28	5.17E-74	-0.352300054	0.999	1	1.12E-69
Rab21	8.95E-69	-0.345241056	0.202	0.753	1.94E-64
H3f3a	4.48E-68	-0.351709294	0.997	1	9.73E-64
Grcc10	4.20E-67	0.614249519	0.843	0.75	9.12E-63
Nedd4	1.24E-66	-0.392457003	0.977	1	2.70E-62
Rpl22l1	1.00E-65	0.429136402	0.999	1	2.18E-61
Cox6b1	1.24E-65	0.423832085	0.988	0.995	2.69E-61
Wdfy1	1.89E-65	-0.27369357	0.111	0.588	4.11E-61
Cox4i1	2.12E-65	0.33012487	1	1	4.60E-61
mt-Nd6	3.02E-64	-0.623774312	0.36	0.846	6.57E-60
Ankrd11	7.66E-64	-0.512280225	0.624	0.972	1.66E-59
Snrpg	2.24E-63	0.488264889	0.974	0.982	4.87E-59
Rpl13	2.57E-63	0.278111937	1	1	5.59E-59
Rpl26	3.00E-63	0.309249127	1	1	6.51E-59
Csnk2a2	6.53E-63	-0.359438503	0.251	0.79	1.42E-58
Cenpb	1.98E-62	-0.462712769	0.425	0.904	4.31E-58
Gm45889	1.08E-61	-0.531195111	0.349	0.854	2.35E-57
Hnrnpk	3.79E-61	0.440113259	0.996	1	8.24E-57
Atp5l	7.69E-61	0.416538228	0.984	0.997	1.67E-56
Ppib	2.49E-60	-0.370151054	0.955	0.997	5.40E-56
Tmsb10	2.63E-60	0.723719239	0.993	0.992	5.72E-56
Hba-a2	1.20E-59	-0.276762571	0.84	1	2.62E-55
H19	5.87E-59	0.648172793	0.99	1	1.28E-54
Ndufa2	2.32E-58	0.432720326	0.968	0.987	5.05E-54
Rpl22	7.41E-57	-0.315896199	0.992	1	1.61E-52
mt-Cytb	1.47E-56	-0.290824802	0.998	1	3.19E-52
Ctdspl	2.43E-56	-0.334715169	0.264	0.785	5.27E-52
Gm11808	5.85E-56	0.554279463	0.884	0.894	1.27E-51
Purb	1.79E-55	-0.428076753	0.507	0.934	3.88E-51
Cox7c	2.24E-55	0.370724285	0.994	0.997	4.86E-51
Rps3a1	4.67E-55	-0.25984845	1	1	1.01E-50
Rcor1	2.12E-54	-0.277133255	0.188	0.669	4.61E-50
Ndufa3	2.85E-54	0.508913573	0.907	0.907	6.20E-50
Kcnq1ot1	3.59E-53	-0.799519822	0.806	0.949	7.79E-49
Ubb	3.98E-53	0.262312351	1	1	8.66E-49
Crebzf	4.69E-53	-0.347627355	0.293	0.79	1.02E-48
Rpl10	6.08E-53	0.332225184	1	1	1.32E-48
Cdk2ap1	9.59E-53	-0.260418144	0.194	0.677	2.08E-48
Olfm1	1.89E-52	-0.550310926	0.29	0.717	4.11E-48
Rmst	5.87E-52	-0.526247774	0.366	0.826	1.27E-47
Atrx	1.87E-51	-0.418210546	0.841	0.997	4.07E-47
Cirbp	1.91E-50	0.409874523	0.987	1	4.14E-46
Cul3	2.56E-50	-0.376566612	0.405	0.864	5.56E-46
Eid1	3.12E-50	-0.418769616	0.755	0.995	6.78E-46
Morf4l1	3.88E-50	0.38817163	0.99	0.995	8.42E-46
Ryk	4.56E-50	-0.388798158	0.403	0.884	9.90E-46
Morf4l2	2.14E-49	0.527271445	0.922	0.909	4.64E-45
Gm2044	3.12E-48	-0.80823774	0.441	0.811	6.77E-44
Nynrin	3.63E-48	-0.283260915	0.229	0.702	7.90E-44
Slk	4.77E-48	-0.274375116	0.202	0.659	1.04E-43
Uqcr11	1.21E-47	0.392111732	0.968	0.977	2.63E-43
Kctd2	2.41E-47	-0.301776185	0.284	0.775	5.23E-43
Ube2q1	7.05E-47	-0.30188858	0.314	0.811	1.53E-42
Rps5	2.01E-46	0.290278974	1	1	4.36E-42
Atxn2	2.86E-46	-0.325438166	0.322	0.801	6.22E-42
Sptbn1	4.09E-46	-0.433349841	0.936	0.997	8.88E-42
B2m	5.69E-46	0.594875503	0.81	0.707	1.24E-41
Rps27rt	1.37E-45	0.509311959	0.872	0.874	2.99E-41
Rps27l	3.16E-45	0.383017143	0.965	0.997	6.88E-41
Eef2	1.28E-44	0.338183166	0.997	1	2.77E-40
Acadl	5.26E-44	-0.41292593	0.592	0.952	1.14E-39
Kmt5a	5.36E-44	-0.307272984	0.338	0.798	1.16E-39
C1galt1	1.19E-43	-0.261846372	0.22	0.669	2.60E-39
Cct2	1.03E-42	-0.341844505	0.747	0.992	2.23E-38
Cyfip1	1.50E-42	-0.323300707	0.415	0.874	3.25E-38
Hsp90b1	2.77E-42	-0.380658549	0.829	0.995	6.03E-38
Myl12b	2.99E-42	-0.378099736	0.673	0.96	6.49E-38
Sap30l	3.05E-42	-0.252884199	0.271	0.74	6.62E-38
Slc25a5	3.69E-42	0.500497572	0.913	0.934	8.02E-38
Cox6c	1.08E-41	0.288211026	0.999	1	2.35E-37
Rpl36al	3.36E-41	0.369628123	0.957	0.98	7.31E-37
Zcchc11	3.78E-41	-0.346006273	0.535	0.944	8.21E-37
Tsc22d1	3.80E-41	0.409973354	0.993	1	8.25E-37
Nop10	6.69E-41	0.408827244	0.957	0.985	1.45E-36
Sec61g	8.99E-41	0.363814756	0.982	0.99	1.95E-36
Smad4	2.34E-40	-0.293962829	0.353	0.821	5.09E-36
Kif2a	2.49E-40	-0.26197141	0.29	0.75	5.40E-36
Trim33	3.85E-40	-0.26823715	0.315	0.775	8.37E-36
Irf2bp2	4.18E-40	-0.375190828	0.471	0.891	9.08E-36
Hadha	1.57E-39	-0.375949221	0.699	0.972	3.42E-35
Nsa2	1.70E-39	-0.335974993	0.764	0.982	3.68E-35
Rras	3.90E-39	-0.270405792	0.323	0.778	8.47E-35
Taf15	5.73E-39	-0.269057995	0.266	0.697	1.24E-34
Rpl36a	8.17E-38	0.283235644	1	1	1.77E-33
Rab12	9.25E-38	-0.262000943	0.351	0.816	2.01E-33
Hspa4	1.17E-37	-0.356642349	0.597	0.942	2.55E-33
Pfn1	1.72E-37	0.34284105	0.985	1	3.74E-33
Selenop	2.83E-37	0.607894021	0.786	0.702	6.14E-33
Pcbp2	2.86E-37	0.346959178	0.977	0.997	6.21E-33
Akt1	3.22E-37	-0.273142457	0.374	0.838	6.99E-33
Use1	3.74E-37	0.410005053	0.906	0.927	8.13E-33
Rnf130	7.25E-37	-0.316410394	0.622	0.957	1.58E-32
Uqcrc1	1.35E-36	0.413695198	0.899	0.912	2.94E-32
Prdx1	2.11E-36	0.561189729	1	1	4.59E-32
Ube2d3	2.17E-36	0.346061175	0.96	0.987	4.71E-32
Hnrnpd	7.92E-36	-0.325155426	0.792	0.987	1.72E-31
Tax1bp1	8.93E-36	-0.314790048	0.85	0.992	1.94E-31
Wt1	1.14E-35	0.343989668	0.982	0.995	2.47E-31
Pgam1	2.68E-35	-0.332438325	0.826	0.987	5.82E-31
Mgat4b	1.23E-34	-0.329278005	0.504	0.909	2.67E-30
Psap	1.65E-34	0.458228263	0.985	0.995	3.58E-30
Phf3	2.29E-34	-0.305514671	0.574	0.934	4.98E-30
Rock1	6.97E-34	-0.307180238	0.497	0.889	1.51E-29
Rock2	1.16E-33	-0.311027998	0.558	0.927	2.53E-29
Vegfb	1.38E-33	-0.279850519	0.424	0.854	3.00E-29
Fndc5	1.41E-33	-0.390692052	0.292	0.669	3.07E-29
Rbm39	1.97E-33	0.293465999	0.991	1	4.28E-29
Cox5b	2.92E-33	0.304343611	0.981	0.992	6.35E-29
Pgk1	8.72E-33	-0.340421277	0.687	0.98	1.89E-28
Rb1cc1	9.24E-33	-0.314494387	0.51	0.879	2.01E-28
Oaz1	1.44E-32	0.264554521	0.999	1	3.13E-28
Ccnd2	1.45E-32	0.443022687	0.965	0.985	3.16E-28
Eif3f	2.18E-32	0.261889103	0.984	1	4.74E-28
Skp1a	7.06E-32	0.371157307	0.934	0.977	1.53E-27
Vamp8	9.86E-32	0.353919704	0.931	0.96	2.14E-27
2-Mar	1.10E-31	-0.313201854	0.883	0.997	2.39E-27
Top1	1.30E-31	-0.316092091	0.757	0.97	2.81E-27
Map4k4	2.00E-31	-0.308178857	0.532	0.891	4.34E-27
Bod1l	9.51E-31	-0.297597775	0.517	0.912	2.07E-26
Sec63	1.30E-30	-0.291229925	0.502	0.894	2.82E-26
Anapc13	1.37E-30	0.39658662	0.843	0.881	2.97E-26
Tnrc18	3.12E-30	-0.266933022	0.361	0.753	6.78E-26
Ppp2r5a	4.14E-30	-0.274937254	0.398	0.808	9.00E-26
Srsf2	8.48E-30	0.40161894	0.925	0.949	1.84E-25
Kitl	8.74E-30	-0.402548465	0.866	0.987	1.90E-25
Rev3l	1.12E-29	-0.267373713	0.43	0.833	2.44E-25
Vim	1.24E-29	-0.413763651	0.979	1	2.70E-25
Rnaset2a	3.31E-29	0.397214295	0.898	0.914	7.20E-25
Myl12a	4.32E-29	0.456814859	0.956	0.977	9.38E-25
Mcl1	5.40E-29	-0.312812017	0.531	0.912	1.17E-24
Ranbp1	2.01E-28	0.397106525	0.902	0.947	4.36E-24
Erh	5.70E-28	0.3327267	0.918	0.982	1.24E-23
Zfp644	9.25E-28	-0.288377651	0.688	0.977	2.01E-23
Dppa3	1.10E-27	0.441848261	0.543	0.301	2.40E-23
Qk	1.46E-27	-0.276501431	0.464	0.846	3.17E-23
2610001J05Rik	1.78E-27	0.405896616	0.634	0.523	3.86E-23
Ptp4a1	2.62E-27	0.44812589	0.795	0.785	5.68E-23
Ptms	2.79E-27	-0.303368533	0.884	0.99	6.07E-23
Uqcrq	3.41E-27	0.32780242	0.934	0.982	7.42E-23
Ube2d2a	4.96E-27	0.30993844	0.907	0.965	1.08E-22
Slc25a39	5.10E-27	-0.256810726	0.623	0.934	1.11E-22
Cers4	5.30E-27	-0.336774338	0.491	0.838	1.15E-22
Slirp	6.10E-27	0.369470032	0.727	0.735	1.33E-22
Polr2l	6.21E-27	0.403320213	0.751	0.742	1.35E-22
Calm2	7.23E-27	0.412052925	0.992	1	1.57E-22
Arid4b	8.79E-27	-0.280688362	0.648	0.962	1.91E-22
Cops9	1.08E-26	0.364443779	0.8	0.831	2.34E-22
Atp5b	1.17E-26	0.316053579	0.985	0.997	2.55E-22
Peg3	1.18E-26	-0.448296424	0.905	0.987	2.55E-22
Snrpb	2.65E-26	0.30039874	0.94	0.987	5.76E-22
Sumo1	2.66E-26	0.297533452	0.933	0.965	5.78E-22
Ctsl	2.69E-26	-0.300544887	0.874	0.995	5.85E-22
Rhou	2.82E-26	-0.270141022	0.425	0.803	6.12E-22
Fkbp1a	3.64E-26	0.362768777	0.903	0.929	7.91E-22
Pcm1	3.93E-26	-0.278167921	0.601	0.909	8.54E-22
Uqcr10	6.22E-26	0.295321796	0.964	0.997	1.35E-21
Bptf	6.57E-26	-0.291482006	0.585	0.896	1.43E-21
Phpt1	8.85E-26	0.408515484	0.595	0.427	1.92E-21
H1fx	1.77E-25	-0.331920597	0.319	0.664	3.86E-21
Prrc2c	2.41E-25	-0.274129613	0.853	0.99	5.23E-21
Tmem256	2.63E-25	0.353438895	0.857	0.914	5.71E-21
Hmgb1	2.96E-25	0.263102161	0.998	1	6.43E-21
Tceal9	4.18E-25	0.409731054	0.906	0.934	9.08E-21
Eif3e	7.33E-25	0.278939138	0.983	0.992	1.59E-20
Map1lc3a	8.91E-25	0.379002477	0.865	0.889	1.94E-20
Ndufa7	1.07E-24	0.250565749	0.989	0.995	2.32E-20
Hmgn2	1.07E-24	0.384958039	0.951	0.98	2.32E-20
Elob	1.42E-24	0.256978468	0.972	0.995	3.09E-20
Gstm1	1.47E-24	0.551989249	0.97	0.995	3.19E-20
Smc3	2.70E-24	-0.257009539	0.654	0.939	5.86E-20
S100a8	4.51E-24	0.342893577	0.391	0.144	9.80E-20
Ndufa13	4.65E-24	0.282725778	0.966	0.992	1.01E-19
Eif3g	4.93E-24	0.344126553	0.819	0.864	1.07E-19
Selenow	5.25E-24	0.439525208	0.952	0.985	1.14E-19
Adgrl2	5.64E-24	-0.288359745	0.443	0.798	1.23E-19
Cox7a2	1.07E-23	0.256717199	0.968	0.99	2.32E-19
Dhx9	1.27E-23	-0.254813433	0.537	0.879	2.75E-19
Minos1	1.78E-23	0.302434483	0.932	0.944	3.86E-19
Capns1	2.04E-23	0.339116175	0.984	1	4.44E-19
S100a11	2.74E-23	0.353178442	0.981	1	5.94E-19
Mt2	7.19E-23	0.89981612	0.748	0.765	1.56E-18
Lgals1	7.59E-23	0.506579331	0.983	0.992	1.65E-18
Gstp1	7.66E-23	0.379963407	0.763	0.788	1.66E-18
Rnaset2b	8.20E-23	0.381195609	0.887	0.924	1.78E-18
Arpp19	9.52E-23	0.314420033	0.877	0.937	2.07E-18
Eif4a1	1.29E-22	0.271582905	0.993	1	2.81E-18
D10Wsu102e	2.02E-22	-0.308419099	0.516	0.851	4.40E-18
Adamts19	2.24E-22	-0.257605962	0.522	0.886	4.86E-18
Sfxn3	2.38E-22	0.344088343	0.736	0.775	5.18E-18
Ppp4c	3.96E-22	0.347834944	0.732	0.735	8.61E-18
Med28	4.93E-22	0.30516729	0.828	0.859	1.07E-17
Lsm5	5.36E-22	0.344418091	0.717	0.694	1.16E-17
Tkt	9.74E-22	-0.271529806	0.971	1	2.12E-17
Spint2	1.17E-21	0.258418037	0.972	0.995	2.54E-17
Lsr	1.57E-21	0.407442068	0.817	0.828	3.41E-17
Atp13a3	1.82E-21	-0.258184015	0.532	0.889	3.96E-17
Isyna1	2.01E-21	0.384015293	0.983	0.99	4.37E-17
Nfat5	2.22E-21	-0.272068072	0.586	0.912	4.82E-17
Tra2b	2.63E-21	0.329016324	0.805	0.846	5.72E-17
Usmg5	4.59E-21	0.310357886	0.845	0.881	9.96E-17
Gm42418	8.25E-21	-0.492554995	0.965	1	1.79E-16
Sox4	9.46E-21	0.334731683	0.982	0.987	2.06E-16
Ier3ip1	1.27E-20	0.341290079	0.755	0.803	2.76E-16
Rsf1	1.62E-20	-0.25006365	0.593	0.914	3.51E-16
Hnrnpdl	2.75E-20	0.304706924	0.865	0.929	5.97E-16
Snrpb2	3.41E-20	0.336890628	0.798	0.846	7.41E-16
C1d	3.53E-20	0.280478076	0.907	0.962	7.66E-16
Pdcd4	4.32E-20	0.467884011	0.925	0.977	9.38E-16
Ctbp1	6.70E-20	0.331586437	0.756	0.793	1.46E-15
Gemin7	9.22E-20	0.296145955	0.843	0.886	2.00E-15
Tmem258	1.06E-19	0.299148661	0.814	0.889	2.31E-15
Txnip	1.38E-19	-0.317311206	0.829	0.965	3.01E-15
Pld3	1.52E-19	0.364240114	0.876	0.934	3.30E-15
Spcs1	2.93E-19	0.261784698	0.941	0.975	6.36E-15
Ap2s1	4.72E-19	0.29446055	0.784	0.851	1.03E-14
Zfp787	5.37E-19	0.334743675	0.721	0.74	1.17E-14
Ndufs5	6.54E-19	0.284176027	0.932	0.975	1.42E-14
Ube2s	6.81E-19	0.272871087	0.906	0.97	1.48E-14
Cd200	1.05E-18	0.359692003	0.726	0.707	2.29E-14
Nme2	5.36E-18	0.338210347	0.478	0.326	1.16E-13
Eif4a2	5.91E-18	0.308105207	0.961	0.985	1.28E-13
Figla	6.36E-18	0.354735095	0.469	0.283	1.38E-13
Rab11b	8.41E-18	0.294278533	0.878	0.942	1.83E-13
Romo1	1.08E-17	0.25724772	0.908	0.965	2.34E-13
Mael	2.19E-17	0.340081897	0.381	0.187	4.75E-13
Cdkn1b	2.68E-17	-0.368038665	0.678	0.904	5.83E-13
Ndufa5	2.75E-17	0.276161474	0.861	0.927	5.98E-13
Pcolce	4.50E-17	0.400538537	0.777	0.841	9.78E-13
Fos	8.51E-17	0.876737954	0.676	0.593	1.85E-12
Dazap2	8.91E-17	0.297374534	0.725	0.763	1.94E-12
Ndufa1	1.18E-16	0.307408417	0.755	0.823	2.57E-12
Ndufa12	1.38E-16	0.262019949	0.902	0.957	3.00E-12
Atp6v1g1	1.72E-16	0.253669109	0.925	0.987	3.73E-12
Cox17	2.00E-16	0.303223478	0.699	0.679	4.35E-12
Ppp1cb	3.35E-16	0.297752454	0.801	0.864	7.28E-12
Tceal8	3.98E-16	0.288331026	0.857	0.917	8.64E-12
Cox14	5.44E-16	0.273358753	0.871	0.917	1.18E-11
Bola2	1.15E-15	0.29820953	0.694	0.75	2.49E-11
Sumo3	1.95E-15	0.29890987	0.802	0.884	4.23E-11
Mrpl54	2.46E-15	0.256205445	0.853	0.944	5.35E-11
Mat2b	5.65E-15	0.297141113	0.79	0.874	1.23E-10
Tmed2	9.29E-15	0.256289073	0.874	0.949	2.02E-10
Mt1	1.13E-14	0.466116375	0.971	0.992	2.46E-10
Ndufb6	1.28E-14	0.258602683	0.763	0.821	2.78E-10
Phb	1.91E-14	0.255251077	0.757	0.831	4.15E-10
Ap3s1	1.95E-14	0.295437702	0.683	0.732	4.23E-10
Bloc1s1	2.25E-14	0.304948769	0.577	0.545	4.88E-10
Rab6a	2.73E-14	0.268265935	0.787	0.833	5.94E-10
Srsf6	2.87E-14	0.252727723	0.806	0.876	6.23E-10
Nhp2	3.17E-14	0.266042656	0.767	0.854	6.88E-10
Jund	3.19E-14	0.319141264	0.978	0.997	6.94E-10
Usp50	8.17E-14	0.309105111	0.461	0.351	1.78E-09
Zfand6	9.65E-14	0.270817512	0.819	0.866	2.10E-09
Ube2n	1.14E-13	0.252593185	0.796	0.884	2.49E-09
Lsm4	1.54E-13	0.271590071	0.787	0.871	3.34E-09
Tpm4	1.76E-13	0.318167986	0.744	0.783	3.82E-09
Rab1a	2.05E-13	0.252336041	0.711	0.745	4.45E-09
Rras2	2.20E-13	0.332938062	0.697	0.732	4.79E-09
Pdpn	2.30E-13	0.406521718	0.815	0.864	4.99E-09
Btg1	2.71E-13	0.308985365	0.717	0.732	5.89E-09
Wdr89	3.32E-13	0.267734636	0.725	0.821	7.22E-09
Mrps21	3.48E-13	0.266094319	0.701	0.75	7.55E-09
Gm2a	4.17E-13	0.306354509	0.855	0.922	9.06E-09
Prr13	4.49E-13	0.269381835	0.748	0.806	9.75E-09
Serpinb6a	5.33E-13	-0.309569235	0.966	1	1.16E-08
Ap2m1	6.67E-13	0.263895247	0.801	0.869	1.45E-08
Serpinh1	7.98E-13	0.252928225	0.919	0.98	1.73E-08
Cstb	9.10E-13	0.250529104	0.845	0.922	1.98E-08
Sf3b4	1.41E-12	0.261132432	0.64	0.654	3.06E-08
Sycp3	1.42E-12	0.318429846	0.521	0.381	3.09E-08
Tnni1	1.95E-12	0.316068829	0.839	0.859	4.23E-08
Atf3	4.47E-12	0.470490104	0.384	0.225	9.72E-08
Maf1	4.95E-12	0.263785463	0.717	0.831	1.08E-07
Saraf	5.79E-12	0.267950312	0.658	0.705	1.26E-07
Cope	7.44E-12	0.256392792	0.74	0.806	1.62E-07
Ly6e	7.59E-12	0.400539594	0.765	0.773	1.65E-07
Adipor1	1.49E-11	0.260329885	0.746	0.821	3.24E-07
Cks2	1.81E-11	0.324554094	0.657	0.684	3.94E-07
Tram1	2.03E-11	0.26172908	0.66	0.689	4.40E-07
Adss	2.98E-11	0.255638234	0.668	0.707	6.47E-07
Tcf12	7.44E-11	-0.305988821	0.779	0.927	1.62E-06
Npm3	8.67E-11	0.274862476	0.594	0.591	1.88E-06
H1f0	9.24E-11	0.299633087	0.852	0.899	2.01E-06
Fxyd6	1.28E-10	0.345039699	0.802	0.821	2.79E-06
Tuba1b	1.31E-10	0.29316224	0.932	0.98	2.85E-06
Prss35	1.44E-10	0.343936066	0.74	0.73	3.14E-06
Mgst1	1.64E-10	0.30633437	0.949	0.985	3.56E-06
Meg3	1.93E-10	0.339411361	0.902	0.939	4.19E-06
Ddx3x	2.00E-10	0.26501521	0.757	0.874	4.35E-06
Eln	2.74E-10	0.555641467	0.591	0.561	5.95E-06
Fst	3.49E-10	-0.270176383	0.714	0.861	7.57E-06
Celf2	3.98E-10	0.302214797	0.695	0.758	8.65E-06
Neat1	4.35E-10	-0.260412536	0.402	0.606	9.45E-06
Gm12840	7.32E-10	0.433055137	0.411	0.283	1.59E-05
Tmem151a	1.01E-09	0.382785948	0.51	0.439	2.19E-05
Bcam	1.08E-09	0.32146209	0.707	0.74	2.36E-05
Itm2c	1.15E-09	0.320774967	0.9	0.972	2.49E-05
Sdc4	1.19E-09	0.351795286	0.911	0.952	2.58E-05
Pabpn1	1.89E-09	0.308597612	0.815	0.894	4.10E-05
Tmem242	2.19E-09	0.25609109	0.482	0.447	4.76E-05
Uchl1	2.35E-09	0.26249028	0.585	0.523	5.10E-05
Sdc1	4.02E-09	0.293418267	0.667	0.712	8.73E-05
Upk3b	4.16E-09	0.519923539	0.591	0.485	9.03E-05
Ring1	9.84E-09	0.255270531	0.532	0.52	0.000213879
Cpe	2.01E-08	0.25134757	0.895	0.947	0.00043619
Id2	2.95E-08	0.307334833	0.613	0.543	0.000640592
Gsr	2.96E-08	0.25677946	0.602	0.644	0.000642596
Creb3	3.67E-08	0.27981439	0.69	0.735	0.000797219
Dazl	4.55E-08	0.263717165	0.343	0.232	0.000988503
Sparc	6.71E-08	0.260152377	0.975	0.997	0.001457564
Hmgb2	7.25E-08	0.285138966	0.774	0.881	0.001574243
Nbl1	2.24E-07	0.338046629	0.543	0.535	0.004858035
Stard5	4.63E-07	0.2641065	0.403	0.343	0.010055341
Klf4	8.05E-07	0.385304981	0.353	0.258	0.017492574
Irx3	1.24E-06	0.279399018	0.887	0.947	0.026989014
Igfbp2	7.85E-06	0.261333859	0.883	0.919	0.17045853
Inha	1.79E-05	0.506347188	0.6	0.621	0.388631862
Tnfrsf12a	2.23E-05	0.259359131	0.368	0.28	0.485239306
Tmem184a	5.07E-05	0.257268165	0.603	0.659	1
Chchd10	5.37E-05	0.377393118	0.88	0.914	1
Akr1cl	9.86E-05	0.438973516	0.333	0.24	1
Aard	0.0001166	0.256994554	0.543	0.596	1
Isg15	0.000198449	0.253045682	0.303	0.225	1
Krt19	0.000284967	0.413627551	0.723	0.765	1
Cyr61	0.000433419	0.305371637	0.226	0.159	1
Nfkbia	0.000630034	0.295123574	0.47	0.523	1
Maged2	0.001245797	0.29251921	0.969	0.992	1
Spry2	0.001617319	0.264678194	0.331	0.318	1
Arxes2	0.001750305	0.30745377	0.616	0.702	1
Actb	0.002429922	0.44861405	0.994	1	1
Crip1	0.002734501	0.5272586	0.372	0.351	1
Slc9a3r1	0.002976971	0.255659186	0.409	0.417	1
Dcn	0.00316646	0.264304122	0.379	0.321	1
Dusp1	0.003508547	0.356613682	0.322	0.283	1
Notch2	0.013913191	0.43483529	0.461	0.52	1
Wfdc10	0.014001041	0.41873109	0.205	0.162	1
Crygb	0.015228954	0.285141402	0.582	0.596	1
Ttyh2	0.023324317	0.301096135	0.435	0.508	1
Dlk1	0.048118275	0.283275548	0.302	0.29	1
Gatm	0.081200806	0.47438662	0.692	0.775	1
Tgfbr3l	0.087038661	0.315191615	0.538	0.609	1
Mia	0.156930923	0.250615475	0.567	0.669	1
Slc39a1	0.287607729	0.293267424	0.413	0.525	1
Gstm6	0.374100434	0.277653288	0.724	0.811	1
Foxl2	0.977512187	0.252555868	0.314	0.366	1
Result of differential gene expression analysis in EPG cell at PD3
Gene	p_val	avg_logFC	pct.1	pct.2	p_val_adj
Rpl23a	1.3384E-207	0.85001195	1	0.991	2.908E-203
Hnrnpa0	1.5123E-206	-1.283080381	0.423	0.957	3.2858E-202
Tpt1	7.3121E-202	-1.024643079	1	0.998	1.5887E-197
Rps21	6.0006E-198	-0.840009257	0.998	0.998	1.3037E-193
Uba52	1.5164E-196	0.937813528	1	0.955	3.2948E-192
Rpl14	2.6181E-194	0.705299475	1	0.991	5.6884E-190
Rpl30	1.8703E-192	-0.785498481	0.998	0.996	4.0636E-188
Rpl31	6.2868E-186	0.756291012	1	0.976	1.3659E-181
Rps6	1.5649E-180	0.725247978	1	0.987	3.4E-176
Rpl4	6.8966E-172	0.730706961	1	0.983	1.4984E-167
Rps18	7.897E-169	0.581290641	1	0.996	1.7158E-164
Rps12	8.8594E-169	-0.71534567	0.999	0.998	1.9249E-164
Rps19	2.1954E-166	0.558768017	1	0.994	4.77E-162
Rps14	3.6945E-163	0.532650696	1	0.994	8.0271E-159
Brd1	1.6643E-161	-0.785968254	0.171	0.834	3.6161E-157
Eid2	1.5187E-157	-0.598137737	0.049	0.679	3.2997E-153
Rps17	5.6375E-155	0.574890637	1	0.987	1.2249E-150
Rpl18a	1.0306E-154	0.575547451	1	0.996	2.2393E-150
Eef1g	8.4516E-150	0.728673803	0.998	0.959	1.8363E-145
Rps24	1.9035E-149	-0.537557909	0.999	0.994	4.1358E-145
Rps10	1.5763E-147	-0.554215892	1	1	3.4249E-143
Lars2	2.2512E-145	-0.741979094	0.109	0.738	4.8912E-141
Ftl1	2.59E-142	0.723918404	1	0.987	5.6273E-138
Adnp	8.1911E-142	-0.426287062	0.007	0.527	1.7797E-137
Rpl13a	3.401E-140	0.805670268	0.979	0.877	7.3894E-136
Rpl35	2.9749E-138	0.523098698	1	0.993	6.4636E-134
Rps20	1.6995E-134	-0.538145917	0.998	0.993	3.6926E-130
Wtip	4.6943E-128	-0.418556453	0.056	0.607	1.0199E-123
Ppp1r14b	5.275E-127	-0.82540397	0.566	0.925	1.1461E-122
Ppp2cb	6.6324E-127	-0.4560683	0.053	0.596	1.441E-122
Mbd2	9.1103E-127	-0.522988136	0.094	0.684	1.9794E-122
mt-Nd1	2.1901E-126	0.665684013	0.999	0.972	4.7584E-122
Ybx3	8.3651E-124	-0.77672049	0.28	0.826	1.8175E-119
Nedd4	1.122E-123	-0.599226653	0.981	0.987	2.4377E-119
Egln1	1.6688E-121	-0.56102726	0.147	0.748	3.6257E-117
Rps15	8.1246E-120	0.476276236	1	0.989	1.7652E-115
Gm45889	1.2379E-116	-1.134450217	0.428	0.886	2.6895E-112
Eef1b2	2.489E-116	-0.601381903	0.968	0.981	5.4079E-112
Gm42418	1.9415E-112	-2.485851093	0.911	1	4.2182E-108
Hmgcs2	7.0052E-112	1.231312293	0.876	0.529	1.522E-107
Smad4	1.0472E-111	-0.648640781	0.269	0.822	2.2752E-107
Cenpb	1.7131E-111	-0.673874355	0.306	0.836	3.722E-107
Ubb	2.9276E-111	0.442503915	1	1	6.3607E-107
Nop10	1.8755E-107	0.708295726	0.963	0.864	4.0749E-103
Grcc10	1.5816E-106	0.735250957	0.916	0.731	3.4364E-102
Gstp1	9.1052E-106	0.790366848	0.856	0.587	1.9783E-101
Rps27	1.3142E-105	0.418360372	1	0.996	2.8553E-101
Nsa2	2.7285E-105	-0.72582155	0.729	0.944	5.9283E-101
Pfn1	4.0135E-105	0.545516567	0.998	0.963	8.7202E-101
Cul3	1.4874E-103	-0.623146226	0.269	0.804	3.2318E-99
Rack1	2.6224E-103	-0.515316291	0.993	0.983	5.6976E-99
Purb	3.7949E-103	-0.67590528	0.406	0.873	8.2452E-99
Wdfy1	2.0342E-100	-0.347277389	0.071	0.566	4.41972E-96
Rpl23	9.0731E-100	-0.380325019	1	1	1.97131E-95
Ppp2r5a	2.2865E-99	-0.659752793	0.288	0.817	4.96788E-95
mt-Co2	4.8614E-99	-0.878536629	0.999	0.993	1.05624E-94
Csnk2a2	9.0932E-99	-0.527084423	0.193	0.742	1.97568E-94
Hsp90ab1	3.17926E-97	-0.405353287	1	1	6.90758E-93
Rpl10	4.18258E-96	0.411257498	1	0.994	9.0875E-92
Marcksl1	1.49318E-95	0.640865885	0.985	0.933	3.24424E-91
Rpl5	1.97493E-95	-0.472141052	0.99	0.985	4.29093E-91
Rab21	2.35617E-94	-0.445778619	0.146	0.682	5.11925E-90
Cox6a1	3.62765E-94	0.609734872	0.988	0.873	7.8818E-90
Gm26669	8.90134E-94	-0.319460711	0.018	0.406	1.93399E-89
mt-Nd6	1.36036E-93	-0.853655938	0.262	0.759	2.95565E-89
Prrc2c	2.21025E-92	-0.670506455	0.791	0.897	4.80221E-88
Slk	3.42619E-92	-0.467433986	0.144	0.658	7.44407E-88
Ankrd11	1.07164E-91	-0.752485376	0.554	0.832	2.32834E-87
Crebzf	1.74782E-90	-0.490027895	0.199	0.723	3.79749E-86
Serpinh1	4.97985E-88	0.66764842	0.938	0.796	1.08197E-83
Eif4a2	1.80402E-87	0.627848259	0.955	0.824	3.9196E-83
Rps23	2.25286E-87	0.331502618	1	1	4.8948E-83
Tfrc	2.20288E-86	-0.584513968	0.165	0.649	4.7862E-82
S100a8	2.78169E-86	0.751716644	0.514	0.006	6.04379E-82
Map4k4	4.52145E-86	-0.666876344	0.48	0.869	9.82375E-82
Eef2	4.71591E-86	0.489196472	0.997	0.957	1.02463E-81
Sap30l	5.04389E-86	-0.411221016	0.164	0.68	1.09589E-81
Sptbn1	6.39473E-86	-0.814593575	0.929	0.901	1.38938E-81
Rpl22	5.87477E-85	-0.419821119	0.998	0.983	1.27641E-80
Hnrnpu	2.03664E-84	-0.495851025	0.956	0.976	4.425E-80
Wnt4	2.78749E-84	-0.852536601	0.285	0.746	6.05639E-80
Larp1	6.46247E-84	-0.381526432	0.13	0.621	1.4041E-79
Ryk	9.06731E-84	-0.541698747	0.313	0.8	1.97006E-79
Rpl13	2.83519E-83	0.296962595	1	1	6.16002E-79
Rpl12	6.96414E-83	-0.441730792	0.998	0.987	1.5131E-78
Rps5	7.73896E-83	0.352866015	1	0.994	1.68144E-78
Dhx9	4.27863E-82	-0.625556216	0.49	0.865	9.29617E-78
Hist1h1b	1.18614E-81	-0.836773522	0.149	0.613	2.57713E-77
mt-Nd4l	1.44433E-81	-0.741489338	0.568	0.832	3.13809E-77
Kmt5a	1.4997E-81	-0.541936055	0.283	0.779	3.25839E-77
Laptm4a	2.45638E-81	0.481071599	0.995	0.903	5.33698E-77
Rpl27a	1.34546E-80	-0.320295669	1	0.996	2.92329E-76
Cd2ap	1.67651E-80	-0.580497685	0.822	0.925	3.64255E-76
Qk	5.83641E-80	-0.572744059	0.344	0.809	1.26808E-75
mt-Nd2	2.42836E-79	-0.794448047	0.987	0.953	5.27609E-75
Erbin	1.07088E-78	-0.515972175	0.329	0.8	2.32669E-74
mt-Nd5	2.54255E-78	-0.817968897	0.938	0.882	5.52421E-74
Kif2a	3.56093E-78	-0.453618798	0.191	0.677	7.73684E-74
Atxn2	2.31378E-77	-0.500625305	0.28	0.764	5.02714E-73
Rock2	3.59861E-77	-0.600069579	0.507	0.858	7.81869E-73
Gm47283	5.05069E-77	-0.477059043	0.22	0.718	1.09736E-72
Nynrin	6.59819E-76	-0.431573707	0.223	0.721	1.43359E-71
Cep350	1.45161E-75	-0.374216073	0.153	0.621	3.15392E-71
Ubr5	2.65358E-75	-0.567380799	0.368	0.811	5.76543E-71
Mprip	2.67138E-75	-0.570776058	0.435	0.839	5.80411E-71
Myof	5.84048E-75	-0.533629283	0.201	0.656	1.26896E-70
Rcor1	3.46422E-74	-0.464387404	0.214	0.699	7.52672E-70
Rpl39	5.33555E-74	-0.347758219	1	0.996	1.15925E-69
Prpf4b	1.09262E-72	-0.600891858	0.568	0.871	2.37393E-68
Rpsa	1.61281E-72	-0.373699869	0.998	0.994	3.50414E-68
Atrx	1.75872E-72	-0.576076801	0.84	0.893	3.82117E-68
Paxbp1	2.09382E-72	-0.451712054	0.256	0.74	4.54924E-68
Nsd1	7.42801E-72	-0.570496071	0.604	0.871	1.61388E-67
Psap	9.4779E-72	0.608049748	0.991	0.873	2.05926E-67
Phc2	1.13465E-71	-0.357924856	0.166	0.636	2.46525E-67
Khsrp	1.44532E-71	-0.351145492	0.155	0.621	3.14024E-67
Atp5b	3.18811E-71	0.494176519	0.989	0.914	6.92681E-67
Xist	2.26994E-70	0.574358342	0.991	0.74	4.9319E-66
Spint2	2.36871E-70	0.499624528	0.965	0.875	5.1465E-66
Col4a1	2.46608E-70	-0.805196239	0.62	0.873	5.35805E-66
Hbb-bs	2.89339E-70	0.449717052	0.942	0.879	6.28647E-66
Prdx1	7.94791E-70	0.635172709	1	0.996	1.72684E-65
Cox4i1	8.84057E-70	0.354478654	1	0.964	1.92079E-65
Myl12a	1.87152E-69	0.539019205	0.978	0.923	4.06626E-65
Serf2	6.69402E-69	0.379730974	1	0.966	1.45441E-64
Trim33	1.98115E-68	-0.418580539	0.25	0.729	4.30444E-64
Cdkn1b	2.23953E-68	-0.894184199	0.701	0.959	4.86582E-64
C1galt1	4.92277E-68	-0.393776665	0.198	0.66	1.06957E-63
Macf1	7.10769E-68	-0.638397769	0.542	0.826	1.54429E-63
Tnrc6c	1.55995E-67	-0.388703147	0.223	0.705	3.38931E-63
Mcl1	1.12181E-66	-0.538183693	0.422	0.817	2.43735E-62
S100a9	2.3836E-66	0.603213238	0.421	0.004	5.17885E-62
Ube2m	1.00331E-65	-0.54390717	0.559	0.893	2.1799E-61
Oaz2	1.15177E-65	0.615667711	0.908	0.796	2.50245E-61
Cdc42bpa	3.91207E-65	-0.405288521	0.219	0.68	8.49975E-61
AY036118	1.20151E-64	-1.740251073	0.399	0.774	2.61051E-60
Gm10076	4.9498E-64	0.542558371	0.874	0.768	1.07544E-59
Rps26	7.82227E-64	-0.344525256	1	0.998	1.69954E-59
Cul4b	1.32781E-63	-0.377255138	0.207	0.68	2.88494E-59
Hba-a1	1.42251E-63	0.352406262	0.812	0.647	3.09068E-59
Cd81	6.13741E-63	0.466206018	0.991	0.895	1.33347E-58
Itgb1	1.37945E-62	-0.56645333	0.8	0.871	2.99713E-58
Nufip2	1.42723E-62	-0.373696639	0.222	0.684	3.10094E-58
Hspa4	1.90918E-62	-0.542143305	0.604	0.884	4.14808E-58
Zfp609	4.91777E-62	-0.273777985	0.137	0.572	1.06848E-57
Zfp704	5.4142E-62	-0.463509704	0.327	0.764	1.17634E-57
Eif3c	7.31232E-62	-0.469388135	0.812	0.933	1.58875E-57
Cacnb2	7.99691E-62	-0.398304298	0.207	0.658	1.73749E-57
Cox6b1	1.12117E-61	0.369398048	0.995	0.944	2.43596E-57
Hnrnpd	2.25074E-61	-0.517379651	0.733	0.925	4.89019E-57
Zfpm1	5.23093E-61	-0.338464387	0.124	0.512	1.13652E-56
Clec2l	1.14191E-60	-0.589325271	0.362	0.768	2.48102E-56
Eif4a1	1.45615E-60	0.392867017	0.994	0.972	3.16378E-56
Sfpq	2.83813E-60	-0.486623259	0.802	0.929	6.16641E-56
Syne2	5.98014E-60	-0.677951014	0.694	0.858	1.29931E-55
Oaz1	6.64564E-60	0.331876456	1	0.981	1.4439E-55
Basp1	1.61157E-59	-0.438635377	0.081	0.422	3.50145E-55
Fam13b	3.17621E-59	-0.286627235	0.13	0.533	6.90096E-55
Kmt2a	5.97142E-59	-0.487470682	0.352	0.753	1.29741E-54
Vamp8	6.93501E-59	0.437972253	0.938	0.882	1.50677E-54
Fxr1	6.95339E-59	-0.480832488	0.509	0.884	1.51076E-54
Med13	8.93307E-59	-0.323561505	0.201	0.652	1.94089E-54
Selenow	1.07105E-58	0.581294679	0.951	0.886	2.32707E-54
Caprin1	1.35786E-58	-0.486991233	0.772	0.92	2.95023E-54
Cdk13	1.77723E-58	-0.391847051	0.293	0.735	3.86138E-54
Hist1h1e	1.98919E-58	-0.502356612	0.223	0.641	4.32191E-54
Spag9	2.05031E-58	-0.501492736	0.406	0.783	4.45472E-54
Gkap1	2.24924E-58	-0.492777879	0.369	0.787	4.88692E-54
Usp24	2.48657E-58	-0.282236459	0.134	0.538	5.40256E-54
mt-Nd3	5.48334E-58	-0.634980582	0.795	0.845	1.19136E-53
Tlk1	1.40715E-57	-0.396889636	0.268	0.714	3.05731E-53
Ddx5	1.80033E-57	-0.407435687	0.982	0.987	3.91157E-53
Chd4	3.11741E-57	-0.552547816	0.745	0.882	6.77319E-53
Rhou	4.11575E-57	-0.498175267	0.295	0.701	8.94229E-53
Pcm1	4.4491E-57	-0.504682663	0.568	0.852	9.66655E-53
Ptpn13	1.96536E-56	-0.427722046	0.314	0.733	4.27013E-52
Myh9	2.51272E-56	-0.371135555	0.197	0.602	5.45939E-52
Olfm1	3.81442E-56	-0.562716912	0.385	0.759	8.28758E-52
Dynlrb1	8.26004E-56	0.433588197	0.904	0.841	1.79466E-51
Zcchc11	1.00567E-55	-0.494419946	0.513	0.822	2.18502E-51
Uqcrc1	1.67641E-55	0.495165522	0.885	0.755	3.64234E-51
Aldoa	1.97284E-55	0.4313738	0.993	0.976	4.28638E-51
Rplp1	2.6459E-55	-0.279003345	1	0.996	5.74874E-51
Ddx17	3.04143E-55	-0.459526521	0.487	0.85	6.60811E-51
Axin1	3.75298E-55	-0.272661922	0.132	0.527	8.1541E-51
Rpl3	6.73759E-55	0.281615984	1	0.994	1.46388E-50
Cdk2ap1	4.37694E-54	-0.326659919	0.209	0.628	9.50978E-50
Irf2bp2	4.86841E-54	-0.47576775	0.417	0.793	1.05776E-49
Pak2	5.04422E-54	-0.484034038	0.503	0.847	1.09596E-49
Sptan1	7.76038E-54	-0.470495783	0.36	0.75	1.6861E-49
Supt16	1.25288E-53	-0.503245079	0.486	0.858	2.72212E-49
Cebpb	1.52567E-53	-0.462031574	0.265	0.656	3.31481E-49
Hs6st1	1.77737E-53	-0.312171541	0.164	0.559	3.86169E-49
1810022K09Rik	3.59721E-53	-0.441479991	0.486	0.856	7.81566E-49
Rpl28	4.39219E-53	-0.286231425	1	0.994	9.54291E-49
Rpl38	7.20968E-53	-0.282066548	1	0.994	1.56645E-48
Tnks2	9.81539E-53	-0.449325249	0.532	0.854	2.13259E-48
Sumo2	2.15673E-52	0.324998323	0.997	0.974	4.68593E-48
Ptprd	2.66187E-52	-0.533195786	0.55	0.815	5.78343E-48
Smarca5	5.22435E-52	-0.448920066	0.777	0.918	1.13509E-47
Acsl4	5.95445E-52	-0.408141647	0.19	0.563	1.29372E-47
Trpm7	7.32799E-52	-0.48113616	0.433	0.776	1.59215E-47
Hdlbp	7.3584E-52	-0.504543581	0.582	0.884	1.59876E-47
Jmy	8.64694E-52	-0.382399499	0.315	0.742	1.87872E-47
Rpl22l1	9.84698E-52	0.342316975	0.999	0.966	2.13945E-47
Rev3l	9.90665E-52	-0.459676932	0.4	0.787	2.15242E-47
Btbd7	1.03611E-51	-0.409812197	0.414	0.793	2.25116E-47
Alad	1.22412E-51	0.429221769	0.931	0.875	2.65964E-47
Spcs1	1.41041E-51	0.44030809	0.941	0.849	3.0644E-47
Bsg	2.53625E-51	0.473797959	0.994	0.925	5.51051E-47
Cdc42bpb	3.1072E-51	-0.400988375	0.318	0.744	6.75101E-47
Arfgef1	3.69486E-51	-0.430514328	0.366	0.768	8.02783E-47
Mtss1l	4.51882E-51	-0.354896945	0.199	0.598	9.81805E-47
Cct2	4.81266E-51	-0.454920996	0.708	0.921	1.04565E-46
Ccdc171	6.27083E-51	-0.289049803	0.146	0.52	1.36246E-46
2610507B11Rik	6.84205E-51	-0.340688083	0.268	0.701	1.48657E-46
Mt2	7.61171E-51	1.109118818	0.839	0.748	1.6538E-46
Afdn	7.74964E-51	-0.411095471	0.298	0.699	1.68377E-46
Nop53	1.38278E-50	0.444241524	0.862	0.761	3.00437E-46
Nfe2l1	2.09649E-50	-0.447238873	0.436	0.796	4.55505E-46
Cop1	2.99276E-50	-0.341327573	0.276	0.708	6.50238E-46
Vim	3.80637E-50	-0.480375297	0.968	0.981	8.2701E-46
Ahnak	4.01246E-50	-0.791723506	0.669	0.791	8.71787E-46
Zfyve16	5.09434E-50	-0.250027025	0.18	0.591	1.10685E-45
Ctdspl	6.73576E-50	-0.375357587	0.295	0.721	1.46348E-45
Arhgap29	6.9248E-50	-0.594830055	0.728	0.892	1.50455E-45
Ywhaz	6.99854E-50	-0.455568732	0.821	0.936	1.52057E-45
Nckap1	7.9856E-50	-0.443313632	0.474	0.836	1.73503E-45
Tln1	1.13065E-49	-0.442229332	0.663	0.877	2.45656E-45
Ckap5	1.14572E-49	-0.391727764	0.252	0.671	2.4893E-45
Slc45a4	1.16733E-49	-0.267925537	0.173	0.566	2.53626E-45
Hnrnpab	1.95027E-49	-0.433805866	0.846	0.933	4.23736E-45
Smg6	3.40337E-49	-0.419260751	0.291	0.703	7.3945E-45
Kdm1a	3.87427E-49	-0.422381599	0.475	0.824	8.41763E-45
Rnf213	5.92096E-49	-0.500731036	0.589	0.869	1.28645E-44
Slc25a5	8.34425E-49	0.47363259	0.917	0.837	1.81296E-44
Laptm4b	1.1028E-48	0.515071553	0.899	0.793	2.39605E-44
Ddx23	3.78004E-48	-0.263335034	0.182	0.593	8.2129E-44
Rybp	4.47523E-48	-0.288677203	0.219	0.645	9.72332E-44
Nfix	1.22369E-47	-0.356569578	0.236	0.617	2.65872E-43
Agfg1	1.76902E-47	-0.288382313	0.207	0.619	3.84356E-43
Sfxn3	2.45821E-47	0.503533355	0.702	0.512	5.34096E-43
Kat6a	4.26436E-47	-0.294351117	0.212	0.607	9.26517E-43
Rab12	4.75281E-47	-0.334566762	0.309	0.735	1.03264E-42
Usp7	5.76484E-47	-0.31576664	0.261	0.684	1.25253E-42
Hook3	6.0873E-47	-0.399371487	0.363	0.766	1.32259E-42
Tpr	7.65388E-47	-0.423484	0.817	0.905	1.66296E-42
Arhgef5	1.85255E-46	-0.297753368	0.233	0.634	4.02503E-42
Col4a2	3.82273E-46	-0.539130037	0.526	0.824	8.30564E-42
Supt6	4.20938E-46	-0.318426487	0.25	0.667	9.14572E-42
Ube2q1	4.94988E-46	-0.343216544	0.289	0.686	1.07546E-41
Snrnp200	5.1653E-46	-0.321365642	0.249	0.65	1.12227E-41
Baz1b	5.47298E-46	-0.422179003	0.375	0.757	1.18911E-41
Tax1bp1	6.51084E-46	-0.437172712	0.858	0.938	1.41461E-41
Akt1	7.50109E-46	-0.348923011	0.291	0.723	1.62976E-41
Erh	8.4216E-46	0.389607413	0.931	0.871	1.82976E-41
Ndufa3	9.82335E-46	0.389697956	0.943	0.856	2.13432E-41
Zmym4	1.26576E-45	-0.375589878	0.395	0.779	2.75011E-41
Trim44	1.29634E-45	-0.353772959	0.311	0.718	2.81655E-41
Ktn1	1.77057E-45	-0.440961996	0.731	0.864	3.84691E-41
Gcc2	1.80479E-45	-0.47448421	0.423	0.793	3.92127E-41
Cdk14	2.39283E-45	-0.30489058	0.232	0.636	5.19889E-41
Arglu1	2.4208E-45	-0.418271628	0.717	0.882	5.25968E-41
Pcbp2	2.58245E-45	0.357402195	0.956	0.905	5.61088E-41
Med28	2.77392E-45	0.39655876	0.803	0.718	6.02689E-41
Atp2a2	2.84076E-45	-0.357749439	0.311	0.697	6.17211E-41
Xrn2	4.7091E-45	-0.412558215	0.736	0.916	1.02315E-40
Tnni1	4.75827E-45	0.550322381	0.892	0.822	1.03383E-40
Pnn	5.27083E-45	-0.437150929	0.624	0.839	1.14519E-40
Map4k3	1.05171E-44	-0.285148195	0.214	0.611	2.28506E-40
Dmxl1	1.50912E-44	-0.319557719	0.246	0.643	3.27887E-40
Ppp4r2	2.26901E-44	-0.400874213	0.639	0.882	4.92987E-40
Ncor2	2.60304E-44	-0.382882161	0.297	0.699	5.65563E-40
Lgalsl	3.12027E-44	-0.303490797	0.179	0.553	6.77942E-40
Use1	3.21741E-44	0.456405748	0.837	0.791	6.99047E-40
Pld3	4.53709E-44	0.475503442	0.863	0.763	9.85774E-40
Flrt1	4.9205E-44	-0.300624958	0.213	0.578	1.06908E-39
Arhgap21	6.73539E-44	-0.281766979	0.214	0.6	1.4634E-39
Wapl	1.01048E-43	-0.421130757	0.627	0.849	2.19546E-39
Rplp0	1.09375E-43	0.293702498	1	0.996	2.37639E-39
Sec63	1.83727E-43	-0.420220675	0.43	0.774	3.99184E-39
Dhx36	2.18336E-43	-0.369313348	0.413	0.783	4.74378E-39
Tmsb10	2.21306E-43	0.481853048	0.995	0.991	4.80832E-39
Ctnnal1	2.23739E-43	-0.430803738	0.364	0.759	4.86118E-39
H3f3b	4.86981E-43	0.289228366	1	0.998	1.05806E-38
Taf15	8.47838E-43	-0.32939985	0.272	0.662	1.8421E-38
Clint1	9.49551E-43	-0.407531098	0.422	0.791	2.06309E-38
Susd6	1.13395E-42	-0.261723338	0.235	0.632	2.46373E-38
Anapc13	1.24287E-42	0.413643204	0.89	0.839	2.70039E-38
Cdk8	1.67188E-42	-0.25341405	0.208	0.604	3.6325E-38
Col4a3bp	2.48624E-42	-0.274290593	0.221	0.6	5.40186E-38
Ppfia1	4.13256E-42	-0.285713754	0.251	0.647	8.97882E-38
Pank3	5.04224E-42	-0.420897712	0.471	0.809	1.09553E-37
Tjp1	5.22299E-42	-0.374720563	0.401	0.766	1.1348E-37
Eif3e	5.78777E-42	0.367575675	0.963	0.908	1.25751E-37
Nsd2	6.35083E-42	-0.309042485	0.244	0.632	1.37985E-37
Tead1	6.88936E-42	-0.382632518	0.344	0.707	1.49685E-37
Zfp91	7.3208E-42	-0.395667414	0.486	0.817	1.59059E-37
9930021J03Rik	8.88127E-42	-0.262351742	0.239	0.636	1.92963E-37
Amhr2	2.28712E-41	0.376456954	0.981	0.905	4.96923E-37
Stk38	4.22249E-41	-0.30466068	0.315	0.721	9.17421E-37
Arcn1	4.89618E-41	-0.358530162	0.371	0.761	1.06379E-36
N4bp1	5.99325E-41	-0.311260458	0.305	0.701	1.30215E-36
Bptf	6.03509E-41	-0.421148291	0.517	0.798	1.31124E-36
Fkbp1a	6.81853E-41	0.387584378	0.901	0.858	1.48146E-36
Tecr	7.71174E-41	0.401172108	0.937	0.854	1.67553E-36
Dnaja1	1.0714E-40	-0.36776029	0.957	0.968	2.32784E-36
Polr2g	1.09365E-40	0.45517072	0.925	0.843	2.37618E-36
Tlk2	1.21789E-40	-0.284512842	0.248	0.641	2.64611E-36
Myh10	1.88801E-40	-0.46381896	0.519	0.806	4.10208E-36
Zcchc7	2.32609E-40	-0.35748462	0.356	0.744	5.05389E-36
Camp	2.37848E-40	0.377194581	0.274	0	5.16773E-36
Kctd2	2.92586E-40	-0.270737716	0.261	0.669	6.35703E-36
Pcolce	3.12818E-40	0.527504966	0.79	0.682	6.79661E-36
Ranbp2	3.21502E-40	-0.339136276	0.301	0.671	6.98527E-36
Ep300	5.40032E-40	-0.277882739	0.26	0.652	1.17333E-35
Axl	7.41311E-40	0.411370058	0.812	0.753	1.61065E-35
R3hdm2	7.41598E-40	-0.396154358	0.452	0.787	1.61127E-35
Adgrl2	8.77931E-40	-0.418010486	0.364	0.716	1.90748E-35
Spen	9.83976E-40	-0.252147949	0.235	0.613	2.13788E-35
Chd6	1.00178E-39	-0.333054579	0.364	0.74	2.17657E-35
Lsr	1.06763E-39	0.516054385	0.819	0.69	2.31964E-35
Larp4	1.28939E-39	-0.256856276	0.249	0.634	2.80145E-35
Rps27rt	1.48732E-39	0.396368189	0.786	0.727	3.2315E-35
Phf3	1.567E-39	-0.391645641	0.52	0.83	3.40461E-35
Ncl	2.21803E-39	-0.321704344	0.973	0.972	4.81912E-35
Mpdz	2.97695E-39	-0.300792402	0.287	0.656	6.46802E-35
Gm14226	3.92636E-39	-0.781697376	0.55	0.821	8.53079E-35
Ptms	4.08689E-39	-0.410449444	0.903	0.957	8.87959E-35
Isyna1	4.72886E-39	0.390543675	0.988	0.961	1.02744E-34
Top2b	4.93271E-39	-0.38630304	0.546	0.822	1.07173E-34
Tsen34	5.92443E-39	0.348629517	0.847	0.77	1.2872E-34
Ubtf	6.69195E-39	-0.3765465	0.57	0.849	1.45396E-34
Gstm1	7.8583E-39	0.55030197	0.993	0.979	1.70737E-34
Pkm	8.52487E-39	0.338278695	0.979	0.946	1.8522E-34
Cyfip1	8.95284E-39	-0.349539024	0.451	0.836	1.94518E-34
Fnbp1l	9.74592E-39	-0.409129452	0.52	0.806	2.1175E-34
Adamts19	1.26953E-38	-0.582611455	0.5	0.751	2.75831E-34
Morf4l2	1.46521E-38	0.403507598	0.906	0.834	3.18346E-34
Ndufa2	1.58645E-38	0.305451319	0.981	0.938	3.44688E-34
Slc25a28	1.62485E-38	-0.250738317	0.205	0.572	3.53031E-34
Tuba1b	1.86648E-38	0.473404038	0.969	0.944	4.05531E-34
Dennd4c	1.9239E-38	-0.303062297	0.312	0.695	4.18007E-34
Hsp90b1	2.40037E-38	-0.477550297	0.836	0.88	5.21529E-34
Aff4	4.90803E-38	-0.385181671	0.538	0.811	1.06637E-33
Phpt1	5.95118E-38	0.447689328	0.634	0.462	1.29301E-33
Csnk1g2	6.57033E-38	-0.31776512	0.356	0.742	1.42754E-33
Srrm2	8.70923E-38	-0.319011619	0.951	0.92	1.89225E-33
Smim1	1.35398E-37	0.451601922	0.938	0.873	2.94179E-33
Ddx6	1.98701E-37	-0.40439115	0.526	0.822	4.31718E-33
Arhgef12	1.98954E-37	-0.347520944	0.394	0.755	4.32268E-33
Ubr2	1.99157E-37	-0.265455697	0.241	0.619	4.32709E-33
Hnrnpul2	3.06527E-37	-0.375120139	0.525	0.834	6.65992E-33
Rhobtb3	4.00747E-37	-0.334864277	0.334	0.718	8.70703E-33
Mark3	4.72831E-37	-0.349052863	0.392	0.75	1.02732E-32
Ergic3	6.76943E-37	0.36801978	0.864	0.776	1.47079E-32
Gemin7	7.65868E-37	0.348447226	0.828	0.776	1.664E-32
Lgals7	8.98876E-37	0.42052886	0.994	0.985	1.95299E-32
Suz12	9.85915E-37	-0.369515579	0.344	0.71	2.1421E-32
Acbd3	1.00006E-36	-0.304900114	0.324	0.714	2.17284E-32
Ppdpf	1.07921E-36	0.338904593	0.887	0.832	2.3448E-32
Setd2	1.29188E-36	-0.352115396	0.424	0.774	2.80687E-32
Asxl1	1.33206E-36	-0.259027544	0.206	0.553	2.89418E-32
Magi2	1.34396E-36	-0.257680635	0.199	0.548	2.92002E-32
Khdrbs3	1.46417E-36	-0.355338216	0.126	0.409	3.18119E-32
Ap2m1	2.26986E-36	0.367871033	0.818	0.764	4.93172E-32
Atp5g1	3.17185E-36	0.289978812	0.987	0.948	6.89148E-32
Timm13	3.5397E-36	0.345555128	0.892	0.843	7.6907E-32
Kitl	3.54061E-36	-0.485109347	0.82	0.899	7.69268E-32
Rab11b	7.77021E-36	0.335957861	0.864	0.815	1.68823E-31
Ppp1ca	8.31251E-36	0.319884401	0.968	0.91	1.80606E-31
Ech1	8.46496E-36	0.370505329	0.906	0.858	1.83918E-31
Nipbl	8.61712E-36	-0.359585021	0.503	0.798	1.87224E-31
Dad1	8.68291E-36	0.334263252	0.944	0.895	1.88654E-31
Rif1	8.73115E-36	-0.347459602	0.326	0.682	1.89702E-31
Dennd1b	1.02392E-35	-0.300768879	0.327	0.701	2.22468E-31
Tm9sf3	1.05641E-35	-0.351808377	0.731	0.843	2.29527E-31
Dync1h1	1.15678E-35	-0.330026706	0.333	0.703	2.51333E-31
Stk26	1.21957E-35	-0.433534306	0.428	0.712	2.64976E-31
Huwe1	1.29062E-35	-0.368738864	0.515	0.811	2.80413E-31
Ncor1	1.34206E-35	-0.31949297	0.862	0.92	2.91589E-31
Nenf	1.64506E-35	0.314862318	0.99	0.899	3.57421E-31
Myl6	2.80549E-35	0.290765229	0.994	0.974	6.09549E-31
Ndufa13	3.7322E-35	0.290854573	0.981	0.918	8.10894E-31
Zfp318	3.76451E-35	-0.257198678	0.224	0.574	8.17914E-31
Chd1	3.7799E-35	-0.265127257	0.281	0.652	8.21258E-31
Rps27l	4.14345E-35	0.298428025	0.965	0.918	9.00247E-31
Glg1	4.43879E-35	-0.371379057	0.531	0.798	9.64416E-31
Ddx21	4.63362E-35	-0.336541833	0.25	0.613	1.00675E-30
Wt1	4.76765E-35	0.353222273	0.971	0.869	1.03587E-30
Neat1	5.58285E-35	-0.4800895	0.208	0.516	1.21299E-30
2610001J05Rik	6.20105E-35	0.411661063	0.62	0.45	1.3473E-30
AI314180	6.36937E-35	-0.25905185	0.281	0.65	1.38387E-30
Gzf1	6.99303E-35	-0.252910371	0.258	0.634	1.51938E-30
Gpx4	7.03853E-35	0.284642446	0.992	0.966	1.52926E-30
Ly6e	9.55655E-35	0.537868237	0.832	0.755	2.07635E-30
Cd151	1.20182E-34	0.393084877	0.871	0.796	2.61119E-30
Uqcr11	1.47877E-34	0.291400733	0.978	0.912	3.21292E-30
Ptov1	1.68313E-34	0.258715827	0.981	0.935	3.65693E-30
Tceal8	1.78299E-34	0.35680305	0.852	0.798	3.87389E-30
Acap2	1.78313E-34	-0.265657725	0.233	0.585	3.87422E-30
Hnrnpa2b1	1.80133E-34	-0.316064505	0.968	0.966	3.91375E-30
Park7	1.87489E-34	0.291081577	0.965	0.942	4.07358E-30
Numa1	1.93962E-34	-0.3162777	0.347	0.721	4.2142E-30
Usp25	1.9447E-34	-0.250554049	0.252	0.613	4.22526E-30
Polr2l	2.07365E-34	0.379072144	0.783	0.712	4.50542E-30
Gtf3c1	3.52973E-34	-0.265845833	0.27	0.626	7.66905E-30
Ppl	6.43521E-34	-0.301546456	0.142	0.417	1.39818E-29
Zfp106	8.92272E-34	-0.347343513	0.536	0.824	1.93864E-29
Eif3k	1.08165E-33	0.284066205	0.97	0.908	2.3501E-29
Tmbim6	1.80713E-33	0.358995367	0.95	0.839	3.92635E-29
Zranb2	2.13666E-33	-0.336333171	0.624	0.836	4.64232E-29
Myo9a	2.80036E-33	-0.279153197	0.266	0.611	6.08435E-29
Phb	2.93491E-33	0.355944455	0.759	0.679	6.37667E-29
Ppp1r9a	3.03683E-33	-0.351314776	0.448	0.746	6.59812E-29
Tma7	3.35687E-33	0.317410308	0.967	0.948	7.29348E-29
Kmt2c	3.44362E-33	-0.294224219	0.368	0.721	7.48195E-29
Cnbp	3.58551E-33	0.304025146	0.969	0.921	7.79024E-29
Bclaf1	5.00993E-33	-0.339446984	0.765	0.88	1.08851E-28
Setx	5.75635E-33	-0.268270835	0.276	0.619	1.25068E-28
Edf1	5.83013E-33	0.329642143	0.874	0.832	1.26671E-28
Ptges3	6.13184E-33	-0.367323226	0.678	0.907	1.33226E-28
Set	6.56E-33	-0.285199426	0.969	0.963	1.42529E-28
Trip12	6.64622E-33	-0.341515309	0.501	0.804	1.44402E-28
Cox7a2l	8.33474E-33	0.307079615	0.976	0.946	1.81089E-28
Gucy1a1	1.226E-32	-0.383998123	0.501	0.806	2.66373E-28
Itm2c	1.23327E-32	0.468360073	0.915	0.834	2.67952E-28
Map4	1.3302E-32	-0.304077971	0.357	0.707	2.89011E-28
Arf5	1.40721E-32	0.256874207	0.981	0.942	3.05744E-28
Add1	1.66152E-32	-0.334711123	0.575	0.826	3.60999E-28
Zmynd11	1.83926E-32	-0.329423926	0.44	0.776	3.99615E-28
Cox14	1.85898E-32	0.298402144	0.886	0.856	4.039E-28
Nub1	2.06696E-32	-0.307066394	0.362	0.738	4.49089E-28
Ndufb2	2.10551E-32	0.337721507	0.843	0.821	4.57465E-28
Scaf11	2.82197E-32	-0.355820479	0.669	0.849	6.1313E-28
Phf10	2.9134E-32	-0.292255423	0.305	0.671	6.32994E-28
Usp9x	3.02682E-32	-0.526585109	0.768	0.931	6.57638E-28
Ifitm2	3.58314E-32	0.313915728	0.998	0.959	7.78508E-28
Cnpy2	3.9677E-32	0.314906615	0.929	0.836	8.62062E-28
Pdcd6ip	4.65957E-32	-0.293710012	0.379	0.723	1.01238E-27
Akap9	5.18567E-32	-0.422030241	0.655	0.798	1.12669E-27
Arid4b	5.34271E-32	-0.362037119	0.608	0.815	1.16081E-27
Lgals1	5.8116E-32	0.504811463	0.983	0.95	1.26269E-27
C1d	6.84992E-32	0.311281682	0.869	0.821	1.48828E-27
Ube2d2a	6.90429E-32	0.306705125	0.873	0.834	1.50009E-27
Hnrnpk	7.64727E-32	0.271235191	0.991	0.951	1.66152E-27
Thrap3	7.95075E-32	-0.367532727	0.747	0.895	1.72746E-27
Selenok	1.31359E-31	0.327209739	0.873	0.83	2.85404E-27
Slc4a4	1.5572E-31	-0.300048409	0.266	0.598	3.38332E-27
Ppp2r3a	2.053E-31	-0.267611816	0.291	0.647	4.46056E-27
Trim24	2.4132E-31	-0.301722343	0.356	0.701	5.24317E-27
Kif1b	2.45208E-31	-0.305542253	0.435	0.753	5.32764E-27
Hsbp1	2.46546E-31	0.287118357	0.929	0.901	5.35672E-27
Apc	2.6609E-31	-0.288775031	0.346	0.682	5.78133E-27
Ddx42	2.86832E-31	-0.346099053	0.489	0.806	6.23201E-27
Txnip	3.41116E-31	-0.495162024	0.753	0.882	7.41142E-27
Dab2ip	3.52544E-31	-0.272429289	0.374	0.742	7.65973E-27
Stag2	3.69352E-31	-0.314965602	0.422	0.764	8.02491E-27
Lsm5	4.61672E-31	0.340225363	0.738	0.656	1.00307E-26
Mif	4.89499E-31	0.294308067	0.983	0.97	1.06353E-26
Rock1	6.41461E-31	-0.333162067	0.441	0.759	1.3937E-26
B2m	1.14858E-30	0.46845329	0.667	0.54	2.49552E-26
Minos1	1.3674E-30	0.299039232	0.935	0.877	2.97095E-26
Plec	1.46631E-30	-0.343699497	0.407	0.703	3.18585E-26
U2surp	1.61861E-30	-0.357024565	0.606	0.858	3.51676E-26
Rabgap1	1.62294E-30	-0.275100862	0.369	0.723	3.52616E-26
Pitpnb	1.83066E-30	-0.29027747	0.344	0.701	3.97747E-26
Gpatch8	2.29805E-30	-0.270376139	0.368	0.723	4.99298E-26
Peg3	3.06582E-30	-0.496001995	0.947	0.966	6.66112E-26
Srsf9	3.14457E-30	-0.313032343	0.644	0.88	6.8322E-26
Galnt1	3.56461E-30	-0.361725537	0.604	0.824	7.74482E-26
Etfb	3.60142E-30	0.318284989	0.847	0.789	7.82481E-26
Bod1l	4.47108E-30	-0.340262748	0.527	0.787	9.71432E-26
Cnn3	4.55354E-30	0.402776762	0.946	0.895	9.89347E-26
Cdk4	5.62601E-30	0.291023561	0.966	0.925	1.22236E-25
Rsf1	5.73968E-30	-0.34941801	0.525	0.809	1.24706E-25
Gls	6.63761E-30	-0.274073016	0.311	0.652	1.44215E-25
Tcea1	6.82306E-30	-0.36720218	0.58	0.86	1.48245E-25
H1fx	7.52478E-30	-0.356566824	0.223	0.518	1.63491E-25
Top1	8.98755E-30	-0.417280394	0.82	0.921	1.95272E-25
Yy1	9.71167E-30	-0.310870844	0.708	0.89	2.11005E-25
Ogt	1.02834E-29	0.35869608	0.903	0.778	2.23428E-25
Eif3a	1.22088E-29	-0.311982989	0.809	0.864	2.65261E-25
Cox6b2	1.70231E-29	0.448444646	0.671	0.576	3.69861E-25
Syncrip	2.99125E-29	-0.317114937	0.553	0.824	6.4991E-25
Srsf10	3.33742E-29	-0.297958362	0.64	0.841	7.25122E-25
Taf1d	3.37522E-29	-0.362391299	0.464	0.757	7.33334E-25
Ube2d3	3.73277E-29	0.306823787	0.929	0.882	8.11018E-25
Itm2b	4.26015E-29	0.294429828	0.986	0.92	9.25604E-25
Mex3c	5.13217E-29	-0.307132997	0.411	0.757	1.11507E-24
Stag1	5.91508E-29	-0.2749784	0.355	0.701	1.28517E-24
Golgb1	7.46937E-29	-0.347048737	0.611	0.811	1.62287E-24
Emc10	8.20213E-29	0.335955648	0.744	0.69	1.78208E-24
Akap11	8.57466E-29	-0.320165139	0.439	0.744	1.86302E-24
Aes	8.58766E-29	-0.294290741	0.991	0.987	1.86584E-24
Mier3	8.67697E-29	-0.358455061	0.32	0.649	1.88524E-24
Ubc	9.78633E-29	0.291745981	0.996	0.979	2.12628E-24
Col4a5	9.91794E-29	-0.256778602	0.35	0.699	2.15487E-24
Ifi27	1.23961E-28	0.382057153	0.864	0.804	2.6933E-24
Dnaja2	1.24521E-28	-0.329304547	0.669	0.888	2.70547E-24
Smarcc1	1.25056E-28	-0.317688673	0.719	0.882	2.7171E-24
Mlf2	1.49753E-28	0.322942699	0.79	0.763	3.25369E-24
Ube2h	1.54599E-28	-0.297374308	0.487	0.807	3.35897E-24
Tpm1	1.88091E-28	-0.352744624	0.823	0.907	4.08666E-24
Gmps	2.23747E-28	-0.353509913	0.568	0.85	4.86135E-24
Eid1	2.93727E-28	-0.362488693	0.676	0.871	6.38182E-24
Vcl	3.05357E-28	-0.356116711	0.435	0.733	6.63449E-24
Sumo1	3.27433E-28	0.275698206	0.907	0.875	7.11414E-24
Luc7l3	3.41895E-28	-0.321273092	0.753	0.865	7.42836E-24
Tmem184a	4.03208E-28	0.52748912	0.666	0.512	8.76049E-24
Ankrd17	4.62441E-28	-0.285993954	0.473	0.783	1.00475E-23
Ngp	5.21885E-28	0.284258188	0.197	0	1.1339E-23
Hectd1	6.23722E-28	-0.282188017	0.646	0.852	1.35516E-23
Ctsb	8.12265E-28	0.337771865	0.845	0.783	1.76481E-23
Slc39a10	9.00469E-28	-0.256267067	0.279	0.6	1.95645E-23
Elavl1	1.08515E-27	0.35945828	0.695	0.617	2.35771E-23
Hspd1	1.23902E-27	-0.310547472	0.827	0.903	2.69201E-23
Mtr	1.43911E-27	-0.276377234	0.309	0.647	3.12676E-23
Pam	1.44266E-27	-0.290231515	0.773	0.877	3.13446E-23
Ppp4c	1.50465E-27	0.354442777	0.664	0.596	3.26915E-23
Srrm1	1.51019E-27	-0.313062322	0.695	0.877	3.28119E-23
Eif3g	1.70471E-27	0.296162578	0.771	0.733	3.70382E-23
Tst	1.71746E-27	0.31068739	0.955	0.91	3.73152E-23
Arhgap5	1.88702E-27	-0.315738333	0.674	0.856	4.09993E-23
Slc25a4	3.20525E-27	0.250571642	0.973	0.936	6.96405E-23
Ptp4a2	5.25102E-27	-0.280708948	0.843	0.931	1.14089E-22
Ccnd3	5.2614E-27	0.371043379	0.784	0.759	1.14314E-22
Copb2	8.35207E-27	-0.270577003	0.452	0.779	1.81465E-22
Pdzd2	8.79176E-27	-0.367797646	0.504	0.776	1.91019E-22
Dcaf8	9.45808E-27	-0.294070197	0.636	0.847	2.05496E-22
D8Ertd738e	1.05302E-26	0.281336428	0.888	0.858	2.28789E-22
Acin1	1.10595E-26	-0.339924643	0.715	0.886	2.40291E-22
Atp6v0e	1.47418E-26	0.295995891	0.9	0.837	3.20296E-22
Cdv3	1.73917E-26	-0.317529639	0.734	0.884	3.77869E-22
Psip1	1.8723E-26	-0.352904672	0.912	0.955	4.06794E-22
Atp13a3	2.18283E-26	-0.345564086	0.46	0.74	4.74263E-22
Fkbp8	3.7212E-26	0.30321039	0.813	0.811	8.08506E-22
Cggbp1	3.87222E-26	-0.342313076	0.665	0.865	8.41316E-22
Kpna4	4.17883E-26	-0.265562435	0.357	0.701	9.07934E-22
Akap13	5.12984E-26	-0.296190891	0.418	0.725	1.11456E-21
Taok1	5.46547E-26	-0.282127042	0.445	0.744	1.18748E-21
Gnb2	7.19381E-26	0.256775518	0.969	0.929	1.563E-21
Cbx5	8.86115E-26	-0.330588833	0.733	0.89	1.92526E-21
Rad50	9.65767E-26	-0.340328074	0.432	0.72	2.09832E-21
Capzb	9.83484E-26	0.29416292	0.895	0.86	2.13682E-21
Ctnna1	1.04542E-25	-0.315217981	0.706	0.869	2.27138E-21
Smarcad1	1.20531E-25	-0.251430744	0.365	0.701	2.61878E-21
Man1a2	1.30957E-25	-0.250208867	0.351	0.677	2.84531E-21
Daam1	1.62161E-25	-0.298289933	0.37	0.65	3.52327E-21
Etf1	1.79584E-25	-0.319504175	0.59	0.849	3.90183E-21
Strn3	1.86678E-25	-0.276510496	0.496	0.802	4.05596E-21
Fubp1	2.05836E-25	-0.288521862	0.852	0.89	4.4722E-21
Psma1	2.07883E-25	0.314344601	0.809	0.811	4.51667E-21
Hif1a	2.69542E-25	-0.352797776	0.61	0.837	5.85635E-21
Rb1cc1	4.48516E-25	-0.26697457	0.409	0.721	9.74491E-21
Tpp2	5.45979E-25	-0.281675	0.41	0.746	1.18625E-20
Pdia3	6.11957E-25	-0.296994515	0.868	0.867	1.3296E-20
Me2	8.46318E-25	-0.33457479	0.821	0.908	1.8388E-20
Tmem59	8.79589E-25	0.293130725	0.922	0.837	1.91108E-20
Mfap2	1.00792E-24	0.334703747	0.381	0.164	2.1899E-20
Sltm	1.0265E-24	-0.30930915	0.577	0.807	2.23028E-20
Ube2l6	1.33199E-24	0.382118133	0.658	0.581	2.89402E-20
Anapc11	1.37654E-24	0.330184611	0.734	0.708	2.99082E-20
Lsm12	1.38545E-24	-0.264054506	0.443	0.766	3.01017E-20
Specc1l	1.61675E-24	-0.254600933	0.38	0.712	3.51272E-20
Ctsd	1.73201E-24	0.354650736	0.851	0.785	3.76313E-20
Psmb6	1.83392E-24	0.260596166	0.922	0.901	3.98456E-20
Usp8	2.03505E-24	-0.258244751	0.423	0.738	4.42156E-20
Tmem256	2.35443E-24	0.283054171	0.874	0.856	5.11546E-20
Hmgn2	2.81913E-24	0.387551403	0.96	0.907	6.12513E-20
Maged1	2.82119E-24	0.292992141	0.928	0.89	6.12961E-20
Wdr26	2.8581E-24	-0.268485191	0.42	0.738	6.20978E-20
Crebbp	3.05872E-24	-0.251676443	0.446	0.746	6.64568E-20
Ccar1	4.29042E-24	-0.283157625	0.515	0.776	9.32179E-20
Nhp2	4.34385E-24	0.306344507	0.735	0.707	9.43789E-20
Jak1	5.70596E-24	-0.301557758	0.626	0.858	1.23973E-19
Lrrfip1	6.58988E-24	-0.259801671	0.244	0.533	1.43178E-19
Ap3s1	6.76892E-24	0.332353148	0.671	0.617	1.47068E-19
Acsbg1	7.04385E-24	0.411719391	0.621	0.49	1.53042E-19
Ube2n	7.70852E-24	0.281509099	0.799	0.783	1.67483E-19
Cpe	8.1492E-24	0.336690581	0.975	0.886	1.77058E-19
Cirbp	1.06014E-23	0.276001774	0.91	0.89	2.30337E-19
Rnaset2a	1.33936E-23	0.304566493	0.85	0.793	2.91003E-19
Mier1	1.35564E-23	-0.301582123	0.631	0.843	2.94541E-19
Fn1	1.40855E-23	-0.301160981	0.09	0.282	3.06037E-19
Gprasp1	1.5238E-23	-0.288419891	0.443	0.74	3.31075E-19
Sh3glb1	1.76741E-23	-0.278853181	0.502	0.77	3.84005E-19
Birc6	1.88278E-23	-0.269413058	0.493	0.778	4.09071E-19
Ranbp1	3.3929E-23	0.309457143	0.903	0.873	7.37175E-19
Tmem258	3.64361E-23	0.288130422	0.798	0.77	7.91647E-19
44081	4.04862E-23	-0.273734714	0.858	0.948	8.79644E-19
Ppp1r10	4.26627E-23	-0.265319235	0.375	0.69	9.26933E-19
Hadhb	5.07334E-23	0.37721224	0.839	0.776	1.10228E-18
Ndufs2	5.21569E-23	0.271104993	0.877	0.836	1.13321E-18
Prdx3	5.22621E-23	0.278786505	0.929	0.903	1.1355E-18
Serinc3	5.43041E-23	0.269311604	0.992	0.92	1.17986E-18
Ash1l	5.64422E-23	-0.294758541	0.574	0.783	1.22632E-18
Tpi1	6.29902E-23	0.276369068	0.925	0.89	1.36859E-18
Ddx54	6.70153E-23	-0.284974598	0.388	0.718	1.45604E-18
Acadl	7.40809E-23	-0.309852141	0.624	0.826	1.60955E-18
Tceal9	8.08833E-23	0.292205477	0.916	0.89	1.75735E-18
Tmx4	8.2978E-23	-0.255911427	0.329	0.649	1.80286E-18
Setd5	8.52516E-23	-0.280446213	0.555	0.806	1.85226E-18
Sap18	9.54954E-23	0.288642313	0.804	0.806	2.07483E-18
Nop58	1.61543E-22	-0.31690879	0.542	0.811	3.50985E-18
Efna1	2.21536E-22	0.356181797	0.563	0.45	4.8133E-18
Tgif1	2.32472E-22	0.336391842	0.589	0.48	5.05091E-18
Kdm5b	2.49785E-22	-0.29494324	0.639	0.862	5.42709E-18
Higd2a	2.66721E-22	0.271922519	0.83	0.815	5.79504E-18
Add3	3.4459E-22	-0.311074519	0.766	0.886	7.48692E-18
Saraf	4.35976E-22	0.337246097	0.628	0.578	9.47244E-18
Sulf1	6.036E-22	-0.31294785	0.481	0.716	1.31144E-17
Aldh1a2	6.12147E-22	-0.332406664	0.851	0.938	1.33001E-17
Rabep1	7.25799E-22	-0.25073977	0.427	0.723	1.57694E-17
Snx6	8.57401E-22	-0.273122871	0.86	0.929	1.86288E-17
Zfr	8.62582E-22	-0.290248836	0.682	0.88	1.87413E-17
Mfge8	9.51534E-22	0.352411286	0.838	0.764	2.0674E-17
Tmx2	1.01592E-21	0.370996783	0.585	0.49	2.20729E-17
Raly	1.11024E-21	0.250998773	0.899	0.895	2.41222E-17
Dnajc10	1.1838E-21	-0.280515489	0.51	0.759	2.57204E-17
Jmjd1c	1.21308E-21	-0.25662068	0.389	0.69	2.63565E-17
Ptprg	1.42241E-21	-0.254980055	0.422	0.703	3.09047E-17
Sema6d	1.49375E-21	-0.283665764	0.377	0.673	3.24546E-17
Fundc2	1.501E-21	0.261888855	0.843	0.819	3.26122E-17
Naxe	1.53837E-21	0.277525916	0.773	0.746	3.34242E-17
Ap2s1	1.65624E-21	0.254162877	0.763	0.729	3.59851E-17
Dync1i2	1.71738E-21	-0.270077676	0.686	0.865	3.73135E-17
Folr1	2.02292E-21	0.537820673	0.588	0.456	4.39521E-17
Tnrc6b	2.08561E-21	-0.293854547	0.571	0.821	4.53141E-17
Cltc	2.28855E-21	-0.286141725	0.513	0.779	4.97234E-17
Selenop	2.58598E-21	0.387826723	0.714	0.673	5.61855E-17
Ccdc88a	2.77515E-21	-0.271233323	0.393	0.677	6.02956E-17
Adam10	3.50584E-21	-0.254282935	0.682	0.826	7.61715E-17
Ano6	4.51156E-21	-0.266711459	0.472	0.753	9.80227E-17
Mrpl54	4.54903E-21	0.270851776	0.798	0.779	9.88368E-17
Ssr2	5.54875E-21	0.269890415	0.847	0.806	1.20558E-16
Ywhab	7.73557E-21	-0.254799135	0.83	0.92	1.68071E-16
Zfand6	9.03939E-21	0.274162198	0.799	0.791	1.96399E-16
Tapbp	9.96284E-21	0.32190593	0.689	0.639	2.16463E-16
Adgrl3	1.05503E-20	-0.268357464	0.417	0.699	2.29226E-16
Nme2	1.29153E-20	0.308155926	0.566	0.484	2.8061E-16
App	1.36483E-20	-0.328024723	0.793	0.871	2.96537E-16
Muc16	1.44689E-20	-0.451488202	0.279	0.484	3.14365E-16
D10Wsu102e	1.46021E-20	-0.346693125	0.5	0.763	3.1726E-16
Tram1	1.8449E-20	0.278086744	0.688	0.675	4.00841E-16
Nexmif	2.25233E-20	-0.368226469	0.357	0.607	4.89364E-16
Arf1	2.37845E-20	0.252184064	0.926	0.88	5.16766E-16
Bckdk	2.61282E-20	0.336525036	0.627	0.578	5.67688E-16
Zfp644	3.25745E-20	-0.251180522	0.591	0.817	7.07746E-16
Mycbp2	4.34102E-20	-0.277313413	0.716	0.811	9.43174E-16
Fam129a	4.38413E-20	-0.272571709	0.556	0.8	9.5254E-16
Cnot1	4.5613E-20	-0.262783061	0.495	0.785	9.91034E-16
Cntln	5.34036E-20	-0.294938115	0.507	0.763	1.1603E-15
Rrbp1	5.52769E-20	-0.316083444	0.825	0.849	1.201E-15
Slirp	5.92257E-20	0.272423291	0.738	0.738	1.2868E-15
Adipor1	6.89199E-20	0.313780369	0.671	0.641	1.49742E-15
Rpp25	7.46528E-20	0.303211236	0.768	0.759	1.62198E-15
Cul1	7.50115E-20	-0.256799101	0.721	0.869	1.62977E-15
Tubb5	8.27252E-20	0.321496161	0.98	0.959	1.79737E-15
Cyb5r3	1.10146E-19	0.294035529	0.796	0.764	2.39314E-15
Axin2	1.15129E-19	-0.266854029	0.552	0.807	2.50141E-15
Aimp1	1.18179E-19	-0.269357379	0.592	0.836	2.56768E-15
Napa	1.22699E-19	0.259752114	0.679	0.647	2.66589E-15
Smim7	1.89568E-19	0.311901084	0.609	0.557	4.11875E-15
Srsf2	3.06945E-19	0.284863866	0.88	0.858	6.66898E-15
Ppp2r1a	3.6647E-19	0.296415892	0.68	0.679	7.96229E-15
Eea1	5.23575E-19	-0.261948987	0.462	0.725	1.13757E-14
Rbbp4	5.51317E-19	-0.253949109	0.685	0.886	1.19785E-14
Map1lc3a	7.16751E-19	0.286988877	0.778	0.789	1.55728E-14
Ndufs8	7.34951E-19	0.253759425	0.711	0.712	1.59683E-14
Epcam	7.61297E-19	-0.519120609	0.802	0.847	1.65407E-14
Smap1	8.15995E-19	-0.26102568	0.628	0.873	1.77291E-14
Nucks1	8.58952E-19	-0.311742691	0.635	0.852	1.86624E-14
Hp1bp3	8.61055E-19	-0.25309959	0.786	0.895	1.87081E-14
Copz1	9.64968E-19	0.301180268	0.584	0.538	2.09659E-14
Eif2s2	9.67212E-19	-0.265739083	0.869	0.931	2.10146E-14
Arxes2	1.09872E-18	0.460193713	0.639	0.544	2.38719E-14
Gng13	1.11401E-18	0.311433649	0.972	0.959	2.42041E-14
Emx2	1.13829E-18	-0.292521239	0.696	0.847	2.47317E-14
Cast	1.1431E-18	-0.265475979	0.38	0.65	2.48362E-14
Ddx1	1.45158E-18	-0.2618541	0.501	0.796	3.15385E-14
Ctbp1	1.5728E-18	0.274457357	0.748	0.755	3.41723E-14
Angptl4	2.12587E-18	0.360452617	0.417	0.265	4.61887E-14
Brd7	3.31706E-18	-0.265053252	0.463	0.761	7.20699E-14
Ucp2	4.14521E-18	0.271126248	0.817	0.77	9.00629E-14
Baiap2l1	4.38088E-18	-0.259189531	0.472	0.731	9.51833E-14
Smc3	7.20068E-18	-0.252229438	0.616	0.83	1.56449E-13
Chchd10	9.20246E-18	0.439780015	0.935	0.923	1.99942E-13
Cd82	1.3437E-17	0.339845957	0.568	0.508	2.91945E-13
Anxa6	1.41787E-17	0.309142907	0.678	0.65	3.08061E-13
Akr1b3	1.8616E-17	0.250297398	0.763	0.75	4.04469E-13
Pgrmc1	1.8949E-17	0.332381282	0.854	0.828	4.11704E-13
Pkhd1l1	2.09589E-17	-0.298050989	0.231	0.432	4.55373E-13
Cdh2	2.71643E-17	-0.256227798	0.461	0.714	5.90199E-13
Tra2b	3.22025E-17	0.268218501	0.793	0.761	6.99663E-13
Pin1	3.35032E-17	0.252539391	0.694	0.714	7.27924E-13
Me1	4.85056E-17	-0.299557481	0.796	0.921	1.05388E-12
Acot7	5.06792E-17	0.284801176	0.603	0.533	1.10111E-12
Pigyl	7.14126E-17	0.283810135	0.75	0.757	1.55158E-12
Bcam	9.96624E-17	0.377632868	0.706	0.656	2.16537E-12
Rlim	1.27422E-16	-0.274008578	0.543	0.768	2.7685E-12
Bud31	1.49233E-16	0.271826207	0.596	0.555	3.24239E-12
Mrpl14	2.12955E-16	0.253016867	0.804	0.826	4.62687E-12
Gm26917	2.20327E-16	-0.342729816	0.421	0.654	4.78705E-12
Sox4	2.59907E-16	0.251203086	0.958	0.905	5.647E-12
Serpinb6a	2.77815E-16	-0.522345247	0.962	0.972	6.03608E-12
Tspan6	3.10328E-16	0.312361122	0.5	0.413	6.74251E-12
Gnb1	5.04148E-16	0.268390294	0.883	0.882	1.09536E-11
Cib2	5.47108E-16	0.301298508	0.698	0.693	1.1887E-11
Hspa5	5.51945E-16	-0.293889861	0.883	0.86	1.19921E-11
Idh3g	6.87056E-16	0.276135733	0.671	0.697	1.49277E-11
Ywhah	6.96925E-16	0.265131706	0.876	0.852	1.51421E-11
Epb41l2	7.20727E-16	-0.29089492	0.512	0.761	1.56592E-11
Pabpn1	8.56151E-16	0.315942359	0.824	0.794	1.86016E-11
Nrtn	1.18572E-15	0.362502231	0.577	0.497	2.57622E-11
Hdac3	1.36969E-15	0.272752586	0.588	0.581	2.97593E-11
Soat1	1.80557E-15	-0.335040538	0.922	0.886	3.92297E-11
Maf1	2.21361E-15	0.264759385	0.602	0.587	4.8095E-11
Ccnd1	3.11462E-15	-0.326282157	0.284	0.492	6.76713E-11
Bad	3.44944E-15	0.259485976	0.651	0.649	7.4946E-11
Eva1b	5.41716E-15	0.274114194	0.769	0.735	1.17699E-10
Ccdc12	5.98997E-15	0.256898694	0.646	0.665	1.30144E-10
Ildr2	9.24212E-15	-0.338945565	0.485	0.641	2.00803E-10
Stxbp2	9.52017E-15	0.264730031	0.513	0.436	2.06845E-10
Mgst3	1.20399E-14	0.253718539	0.89	0.85	2.6159E-10
Nfib	1.26613E-14	-0.269403021	0.781	0.845	2.75092E-10
Tmem9	1.43056E-14	0.262493995	0.616	0.611	3.10817E-10
Rpn2	1.58647E-14	0.294930015	0.619	0.619	3.44693E-10
Vkorc1	1.668E-14	0.278532004	0.735	0.725	3.62407E-10
Nectin2	5.30639E-14	0.266369735	0.784	0.761	1.15292E-09
Cd24a	5.41202E-14	0.320506993	0.331	0.187	1.17587E-09
Bace2	6.93315E-14	0.338690635	0.684	0.667	1.50637E-09
AC167229.1	7.44885E-14	-0.299961228	0.395	0.607	1.61841E-09
Fxyd6	1.00011E-13	0.468943487	0.762	0.755	2.17295E-09
Tspan7	1.10039E-13	0.279342355	0.669	0.656	2.39081E-09
Rmst	1.26282E-13	-0.375360404	0.431	0.624	2.74373E-09
Hint2	1.80341E-13	0.250339704	0.705	0.736	3.91828E-09
Fos	2.01469E-13	0.54093803	0.519	0.355	4.37731E-09
Mia	2.13753E-13	0.488216367	0.454	0.325	4.64422E-09
Ppt1	2.29874E-13	0.285498107	0.669	0.669	4.99447E-09
Ypel3	2.86373E-13	0.250109481	0.642	0.654	6.22203E-09
Cyba	3.32032E-13	0.261498497	0.8	0.759	7.21406E-09
Ubl7	3.81027E-13	0.274460617	0.468	0.4	8.27856E-09
Rspo1	4.07842E-13	0.252237904	0.884	0.869	8.86118E-09
Loxl2	4.14869E-13	-0.284814984	0.435	0.606	9.01385E-09
Cited4	5.44566E-13	0.290741283	0.678	0.68	1.18318E-08
Casp6	5.61593E-13	0.270308332	0.657	0.643	1.22017E-08
Ier2	1.33105E-12	0.474915141	0.63	0.523	2.89198E-08
Oxa1l	2.53974E-12	0.263946839	0.633	0.647	5.51809E-08
Drg1	2.94778E-12	0.257495908	0.604	0.622	6.40464E-08
Inha	4.0025E-12	0.579165187	0.549	0.501	8.69623E-08
Nudt14	4.6572E-12	0.27398905	0.534	0.521	1.01187E-07
Elovl1	6.42241E-12	0.272661298	0.497	0.447	1.3954E-07
Podxl	1.3509E-11	-0.27273679	0.616	0.77	2.93511E-07
Slc27a1	1.5572E-11	0.303379249	0.461	0.396	3.38332E-07
Tmem242	1.98034E-11	0.252213839	0.47	0.421	4.30269E-07
Syngr2	3.76356E-11	0.268203597	0.558	0.54	8.1771E-07
Mt1	6.56835E-11	0.387057252	0.954	0.931	1.42711E-06
Tgfbr3l	8.03322E-11	0.479635979	0.466	0.355	1.74538E-06
Hist3h2a	9.0245E-11	0.262648522	0.405	0.303	1.96075E-06
Jund	1.09456E-10	0.27635891	0.958	0.94	2.37815E-06
Kcnq1ot1	1.89974E-10	-0.55174678	0.712	0.733	4.12757E-06
2810474O19Rik	2.15359E-10	-0.255106828	0.682	0.791	4.67911E-06
Snx15	2.46422E-10	0.273733303	0.407	0.336	5.354E-06
Selenbp1	3.39797E-10	0.332213689	0.643	0.622	7.38277E-06
Klf4	5.57175E-10	-0.299044297	0.145	0.28	1.21057E-05
Efemp2	8.60533E-10	0.254421566	0.475	0.443	1.86968E-05
Stt3a	1.0274E-09	0.258100202	0.514	0.512	2.23222E-05
Gstm6	1.37726E-09	0.294245191	0.82	0.783	2.99238E-05
Junb	2.92979E-09	0.438562312	0.376	0.254	6.36556E-05
Mdk	3.27371E-09	0.300552697	0.668	0.574	7.11279E-05
Klhl23	9.09662E-09	-0.265233072	0.66	0.834	0.000197642
Cmtm7	9.42789E-09	0.265246551	0.602	0.624	0.00020484
Etnk2	1.0202E-08	0.250649534	0.551	0.531	0.000221659
Hist1h2ap	1.12795E-08	0.61220492	0.297	0.198	0.000245069
Mphosph8	1.49007E-08	-0.328750879	0.654	0.824	0.000323748
Lgals9	3.24687E-08	0.263662514	0.534	0.533	0.000705447
Krt19	3.25506E-08	0.442180075	0.721	0.688	0.000707228
Igfbp2	4.46595E-08	0.303479511	0.843	0.796	0.000970317
Pglyrp1	6.1703E-08	0.520497671	0.358	0.273	0.001340622
Gm20186	1.06918E-07	-0.285854194	0.55	0.692	0.002323016
H1f0	1.37427E-07	0.316923823	0.75	0.738	0.002985872
Creg1	1.54398E-07	0.314343337	0.833	0.836	0.003354604
Upk1b	2.0486E-07	0.397149778	0.517	0.479	0.004451001
Ces2g	2.3733E-07	0.266689238	0.384	0.335	0.005156471
Cox7a1	3.18753E-07	0.302560276	0.488	0.439	0.006925551
Slc40a1	3.97157E-07	0.303496766	0.529	0.512	0.008629024
Cav1	7.13795E-07	0.312572686	0.605	0.594	0.015508633
Stard5	7.8335E-07	0.258216072	0.384	0.351	0.017019844
Car9	1.20942E-06	0.279604419	0.377	0.318	0.026277116
Crygb	3.44357E-06	0.317776814	0.548	0.508	0.074818473
Susd3	7.92133E-06	0.268036907	0.245	0.17	0.172106733
Ly6d	7.95899E-06	0.389721027	0.19	0.11	0.172924955
Ttyh2	1.5665E-05	0.373020761	0.447	0.45	0.340354252
Nbl1	1.68872E-05	0.250659901	0.469	0.48	0.366908982
Cst9	4.48277E-05	0.348780141	0.267	0.196	0.973970615
Akr1cl	8.22193E-05	0.26908668	0.425	0.331	1
Wfdc10	0.00011445	0.371781997	0.176	0.11	1
Cst8	0.00018005	0.256745723	0.521	0.495	1
S100a6	0.000317567	-0.282236701	0.19	0.271	1
Igfbp5	0.0003239	-0.435440704	0.69	0.716	1
Lgals2	0.000472344	0.440074255	0.467	0.471	1
Aldh1a1	0.000646119	-0.298151928	0.863	0.92	1
Lockd	0.0010123	0.261023663	0.357	0.331	1
Mki67	0.001655782	-0.38936969	0.094	0.144	1
Cst12	0.001890728	0.434528337	0.619	0.609	1
Cenpf	0.005372003	-0.305603282	0.128	0.183	1
Hist1h2bc	0.029174267	0.26108511	0.288	0.267	1
Hmox1	0.201091924	0.322350065	0.389	0.436	1
Cdkn1c	0.291203351	0.262540924	0.555	0.609	1
Notch2	0.394392823	0.317566494	0.407	0.499	1
Fosb	0.500974847	-0.361974339	0.276	0.277	1
